# Supplementary material for: Bacterial N-Acyl Homoserine Lactone Priming Enhances Leaf-Rust Resistance in Winter Wheat and Some Genomic Regions Are Associated with Priming Efficiency
Source: Microorganisms. 2024 Sep 24;12(10):1936. doi: 10.3390/microorganisms12101936 (PMC11509450; doi:10.3390/microorganisms12101936)
Supplement: Supplementary file 1 [file microorganisms-12-01936-s001.zip]

Archive with 5 entries (5 files):
- Figure S1.pdf
- Figure S2.pdf
- Figure S3.pdf
- Figure S4.pdf
- Supp.Tables.xlsx
