# Supplementary material for: Bacterial N-Acyl Homoserine Lactone Priming Enhances Leaf-Rust Resistance in Winter Wheat and Some Genomic Regions Are Associated with Priming Efficiency
Source: Microorganisms. 2024 Sep 24;12(10):1936. doi: 10.3390/microorganisms12101936 (PMC11509450; doi:10.3390/microorganisms12101936)
Supplement: Supplementary file 1 [file microorganisms-12-01936-s001.zip › Supp.Tables.xlsx]

## Sheet: Table S1
Table S1. List of 175 genotypes used in this study with information about origin, genotyping platform, and assigned priming efficiency (PE).
Genotype ID	Genotype Name	Country	Continent	Genotyping Platform	Project ID	Accession Number	Year of release of cultivars	Breeding status	spring type/ winter type	PE
Gtyp0004	S.Willmann a.d. Prov. Shensi	China	Asia	90K	Myco	37676	NA	genetic ressource	winter type	0.194793
Gtyp0006	Taishan4	China	Asia	90K	Myco	TRI13112	NA	genetic ressource	winter type	0.277981
Gtyp0012	Toronto	Germany	Europe	90K	Myco	1649	1990	old cultivar	winter type	0.0435486
Gtyp0014	Tambor	Germany	Europe	90K	Myco	1904	1993	old cultivar	winter type	0.00990398
Gtyp0037	Zemka	Soviet Union	Europe	90K	Myco	TRI 6763	NA	genetic ressource	winter type	0.198746
Gtyp0044	Salzmünder 14/44	Germany	Europe	90K	Myco	TRI3810	1992	genetic ressource	winter type	0.124227
Gtyp0046	Luisenberger Braunweizen	Germany	Europe	90K	Myco	TRI4861	1990	genetic ressource	winter type	0.0763469
Gtyp0047	Weispelziger Winter Igel	Germany	Europe	90K	Myco	TRI 1792	1993	genetic ressource	winter type	0.0161242
Gtyp0054	Roter Samtiger Kolben	Germany	Europe	90K	Myco	TRI3797	before 1945	genetic ressource	winter type	0.122604
Gtyp0055	Klein Piramide	Argentinia	North America	90K	Myco	TRI4842	before 1945	genetic ressource	winter type	0.0770314
Gtyp0056	Igel Dunkelsamtig	Germany	Europe	90K	Myco	TRI 1252	before 1945	genetic ressource	winter type	0.13237
Gtyp0057	Carman Unbegrannt Rot	Hungary	Europe	90K	Myco	TRI 1142	before 1945	genetic ressource	winter type	0.15123
Gtyp0062	mGPG	Germany	Europe	90K	Myco	NA	before 1945	old cultivar	winter type	0.146473
Gtyp0064	mAlreraca	Germany	Europe	90K	Myco	NA	1956	NA	winter type	0.0796082
Gtyp0065	Czan-Tou-Maj	China	Asia	90K	Myco	TRI8060	before 1945	genetic ressource	winter type	0.202832
Gtyp0068	Bankuti 505	Hungary	Europe	90K	Myco	TRI 4956	1954	genetic ressource	winter type	0.0577336
Gtyp0076	Dreanought	New Zealand	Australia	90K	Myco	TRI 6720	breeding line	genetic ressource	winter type	0.0508785
Gtyp0080	Kara-Keltek Mestnaja	Soviet Union	Europe	90K	Myco	NA	breeding line	NA	winter type	0.135831
Gtyp0081	Dioszegi 1013	Hungary	Europe	90K	Myco	TRI 6768	1964	genetic ressource	winter type	0.0182447
Gtyp0083	Rialto	Great Britain	Europe	90K	Myco	TRI6815	NA	genetic ressource	winter type	-0.233245
Gtyp0085	Pi 611939	USA	North America	90K	Myco	NA	NA	NA	winter type	0.0857601
Gtyp0086	Premio	France	Europe	90K	Myco	NA	NA	NA	winter type	0.242065
Gtyp0092	Tuareg	Germany	Europe	90K	Myco	TRI 30188	1981	genetic ressource	winter type	0.575065
Gtyp0095	Mikon	GERMANY	Europe	90K	Froweheat		1993	modern cultivar	winter type	-0.227512
Gtyp0109	Zlatica	Bulgaria	Europe	90K	Froweheat		NA	modern cultivar	winter type	0.000286725
Gtyp0129	Naridana	Poland	Europe	90K	Froweheat		2007	modern cultivar	NA	-0.0601035
Gtyp0131	Roma	Poland	Europe	90K	Froweheat		2005	modern cultivar	NA	-0.0200884
Gtyp0133	Slawa	Poland	Europe	90K	Froweheat		NA	cultivar	NA	0.293034
Gtyp0136	Tonacja	Poland	Europe	90K	Froweheat		NA	modern cultivar	NA	0.0252181
Gtyp0140	Favoritka	Russia	Asia	90K	Froweheat		NA	modern cultivar	NA	0.0606886
Gtyp0146	Ridit	USA	North America	90K	Froweheat	TRI 21812	before 2003	modern cultivar	winter type	0.245048
Gtyp0150	Pergaja	LTV	Europe	90K	Froweheat		NA	NA	NA	0.135431
Gtyp0151	FI-400	Kyrgyzstan	Asia	90K	Froweheat		NA	modern cultivar	NA	0.0510491
Gtyp0153	ANKAR	Sweden	Europe	90K	Froweheat		NA	NA	NA	0.179245
Gtyp0159	LINNA	Finland	Europe	90K	Froweheat	TRI 955	before 1970	cultivar	winter type	0.270472
Gtyp0183	DH02-18-88	Canada	North America	90K	Froweheat		NA	NA	NA	0.231056
Gtyp0216	Ana	Croatia	Europe	90K	Froweheat		NA	modern cultivar	NA	0.424236
Gtyp0236	Min. Dwarf	Australia	North America	90K	Froweheat		NA	cultivar	NA	0.292356
Gtyp0256	Purd.39120	USA	North America	90K	Froweheat		NA	line	winter type	-0.132602
Gtyp0261	Sava	Serbia	Europe	90K	Froweheat		before 1973	modern cultivar	winter type	0.0319802
Gtyp0266	TJB 990-15	Great Britain	Europe	90K	Froweheat		NA	line	winter type	0.22543
Gtyp0289	Bezenchukskaya 616	Russia	Asia	90K	Froweheat		NA	cultivar	NA	0.217472
Gtyp0294	Kazanskaya 285	Russia	Asia	90K	Froweheat		NA	modern cultivar	NA	0.176924
Gtyp0312	P96QH529	France	Europe	90K	Froweheat		NA	modern cultivar	NA	0.141183
Gtyp0322	P94TP506	France	Europe	90K	Froweheat		NA	NA	NA	0.130505
Gtyp0359	Hazen	USA	North America	90K	Froweheat		NA	NA	NA	0.138942
Gtyp0364	Wagrein	Austria	Europe	90K	Froweheat		NA	cultivar	NA	0.288586
Gtyp0379	Jafet	Germany	Europe	15K	BRIWECS	BRI14_003	2008	modern cultivar	winter type	0.11765
Gtyp0400	Kredo	Germany	Europe	15K	BRIWECS	BRI14_024	2009	modern cultivar	winter type	0.021602
Gtyp0405	Anapolis	Germany	Europe	15K	BRIWECS	BRI14_029	2013	modern cultivar	winter type	0.43567
Gtyp0409	Tabasco	Germany	Europe	15K	BRIWECS	BRI14_033	2008	modern cultivar	winter type	-0.073828
Gtyp0416	Matrix	Germany	Europe	15K	BRIWECS	BRI14_040	2010	modern cultivar	winter type	-0.0748633
Gtyp0422	Transit	Germany	Europe	15K	BRIWECS	BRI14_046	1994	modern cultivar	winter type	-0.00853335
Gtyp0436	Kalahari	GER/BE	Europe	15K	BRIWECS	BRI14_060	2010	modern cultivar	winter type	0.0726014
Gtyp0440	Event	Germany	Europe	15K	BRIWECS	BRI14_064	2009	modern cultivar	winter type	0.116845
Gtyp0447	Greif	Germany	Europe	15K	BRIWECS	BRI14_071	1989	modern cultivar	winter type	-0.319026
Gtyp0448	Esket	Germany	Europe	15K	BRIWECS	BRI14_072	2007	modern cultivar	winter type	-0.0604022
Gtyp0455	Brillant	Germany	Europe	15K	BRIWECS	BRI14_079	2005	modern cultivar	winter type	0.235248
Gtyp0461	SY Ferry	Germany	Europe	15K	BRIWECS	BRI14_085	2012	modern cultivar	winter type	-0.117083
Gtyp0468	Contra	Germany	Europe	15K	BRIWECS	BRI14_092	1990	modern cultivar	winter type	0.163722
Gtyp0480	Flair	Germany	Europe	15K	BRIWECS	BRI14_104	1996	modern cultivar	winter type	0.0144795
Gtyp0485	Sorbas	Germany	Europe	15K	BRIWECS	BRI14_109	1985	modern cultivar	winter type	0.244513
Gtyp0489	Altos	Germany	Europe	15K	BRIWECS	BRI14_113	2000	modern cultivar	winter type	0.150408
Gtyp0493	Pantus	Germany	Europe	15K	BRIWECS	BRI14_117	1966	modern cultivar	winter type	0.159695
Gtyp0495	Joss	Germany	Europe	15K	BRIWECS	BRI14_119	1972	modern cultivar	winter type	0.0474733
Gtyp0499	Helios	USA	North America	15K	BRIWECS	BRI14_123	NA	modern cultivar	winter type	0.0306637
Gtyp0504	Boxer	Germany	Europe	15K	BRIWECS	BRI14_128	2013	modern cultivar	winter type	0.0202589
Gtyp0506	Carisuper	Germany	Europe	15K	BRIWECS	BRI14_130	1975	modern cultivar	winter type	0.0140291
Gtyp0513	Knirps	unknown	unknown	15K	BRIWECS	BRI14_137	1985	modern cultivar	winter type	0.128848
Gtyp0516	Capelle Desprez	FR, CHL, GBR, NL	Europe	15K	BRIWECS	BRI14_140	NA	modern cultivar	winter type	0.206798
Gtyp0520	Topfit	Germany	Europe	15K	BRIWECS	BRI14_144	1972	modern cultivar	winter type	0.204049
Gtyp0531	KWS Milaneco	Germany	Europe	15K	BRIWECS	BRI14_155	2013	modern cultivar	winter type	0.135704
Gtyp0532	Aszita	Germany	Europe	15K	BRIWECS	BRI14_156	2005	modern cultivar	winter type	0.0999226
Gtyp0534	Carimulti	Germany	Europe	15K	BRIWECS	BRI14_158	1975	modern cultivar	winter type	0.14986
Gtyp0536	Vuka	Germany	Europe	15K	BRIWECS	BRI14_160	1975	modern cultivar	winter type	0.108615
Gtyp0537	Benno	Germany	Europe	15K	BRIWECS	BRI14_161	1973	modern cultivar	winter type	0.165841
Gtyp0540	Kanzler	Germany	Europe	15K	BRIWECS	BRI14_164	1980	modern cultivar	winter type	0.180907
Gtyp0544	Konsul	Germany	Europe	15K	BRIWECS	BRI14_168	1990	modern cultivar	winter type	0.0952285
Gtyp0546	Centurk	USA	North America	15K	BRIWECS	BRI14_170	NA	modern cultivar	winter type	-0.125663
Gtyp0547	NS 22/92	Serbia	Europe	15K	BRIWECS	BRI14_171	NA	modern cultivar	winter type	0.392871
Gtyp0548	Benni multifloret	USA/Indiana	North America	15K	BRIWECS	BRI14_172	NA	modern cultivar	winter type	0.106728
Gtyp0549	Hope	USA/(S.Dakota)	North America	15K	BRIWECS	BRI14_173	NA	modern cultivar	winter type	0.248316
Gtyp0551	Phoenix	AUS:New-South-Wales,USA:California	North America	15K	BRIWECS	BRI14_175	NA	modern cultivar	winter type	0.212196
Gtyp0557	Isengrain	FR/SI/ES	Europe	15K	BRIWECS	BRI14_181	1996	modern cultivar	winter type	0.114342
Gtyp0559	Boregan	France	Europe	15K	BRIWECS	BRI14_183	NA	modern cultivar	winter type	0.263782
Gtyp0560	Renesansa	Serbia	Europe	15K	BRIWECS	BRI14_184	NA	modern cultivar	winter type	0.468953
Gtyp0563	Triple dirk "S"	Australia	Australia	15K	BRIWECS	BRI14_187	NA	modern cultivar	winter type	0.180856
Gtyp0566	BCD 1302/83	Moldavien	Europe	15K	BRIWECS	BRI14_190	NA	modern cultivar	winter type	0.000721674
Gtyp0569	Camp Remy	Germany	Europe	15K	BRIWECS	BRI14_193	1980	modern cultivar	winter type	0.100137
Gtyp0570	Cajeme 71	Mexico	North America	15K	BRIWECS	BRI14_194	NA	modern cultivar	winter type	-0.028988
Gtyp0572	Ivanka	Serbia	Europe	15K	BRIWECS	BRI14_196	1998	modern cultivar	winter type	0.485784
Gtyp0573	Pobeda	Serbia	Europe	15K	BRIWECS	BRI14_197	NA	modern cultivar	winter type	0.0914714
Gtyp0579	Florida	USA	North America	15K	BRIWECS	BRI14_203	NA	modern cultivar	winter type	0.141612
Gtyp0582	Siete Cerros	Mexiko	North America	15K	BRIWECS	BRI14_206	NA	modern cultivar	winter type	0.0728152
Gtyp0585	INTRO 615	USA	North America	15K	BRIWECS	BRI14_209	NA	modern cultivar	winter type	0.173226
Gtyp0588	Lambriego Inia	unknown	unknown	15K	BRIWECS	BRI14_212	NA	modern cultivar	winter type	0.0766191
Gtyp0596	SUR99820	France	Europe	15K	Rebovi	BRI14_220	NA	NA	winter type	0.106311
Gtyp0602	Embrapa16	unknown	unknown	90K	Rebovi	NA	NA	NA	NA	0.0629939
Gtyp0609	Kaskasia	unknown	unknown	90K	Rebovi	NA	NA	NA	NA	0.00727089
Gtyp0610	KS85WGRC01	unknown	unknown	90K	Rebovi	NA	NA	NA	NA	0.157925
Gtyp0615	Sonora64	unknown	unknown	90K	Rebovi	NA	NA	NA	NA	0.228342
Gtyp0617	Virlor	unknown	unknown	90K	Rebovi	NA	NA	NA	NA	0.0436083
Gtyp0627	Emerald	unknown	unknown	90K	Rebovi	NA	NA	NA	NA	0.098883
Gtyp0637	COMANCHE DOUBLECROSS	United States, Texas	North America	15K	WDV	Cltr 12511	NA	NA	NA	0.125406
Gtyp0652	Arpadhalom 19	Ungarn	Europe	15K	WDV	TRI 1196	before 1947	genetic ressource	winter type	0.204753
Gtyp0653	Tschermaks Brauner Marschfelder	Austria	Europe	15K	WDV	TRI 1239	before 1947	genetic ressource	winter type	0.196795
Gtyp0654	Vrbovec Winterweizen	Yugoslavia	Europe	15K	WDV	TRI 1332	before 1947	genetic ressource	winter type	0.250547
Gtyp0658	Ardito x O Bendit	Portugal	Europe	15K	WDV	TRI 5241	before 1961	genetic ressource	winter type	0.160571
Gtyp0659	Galgalos Mestnaja	Portugal	Europe	15K	WDV	TRI 6753	before 1963	genetic ressource	winter type	0.00432394
Gtyp0663	Chris	Canada	North America	15K	WDV	TRI 9556	before 1970	genetic ressource	winter type	0.0698508
Gtyp0670	Lovrin 21	Romania	Europe	15K	WDV	TRI 10391	before 1973	genetic ressource	winter type	0.0729306
Gtyp0672	Protektor	Austria	Europe	15K	WDV	TRI 11044	before 1974	genetic ressource	winter type	0.137207
Gtyp0678	Hanagasa Komugi	Japan	Asia	15K	WDV	TRI 12070	before 1978	genetic ressource	winter type	0.0108896
Gtyp0682	347	Afghanistan, Baghlan	Asia	15K	WDV	PI 220348	before 1954	landrace	NA	-0.277851
Gtyp0685	Zhengmai 005	China	Asia	15K	WDV	NA	NA	NA	NA	0.202332
Gtyp0686	Fengshou 60	China	Asia	15K	WDV	NA	NA	NA	NA	0.0892611
Gtyp0689	Huangheshangtou	China	Asia	15K	WDV	NA	NA	NA	NA	0.230584
Gtyp0691	9448	Russia	Asia	15K	WDV	PI 68101 TR05ID	before 1926	old cultivar	NA	0.367985
Gtyp0697	Dioszegi 1782	Romania	Europe	15K	WDV	PI 294902 TR99ID	before 1964	modern cultivar	NA	-0.0291784
Gtyp0698	Heines VII	Germany, Niedersachsen	Europe	15K	WDV	PI 325877 TR99ID	NA	NA	NA	0.176771
Gtyp0702	Norin 10/Brevor 14	USA	North America	15K	WDV	NA	NA	NA	winter type	0.0426242
Gtyp0703	Inia 66	Mexiko	North America	15K	WDV	NA	NA	NA	winter type	0.0292998
Gtyp0705	Semilia Eligulata	USA	North America	15K	WDV	NA	NA	NA	winter type	0.0254821
Gtyp0715	3294	Afghanistan	Asia	15K	WDV	PI 245495	before 1958	landrace	NA	-0.00583748
Gtyp0721	NS 55-25	Serbia	Europe	15K	WDV	NA	NA	NA	winter type	0.0143583
Gtyp0723	F 4 4687	Romania	Europe	15K	WDV	NA	NA	NA	winter type	0.289087
Gtyp0727	Timson	Australia	Australia	15K	WDV	NA	NA	NA	winter type	-0.439683
Gtyp0730	Holly E	USA	North America	15K	WDV	NA	NA	NA	winter type	0.594662
Gtyp0731	UC 65680	USA	North America	15K	WDV	NA	NA	NA	winter type	0.437499
Gtyp0736	NS 66/92	Serbia	Europe	15K	WDV	NA	NA	NA	winter type	-0.129856
Gtyp0738	NS 602	Serbia	Europe	15K	WDV	NA	NA	NA	winter type	0.472817
Gtyp0739	Ching-Chang 6	China	Asia	15K	WDV	NA	NA	NA	winter type	0.163389
Gtyp0743	NS 46/90	Serbia	Europe	15K	WDV	NA	NA	NA	winter type	0.128164
Gtyp0748	NB 62378	United States, Nebraska	North America	15K	WDV	Cltr 13885	NA	NA	NA	0.0557433
Gtyp0751	Norin 10	Japan	Asia	15K	WDV	NA	NA	NA	winter type	-0.126371
Gtyp0755	Avalon	Great Britain	Europe	15K	WDV	NA	NA	NA	winter type	0.264653
Gtyp0765	UPI-301	Indien	Asia	15K	WDV	NA	NA	NA	winter type	-0.0496475
Gtyp0766	Sonalika	India	Asia	15K	WDV	NA	NA	NA	winter type	0.054519
Gtyp0771	HEINES110	Germany, Lower Saxony	Europe	15K	WDV	PI 340706	NA	NA	NA	0.0664347
Gtyp0774	Donska polup.	Russia	Asia	15K	WDV	NA	NA	NA	NA	0.186506
Gtyp0776	Lr 12	USA	North America	15K	WDV	NA	NA	NA	winter type	0.067513
Gtyp0781	Nizija	Serbia	Europe	15K	WDV	NA	NA	NA	winter type	0.262169
Gtyp0783	Saitama-27	Japan	Asia	15K	WDV	NA	NA	NA	winter type	0.424598
Gtyp0791	Nov. Crvena	Serbia	Europe	15K	WDV	NA	NA	NA	winter type	-0.363
Gtyp0795	NS 559	Serbia	Europe	15K	WDV	NA	NA	NA	winter type	0.184549
Gtyp0798	LIGNEE 2	Belgien	Europe	15K	WDV	TRI27722	NA	genetic ressource	NA	0.219713
Gtyp0799	COLL SCHIEMANN	Algeria	Africa	15K	WDV	TRI27853	NA	genetic ressource	NA	0.129056
Gtyp0816	ZG 2640/74	Romania	Europe	15K	WDV	PI 415185	before 1977 (breeding line)	NA	NA	0.110244
Gtyp0818	KRUPNOKOLOSAJA	Ukraine, Kharkiv	Europe	15K	WDV	PI 418198	NA	NA	NA	0.160804
Gtyp0821	CAR 204	Chile, La Araucania	North America	15K	WDV	Cltr 16131	NA	NA	NA	0.311839
Gtyp0828	CI 17281	Chile, La Araucania	North America	15K	WDV	CItr 17281 TR09CA	NA	NA	NA	0.33765
Gtyp0830	Mac's White	Australia, Victoria Cltr 8499	Australia	15K	WDV	PI 67867 TR12ID	before 1926	old cultivar	NA	0.318773
Gtyp0831	21-011	Turkey	Asia	15K	WDV	PI 211643 TR11CA	before 1953	NA	NA	0.175794
Gtyp0832	CHINOFUZ	United States, Oklahoma	North America	15K	WDV	Cltr 15350	NA	NA	NA	0.136694
Gtyp0835	Artemowska	Bulgaria	Europe	15K	WDV	PI 294975 TR04ID	before 1964	NA	Spring type	0.159124
Gtyp0837	Peko	Germany, Niedersachsen	Europe	15K	WDV	PI 315839 TR09CA	before 1966	modern cultivar	NA	0.12819
Gtyp0838	Toluca 50	Mexico, Federal District	North America	15K	WDV	PI 320110 TR04ID	before 1967	modern cultivar	NA	0.068308
Gtyp0840	Buenos Aires 110	Argentina, Buenos Aires	South America	15K	WDV	PI 344457 TR09CA	before 1969	modern cultivar	NA	0.160188
Gtyp0844	29F	Switzerland, Graubünden	Europe	15K	WDV	PI 349504 TR98ID	before 1970	landrace	NA	0.109665
Gtyp0845	69Z108.139	Austria, Tirol	Europe	15K	WDV	PI 350844 TR04ID	before 1970	landrace	NA	0.127662
Gtyp0848	T-2501	Switzerland	Europe	15K	WDV	PI 352116 TR99ID	before 1969	breeding line	NA	0.264169
Gtyp0851	I BO 1828	Italy	Europe	15K	WDV	PI 361850 TR04ID	before 1971	breeding line	NA	0.0865491
Gtyp0852	Cardinal	Germany, Mecklenburg-VP	Europe	15K	WDV	PI 365440 TR04ID	before 1971	modern cultivar	NA	0.134262
Gtyp0854	CAR 170	Chile, La Araucania	South America	15K	WDV	Cltr 16097	NA	NA	NA	0.137669
Gtyp0857	26-1	Ethiopia, Tigre	Africa	15K	WDV	PI 384188 TR04ID	before 1973	landrace	NA	-0.0437279
Gtyp0860	FAO 33.325	Pakistan, Nord-West-Grenze	Asia	15K	WDV	PI 388189 TR98ID	NA	NA	NA	0.158851
Gtyp0863	Precoce du Japon a Epi R	Japan	Asia	15K	WDV	PI 409010 TR04ID	Before 1976	NA	NA	0.179678
Gtyp0865	CAR 221	Chile, La Araucania	South America	15K	WDV	Cltr 16148	NA	NA	NA	0.20293
Gtyp0868	312	Chile, Los Lagos	South America	15K	WDV	PI 436393 TR04ID	before 1979	landrace	NA	0.0629143
Gtyp0874	D: Institut Kulturpfl.-Forsch. Prag-Ruzyne: -	Sowjetunion	Europe	15K	WDV	TRI 9632	before 1969	genetic ressource	winter type	-0.0313016
Gtyp0876	CAR 334	Chile, La Araucania	South America	15K	WDV	Cltr 16261	NA	NA	NA	0.147107
Gtyp0877	E: Bangor-Lyallpur Expedition Nord-Pakistan 1974: 15 c	Pakistan	Asia	15K	WDV	TRI 11596	before 1977	genetic ressource	winter type	0.0937495
Gtyp0880	E: Landsorten Georg. SSR 1982: 262 a	Georgia	Asia	15K	WDV	TRI 13601	before 1983	genetic ressource	winter type	0.113434
Gtyp0885	D: BAZ, Braunschweig Genetic Resources Centre: 37391	Sowjetunion	Europe	15K	WDV	TRI 28542	before 2003	genetic ressource	winter type	0.0262581
Gtyp0886	Rebell	unknown	unknown	15K	WDV	NA	NA	NA	NA	-0.0986847
NA: not available
Genotypes are highlighted with red color are indicating genotypes which showed significant priming efficiency.

## Sheet: Table S2
Table S2. Pearson correlation coefficients between experiments for Puccinia triticina (Scores), Puccinia triticina (Scores) and Relative infection (RI).
Traits	Puccinia triticina (Scores)_attM_exp_1	Puccinia triticina (Scores)_attM_exp2	Puccinia triticina (Scores)_attM_exp3	Puccinia triticina (%)_attM_exp1	Puccinia triticina (%)_attM_exp2	Puccinia triticina (%)_attM_exp3	Relative infection (RI)_attM_exp1	Relative infection (RI)_attM_exp2	Relative infection (RI)_attM_exp3
Puccinia triticina (Scores)_attM_exp_1	1	0.8762	0.87905
Puccinia triticina (Scores)_attM_exp2		1	0.86711
Puccinia triticina (Scores)_attM_exp3			1
Puccinia triticina (%)_attM_exp1				1	0.53915	0.52585
Puccinia triticina (%)_attM_exp2					1	0.51488
Puccinia triticina (%)_attM_exp3						1
Relative infection (RI)_attM_exp1							1	0.89647	0.90842
Relative infection (RI)_attM_exp2								1	0.88974
Relative infection (RI)_attM_exp3									1
Traits	Puccinia triticina (scores)_expR+_exp1	Puccinia triticina (scores)_expR+_exp2	Puccinia triticina (scores)_expR+_exp3	Puccinia triticina (%)_expR+_exp1	Puccinia triticina (%)_expR+_exp2	Puccinia triticina (%)_expR+_exp3	Relative infection (RI)_expR+_exp1	Relative infection (RI)_expR+_exp2	Relative infection (RI)_expR+_exp3
Puccinia triticina (scores)_expR+_exp1	1	0.89886	0.87854
Puccinia triticina (scores)_expR+_exp2		1	0.87875
Puccinia triticina (scores)_expR+_exp3			1
Puccinia triticina (%)_expR+_exp1				1	0.55128	0.58335
Puccinia triticina (%)_expR+_exp2					1	0.51889
Puccinia triticina (%)_expR+_exp3						1
Relative infection (RI)_expR+_exp1							1	0.91129	0.89706
Relative infection (RI)_expR+_exp2								1	0.89333
Relative infection (RI)_expR+_exp3									1

## Sheet: Table S3
Table S3. Data for relative infection (RI) and priming efficiency (PE) for the 175 genotypes across the three experiments.
Exp	Rep	Nr. in the Exp.	ID	Treatment	Plate	Geno_ID	Geno_Name	Geno_Platform	Accession_info	Type	Project_Name	Country	Continent	Geno ID in Exp	RI_attM	RI_expR+ch	PE
1	1	81	1	attM	4	Gtyp0004	S.Willmann a.d. Prov. Shensi	90K	37676	Winter	Mycore	China	Asia	1	3.7824	3.18024	0.602165
1	1	81	1	attM	4	Gtyp0004	S.Willmann a.d. Prov. Shensi	90K	37676	Winter	Mycore	China	Asia	1	2.93024	3.37641	-0.446166
1	1	81	1	attM	4	Gtyp0004	S.Willmann a.d. Prov. Shensi	90K	37676	Winter	Mycore	China	Asia	1	3.18024	3.13918	0.0410574
2	1	172	1	attM	8	Gtyp0004	S.Willmann a.d. Prov. Shensi	90K	37676	Winter	Mycore	China	Asia	1	3.5324	3.09915	0.433258
2	1	172	1	attM	8	Gtyp0004	S.Willmann a.d. Prov. Shensi	90K	37676	Winter	Mycore	China	Asia	1	3.43024	2.93024	0.5
2	1	172	1	attM	8	Gtyp0004	S.Willmann a.d. Prov. Shensi	90K	37676	Winter	Mycore	China	Asia	1	3.34915	3.09915	0.25
3	1	82	1	attM	4	Gtyp0004	S.Willmann a.d. Prov. Shensi	90K	37676	Winter	Mycore	China	Asia	1	3.43024	3.34915	0.081093
3	1	82	1	attM	4	Gtyp0004	S.Willmann a.d. Prov. Shensi	90K	37676	Winter	Mycore	China	Asia	1	3.18024	3.09915	0.081093
3	1	82	1	attM	4	Gtyp0004	S.Willmann a.d. Prov. Shensi	90K	37676	Winter	Mycore	China	Asia	1	3.12641	3.09915	0.0272589
1	2	81	1	attM	4	Gtyp0004	S.Willmann a.d. Prov. Shensi	90K	37676	Winter	Mycore	China	Asia	1	3.18024	2.38918	0.791057
1	2	81	1	attM	4	Gtyp0004	S.Willmann a.d. Prov. Shensi	90K	37676	Winter	Mycore	China	Asia	1	3.2824	2.84915	0.433258
1	2	81	1	attM	4	Gtyp0004	S.Willmann a.d. Prov. Shensi	90K	37676	Winter	Mycore	China	Asia	1	2.93024	3.18024	-0.25
2	2	172	1	attM	8	Gtyp0004	S.Willmann a.d. Prov. Shensi	90K	37676	Winter	Mycore	China	Asia	1	2.57189	3.21052	-0.638629
2	2	172	1	attM	8	Gtyp0004	S.Willmann a.d. Prov. Shensi	90K	37676	Winter	Mycore	China	Asia	1	3.09915	3.09915	0
2	2	172	1	attM	8	Gtyp0004	S.Willmann a.d. Prov. Shensi	90K	37676	Winter	Mycore	China	Asia	1	3.2824	2.96052	0.321888
3	2	82	1	attM	4	Gtyp0004	S.Willmann a.d. Prov. Shensi	90K	37676	Winter	Mycore	China	Asia	1	3.18024	2.34915	0.831093
3	2	82	1	attM	4	Gtyp0004	S.Willmann a.d. Prov. Shensi	90K	37676	Winter	Mycore	China	Asia	1	3.09915	2.59915	0.5
3	2	82	1	attM	4	Gtyp0004	S.Willmann a.d. Prov. Shensi	90K	37676	Winter	Mycore	China	Asia	1	3.18024	2.46052	0.719722
1	1	72	2	attM	3	Gtyp0006	Taishan4	90K	TRI13112	Winter	Mycore	China	Asia	2	3.37641	3.2824	0.0940007
1	1	72	2	attM	3	Gtyp0006	Taishan4	90K	TRI13112	Winter	Mycore	China	Asia	2	3.37641	3.2824	0.0940007
1	1	72	2	attM	3	Gtyp0006	Taishan4	90K	TRI13112	Winter	Mycore	China	Asia	2	3.93024	3.0324	0.897835
2	1	134	2	attM	6	Gtyp0006	Taishan4	90K	TRI13112	Winter	Mycore	China	Asia	2	3.18024	3.09915	0.081093
2	1	134	2	attM	6	Gtyp0006	Taishan4	90K	TRI13112	Winter	Mycore	China	Asia	2	3.2824	2.84915	0.433258
2	1	134	2	attM	6	Gtyp0006	Taishan4	90K	TRI13112	Winter	Mycore	China	Asia	2	3.09915	2.84915	0.25
3	1	115	2	attM	5	Gtyp0006	Taishan4	90K	TRI13112	Winter	Mycore	China	Asia	2	3.34915	2.84915	0.5
3	1	115	2	attM	5	Gtyp0006	Taishan4	90K	TRI13112	Winter	Mycore	China	Asia	2	3.34915	2.84915	0.5
3	1	115	2	attM	5	Gtyp0006	Taishan4	90K	TRI13112	Winter	Mycore	China	Asia	2	3.18024	2.93024	0.25
1	2	72	2	attM	3	Gtyp0006	Taishan4	90K	TRI13112	Winter	Mycore	China	Asia	2	3.18024	3.09915	0.081093
1	2	72	2	attM	3	Gtyp0006	Taishan4	90K	TRI13112	Winter	Mycore	China	Asia	2	4.09915	3.34915	0.75
1	2	72	2	attM	3	Gtyp0006	Taishan4	90K	TRI13112	Winter	Mycore	China	Asia	2	3.0324	3.18024	-0.147835
2	2	134	2	attM	6	Gtyp0006	Taishan4	90K	TRI13112	Winter	Mycore	China	Asia	2	3.09915	2.84915	0.25
2	2	134	2	attM	6	Gtyp0006	Taishan4	90K	TRI13112	Winter	Mycore	China	Asia	2	3.18024	2.93024	0.25
2	2	134	2	attM	6	Gtyp0006	Taishan4	90K	TRI13112	Winter	Mycore	China	Asia	2	3.18024	2.63918	0.541057
3	2	115	2	attM	5	Gtyp0006	Taishan4	90K	TRI13112	Winter	Mycore	China	Asia	2	3.2824	3.0324	0.25
3	2	115	2	attM	5	Gtyp0006	Taishan4	90K	TRI13112	Winter	Mycore	China	Asia	2	3.0324	3.0324	0
3	2	115	2	attM	5	Gtyp0006	Taishan4	90K	TRI13112	Winter	Mycore	China	Asia	2	3.0324	3.0324	0
1	1	159	3	attM	7	Gtyp0012	Toronto	90K	1649	Winter	Mycore	Germany	Europe	3	2.71052	3.21052	-0.5
1	1	159	3	attM	7	Gtyp0012	Toronto	90K	1649	Winter	Mycore	Germany	Europe	3	2.71052	3.71052	-1
1	1	159	3	attM	7	Gtyp0012	Toronto	90K	1649	Winter	Mycore	Germany	Europe	3	2.84915	3.46052	-0.611371
2	1	209	3	attM	9	Gtyp0012	Toronto	90K	1649	Winter	Mycore	Germany	Europe	3	3.21052	2.96052	0.25
2	1	209	3	attM	9	Gtyp0012	Toronto	90K	1649	Winter	Mycore	Germany	Europe	3	3.46052	2.96052	0.5
2	1	209	3	attM	9	Gtyp0012	Toronto	90K	1649	Winter	Mycore	Germany	Europe	3	NA	2.96052	NA
3	1	123	3	attM	6	Gtyp0012	Toronto	90K	1649	Winter	Mycore	Germany	Europe	3	3.84915	3.21052	0.638629
3	1	123	3	attM	6	Gtyp0012	Toronto	90K	1649	Winter	Mycore	Germany	Europe	3	3.46052	3.63918	-0.178665
3	1	123	3	attM	6	Gtyp0012	Toronto	90K	1649	Winter	Mycore	Germany	Europe	3	3.34915	3.13918	0.209964
1	2	159	3	attM	7	Gtyp0012	Toronto	90K	1649	Winter	Mycore	Germany	Europe	3	3.09915	3.09915	0
1	2	159	3	attM	7	Gtyp0012	Toronto	90K	1649	Winter	Mycore	Germany	Europe	3	3.18024	3.09915	0.081093
1	2	159	3	attM	7	Gtyp0012	Toronto	90K	1649	Winter	Mycore	Germany	Europe	3	3.09915	3.09915	0
2	2	209	3	attM	9	Gtyp0012	Toronto	90K	1649	Winter	Mycore	Germany	Europe	3	3.96052	3.34915	0.611371
2	2	209	3	attM	9	Gtyp0012	Toronto	90K	1649	Winter	Mycore	Germany	Europe	3	3.38918	3.34915	0.0400356
2	2	209	3	attM	9	Gtyp0012	Toronto	90K	1649	Winter	Mycore	Germany	Europe	3	3.38918	3.34915	0.0400356
3	2	123	3	attM	6	Gtyp0012	Toronto	90K	1649	Winter	Mycore	Germany	Europe	3	3.18024	3.34915	-0.168907
3	2	123	3	attM	6	Gtyp0012	Toronto	90K	1649	Winter	Mycore	Germany	Europe	3	3.09915	3.09915	0
3	2	123	3	attM	6	Gtyp0012	Toronto	90K	1649	Winter	Mycore	Germany	Europe	3	3.34915	3.09915	0.25
1	1	90	4	attM	4	Gtyp0014	Tambor	90K	1904	Winter	Mycore	Germany	Europe	4	1.21972	0.5	0.719722
1	1	90	4	attM	4	Gtyp0014	Tambor	90K	1904	Winter	Mycore	Germany	Europe	4	1.21972	0.5	0.719722
1	1	90	4	attM	4	Gtyp0014	Tambor	90K	1904	Winter	Mycore	Germany	Europe	4	0.5	0.5	0
2	1	107	4	attM	5	Gtyp0014	Tambor	90K	1904	Winter	Mycore	Germany	Europe	4	0.5	0.5	0
2	1	107	4	attM	5	Gtyp0014	Tambor	90K	1904	Winter	Mycore	Germany	Europe	4	0.5	1.21972	-0.719722
2	1	107	4	attM	5	Gtyp0014	Tambor	90K	1904	Winter	Mycore	Germany	Europe	4	1.21972	0.5	0.719722
3	1	106	4	attM	5	Gtyp0014	Tambor	90K	1904	Winter	Mycore	Germany	Europe	4	0.5	0.5	0
3	1	106	4	attM	5	Gtyp0014	Tambor	90K	1904	Winter	Mycore	Germany	Europe	4	0.5	0.5	0
3	1	106	4	attM	5	Gtyp0014	Tambor	90K	1904	Winter	Mycore	Germany	Europe	4	0.5	0.5	0
1	2	90	4	attM	4	Gtyp0014	Tambor	90K	1904	Winter	Mycore	Germany	Europe	4	0.5	0.5	0
1	2	90	4	attM	4	Gtyp0014	Tambor	90K	1904	Winter	Mycore	Germany	Europe	4	1.21972	0.5	0.719722
1	2	90	4	attM	4	Gtyp0014	Tambor	90K	1904	Winter	Mycore	Germany	Europe	4	0.5	1.21972	-0.719722
2	2	107	4	attM	5	Gtyp0014	Tambor	90K	1904	Winter	Mycore	Germany	Europe	4	0.5	0.5	0
2	2	107	4	attM	5	Gtyp0014	Tambor	90K	1904	Winter	Mycore	Germany	Europe	4	0.5	0.5	0
2	2	107	4	attM	5	Gtyp0014	Tambor	90K	1904	Winter	Mycore	Germany	Europe	4	0.5	0.5	0
3	2	106	4	attM	5	Gtyp0014	Tambor	90K	1904	Winter	Mycore	Germany	Europe	4	0.5	0.5	0
3	2	106	4	attM	5	Gtyp0014	Tambor	90K	1904	Winter	Mycore	Germany	Europe	4	0.5	1.46972	-0.969722
3	2	106	4	attM	5	Gtyp0014	Tambor	90K	1904	Winter	Mycore	Germany	Europe	4	0.5	1.46972	-0.969722
1	1	78	5	attM	4	Gtyp0037	Zemka	90K	TRI 6763	Winter	Mycore	Soviet Union	Europe	5	2.96052	2.68024	0.280278
1	1	78	5	attM	4	Gtyp0037	Zemka	90K	TRI 6763	Winter	Mycore	Soviet Union	Europe	5	3.2824	2.59915	0.683258
1	1	78	5	attM	4	Gtyp0037	Zemka	90K	TRI 6763	Winter	Mycore	Soviet Union	Europe	5	3.09915	NA	NA
2	1	30	5	attM	2	Gtyp0037	Zemka	90K	TRI 6763	Winter	Mycore	Soviet Union	Europe	5	3.34915	2.71052	0.638629
2	1	30	5	attM	2	Gtyp0037	Zemka	90K	TRI 6763	Winter	Mycore	Soviet Union	Europe	5	3.18024	2.96052	0.219722
2	1	30	5	attM	2	Gtyp0037	Zemka	90K	TRI 6763	Winter	Mycore	Soviet Union	Europe	5	3.34915	3.09915	0.25
3	1	183	5	attM	8	Gtyp0037	Zemka	90K	TRI 6763	Winter	Mycore	Soviet Union	Europe	5	3.09915	2.59915	0.5
3	1	183	5	attM	8	Gtyp0037	Zemka	90K	TRI 6763	Winter	Mycore	Soviet Union	Europe	5	3.09915	2.71052	0.388629
3	1	183	5	attM	8	Gtyp0037	Zemka	90K	TRI 6763	Winter	Mycore	Soviet Union	Europe	5	2.93024	2.84915	0.081093
1	2	78	5	attM	4	Gtyp0037	Zemka	90K	TRI 6763	Winter	Mycore	Soviet Union	Europe	5	2.96052	2.59915	0.361371
1	2	78	5	attM	4	Gtyp0037	Zemka	90K	TRI 6763	Winter	Mycore	Soviet Union	Europe	5	3.18024	2.71052	0.469722
1	2	78	5	attM	4	Gtyp0037	Zemka	90K	TRI 6763	Winter	Mycore	Soviet Union	Europe	5	2.93024	2.96052	-0.0302775
2	2	30	5	attM	2	Gtyp0037	Zemka	90K	TRI 6763	Winter	Mycore	Soviet Union	Europe	5	NA	2.96052	NA
2	2	30	5	attM	2	Gtyp0037	Zemka	90K	TRI 6763	Winter	Mycore	Soviet Union	Europe	5	2.88918	2.88918	0
2	2	30	5	attM	2	Gtyp0037	Zemka	90K	TRI 6763	Winter	Mycore	Soviet Union	Europe	5	3.09915	2.96052	0.138629
3	2	183	5	attM	8	Gtyp0037	Zemka	90K	TRI 6763	Winter	Mycore	Soviet Union	Europe	5	2.63918	2.93024	-0.291057
3	2	183	5	attM	8	Gtyp0037	Zemka	90K	TRI 6763	Winter	Mycore	Soviet Union	Europe	5	3.0324	3.09915	-0.0667419
3	2	183	5	attM	8	Gtyp0037	Zemka	90K	TRI 6763	Winter	Mycore	Soviet Union	Europe	5	2.84915	3.21052	-0.361371
1	1	94	6	attM	4	Gtyp0044	Salzmünder 14/44	90K	TRI3810	Winter	Mycore	Germany	Europe	6	2.88918	3.09915	-0.209964
1	1	94	6	attM	4	Gtyp0044	Salzmünder 14/44	90K	TRI3810	Winter	Mycore	Germany	Europe	6	3.34915	3.09915	0.25
1	1	94	6	attM	4	Gtyp0044	Salzmünder 14/44	90K	TRI3810	Winter	Mycore	Germany	Europe	6	3.34915	3.09915	0.25
2	1	96	6	attM	4	Gtyp0044	Salzmünder 14/44	90K	TRI3810	Winter	Mycore	Germany	Europe	6	3.13918	3.13918	0
2	1	96	6	attM	4	Gtyp0044	Salzmünder 14/44	90K	TRI3810	Winter	Mycore	Germany	Europe	6	3.84915	2.96052	0.888629
2	1	96	6	attM	4	Gtyp0044	Salzmünder 14/44	90K	TRI3810	Winter	Mycore	Germany	Europe	6	2.71052	3.09915	-0.388629
3	1	118	6	attM	5	Gtyp0044	Salzmünder 14/44	90K	TRI3810	Winter	Mycore	Germany	Europe	6	3.09915	2.63918	0.459964
3	1	118	6	attM	5	Gtyp0044	Salzmünder 14/44	90K	TRI3810	Winter	Mycore	Germany	Europe	6	3.09915	3.09915	0
3	1	118	6	attM	5	Gtyp0044	Salzmünder 14/44	90K	TRI3810	Winter	Mycore	Germany	Europe	6	2.96052	2.63918	0.321335
1	2	94	6	attM	4	Gtyp0044	Salzmünder 14/44	90K	TRI3810	Winter	Mycore	Germany	Europe	6	3.21052	2.84915	0.361371
1	2	94	6	attM	4	Gtyp0044	Salzmünder 14/44	90K	TRI3810	Winter	Mycore	Germany	Europe	6	3.34915	2.93024	0.418907
1	2	94	6	attM	4	Gtyp0044	Salzmünder 14/44	90K	TRI3810	Winter	Mycore	Germany	Europe	6	2.96052	2.71052	0.25
2	2	96	6	attM	4	Gtyp0044	Salzmünder 14/44	90K	TRI3810	Winter	Mycore	Germany	Europe	6	2.96052	2.63918	0.321335
2	2	96	6	attM	4	Gtyp0044	Salzmünder 14/44	90K	TRI3810	Winter	Mycore	Germany	Europe	6	2.88918	3.09915	-0.209964
2	2	96	6	attM	4	Gtyp0044	Salzmünder 14/44	90K	TRI3810	Winter	Mycore	Germany	Europe	6	3.09915	2.96052	0.138629
3	2	118	6	attM	5	Gtyp0044	Salzmünder 14/44	90K	TRI3810	Winter	Mycore	Germany	Europe	6	3.09915	2.71052	0.388629
3	2	118	6	attM	5	Gtyp0044	Salzmünder 14/44	90K	TRI3810	Winter	Mycore	Germany	Europe	6	3.21052	3.18024	0.0302775
3	2	118	6	attM	5	Gtyp0044	Salzmünder 14/44	90K	TRI3810	Winter	Mycore	Germany	Europe	6	2.84915	3.18024	-0.331093
1	1	63	7	attM	3	Gtyp0046	Luisenberger Braunweizen	90K	TRI4861	Winter	Mycore	Germany	Europe	7	3.0324	3.2824	-0.25
1	1	63	7	attM	3	Gtyp0046	Luisenberger Braunweizen	90K	TRI4861	Winter	Mycore	Germany	Europe	7	2.93024	3.09915	-0.168907
1	1	63	7	attM	3	Gtyp0046	Luisenberger Braunweizen	90K	TRI4861	Winter	Mycore	Germany	Europe	7	2.63918	3.18024	-0.541057
2	1	103	7	attM	5	Gtyp0046	Luisenberger Braunweizen	90K	TRI4861	Winter	Mycore	Germany	Europe	7	2.93024	2.71052	0.219722
2	1	103	7	attM	5	Gtyp0046	Luisenberger Braunweizen	90K	TRI4861	Winter	Mycore	Germany	Europe	7	3.2824	2.84915	0.433258
2	1	103	7	attM	5	Gtyp0046	Luisenberger Braunweizen	90K	TRI4861	Winter	Mycore	Germany	Europe	7	2.93024	3.09915	-0.168907
3	1	163	7	attM	7	Gtyp0046	Luisenberger Braunweizen	90K	TRI4861	Winter	Mycore	Germany	Europe	7	2.84915	3.0324	-0.183258
3	1	163	7	attM	7	Gtyp0046	Luisenberger Braunweizen	90K	TRI4861	Winter	Mycore	Germany	Europe	7	2.93024	2.93024	0
3	1	163	7	attM	7	Gtyp0046	Luisenberger Braunweizen	90K	TRI4861	Winter	Mycore	Germany	Europe	7	NA	3.09915	NA
1	2	63	7	attM	3	Gtyp0046	Luisenberger Braunweizen	90K	TRI4861	Winter	Mycore	Germany	Europe	7	3.09915	2.59915	0.5
1	2	63	7	attM	3	Gtyp0046	Luisenberger Braunweizen	90K	TRI4861	Winter	Mycore	Germany	Europe	7	2.84915	2.46052	0.388629
1	2	63	7	attM	3	Gtyp0046	Luisenberger Braunweizen	90K	TRI4861	Winter	Mycore	Germany	Europe	7	2.93024	NA	NA
2	2	103	7	attM	5	Gtyp0046	Luisenberger Braunweizen	90K	TRI4861	Winter	Mycore	Germany	Europe	7	2.84915	2.7824	0.0667419
2	2	103	7	attM	5	Gtyp0046	Luisenberger Braunweizen	90K	TRI4861	Winter	Mycore	Germany	Europe	7	2.96052	2.71052	0.25
2	2	103	7	attM	5	Gtyp0046	Luisenberger Braunweizen	90K	TRI4861	Winter	Mycore	Germany	Europe	7	2.84915	2.84915	0
3	2	163	7	attM	7	Gtyp0046	Luisenberger Braunweizen	90K	TRI4861	Winter	Mycore	Germany	Europe	7	3.09915	2.84915	0.25
3	2	163	7	attM	7	Gtyp0046	Luisenberger Braunweizen	90K	TRI4861	Winter	Mycore	Germany	Europe	7	3.09915	2.84915	0.25
3	2	163	7	attM	7	Gtyp0046	Luisenberger Braunweizen	90K	TRI4861	Winter	Mycore	Germany	Europe	7	3.18024	2.84915	0.331093
1	1	164	8	attM	7	Gtyp0047	Weispelziger Winter Igel	90K	TRI 1792	Winter	Mycore	Germany	Europe	8	3.07189	3.46052	-0.388629
1	1	164	8	attM	7	Gtyp0047	Weispelziger Winter Igel	90K	TRI 1792	Winter	Mycore	Germany	Europe	8	3.43024	3.93024	-0.5
1	1	164	8	attM	7	Gtyp0047	Weispelziger Winter Igel	90K	TRI 1792	Winter	Mycore	Germany	Europe	8	3.18024	NA	NA
2	1	6	8	attM	1	Gtyp0047	Weispelziger Winter Igel	90K	TRI 1792	Winter	Mycore	Germany	Europe	8	2.84915	2.96052	-0.111371
2	1	6	8	attM	1	Gtyp0047	Weispelziger Winter Igel	90K	TRI 1792	Winter	Mycore	Germany	Europe	8	2.07189	3.09915	-1.02726
2	1	6	8	attM	1	Gtyp0047	Weispelziger Winter Igel	90K	TRI 1792	Winter	Mycore	Germany	Europe	8	3.18024	3.21052	-0.0302775
3	1	177	8	attM	8	Gtyp0047	Weispelziger Winter Igel	90K	TRI 1792	Winter	Mycore	Germany	Europe	8	3.34915	2.84915	0.5
3	1	177	8	attM	8	Gtyp0047	Weispelziger Winter Igel	90K	TRI 1792	Winter	Mycore	Germany	Europe	8	3.34915	3.09915	0.25
3	1	177	8	attM	8	Gtyp0047	Weispelziger Winter Igel	90K	TRI 1792	Winter	Mycore	Germany	Europe	8	2.96052	3.18024	-0.219722
1	2	164	8	attM	7	Gtyp0047	Weispelziger Winter Igel	90K	TRI 1792	Winter	Mycore	Germany	Europe	8	2.93024	2.68024	0.25
1	2	164	8	attM	7	Gtyp0047	Weispelziger Winter Igel	90K	TRI 1792	Winter	Mycore	Germany	Europe	8	3.18024	3.09915	0.081093
1	2	164	8	attM	7	Gtyp0047	Weispelziger Winter Igel	90K	TRI 1792	Winter	Mycore	Germany	Europe	8	2.84915	2.84915	0
2	2	6	8	attM	1	Gtyp0047	Weispelziger Winter Igel	90K	TRI 1792	Winter	Mycore	Germany	Europe	8	2.84915	3.63918	-0.790036
2	2	6	8	attM	1	Gtyp0047	Weispelziger Winter Igel	90K	TRI 1792	Winter	Mycore	Germany	Europe	8	3.18024	2.88918	0.291057
2	2	6	8	attM	1	Gtyp0047	Weispelziger Winter Igel	90K	TRI 1792	Winter	Mycore	Germany	Europe	8	2.93024	2.21972	0.710517
3	2	177	8	attM	8	Gtyp0047	Weispelziger Winter Igel	90K	TRI 1792	Winter	Mycore	Germany	Europe	8	3.09915	2.84915	0.25
3	2	177	8	attM	8	Gtyp0047	Weispelziger Winter Igel	90K	TRI 1792	Winter	Mycore	Germany	Europe	8	3.09915	2.71052	0.388629
3	2	177	8	attM	8	Gtyp0047	Weispelziger Winter Igel	90K	TRI 1792	Winter	Mycore	Germany	Europe	8	3.34915	2.93024	0.418907
1	1	118	9	attM	5	Gtyp0054	Roter Samtiger Kolben	90K	TRI3797	Winter	Mycore	Germany	Europe	9	3.0324	2.93024	0.102165
1	1	118	9	attM	5	Gtyp0054	Roter Samtiger Kolben	90K	TRI3797	Winter	Mycore	Germany	Europe	9	3.5324	3.2824	0.25
1	1	118	9	attM	5	Gtyp0054	Roter Samtiger Kolben	90K	TRI3797	Winter	Mycore	Germany	Europe	9	3.5324	3.43024	0.102165
2	1	182	9	attM	8	Gtyp0054	Roter Samtiger Kolben	90K	TRI3797	Winter	Mycore	Germany	Europe	9	3.0324	3.18024	-0.147835
2	1	182	9	attM	8	Gtyp0054	Roter Samtiger Kolben	90K	TRI3797	Winter	Mycore	Germany	Europe	9	3.2824	3.09915	0.183258
2	1	182	9	attM	8	Gtyp0054	Roter Samtiger Kolben	90K	TRI3797	Winter	Mycore	Germany	Europe	9	3.18024	3.09915	0.081093
3	1	95	9	attM	4	Gtyp0054	Roter Samtiger Kolben	90K	TRI3797	Winter	Mycore	Germany	Europe	9	3.37641	3.18024	0.196166
3	1	95	9	attM	4	Gtyp0054	Roter Samtiger Kolben	90K	TRI3797	Winter	Mycore	Germany	Europe	9	2.84915	2.96052	-0.111371
3	1	95	9	attM	4	Gtyp0054	Roter Samtiger Kolben	90K	TRI3797	Winter	Mycore	Germany	Europe	9	3.5324	3.09915	0.433258
1	2	118	9	attM	5	Gtyp0054	Roter Samtiger Kolben	90K	TRI3797	Winter	Mycore	Germany	Europe	9	3.18024	2.93024	0.25
1	2	118	9	attM	5	Gtyp0054	Roter Samtiger Kolben	90K	TRI3797	Winter	Mycore	Germany	Europe	9	3.2824	3.09915	0.183258
1	2	118	9	attM	5	Gtyp0054	Roter Samtiger Kolben	90K	TRI3797	Winter	Mycore	Germany	Europe	9	3.59915	3.18024	0.418907
2	2	182	9	attM	8	Gtyp0054	Roter Samtiger Kolben	90K	TRI3797	Winter	Mycore	Germany	Europe	9	3.12641	3.18024	-0.0538341
2	2	182	9	attM	8	Gtyp0054	Roter Samtiger Kolben	90K	TRI3797	Winter	Mycore	Germany	Europe	9	2.84915	3.18024	-0.331093
2	2	182	9	attM	8	Gtyp0054	Roter Samtiger Kolben	90K	TRI3797	Winter	Mycore	Germany	Europe	9	2.84915	2.93024	-0.081093
3	2	95	9	attM	4	Gtyp0054	Roter Samtiger Kolben	90K	TRI3797	Winter	Mycore	Germany	Europe	9	3.09915	2.84915	0.25
3	2	95	9	attM	4	Gtyp0054	Roter Samtiger Kolben	90K	TRI3797	Winter	Mycore	Germany	Europe	9	3.2824	2.93024	0.352165
3	2	95	9	attM	4	Gtyp0054	Roter Samtiger Kolben	90K	TRI3797	Winter	Mycore	Germany	Europe	9	3.2824	3.09915	0.183258
1	1	125	10	attM	6	Gtyp0055	Klein Piramide	90K	TRI4842	Winter	Mycore	Argentinia	North America	10	3.2824	2.7824	0.5
1	1	125	10	attM	6	Gtyp0055	Klein Piramide	90K	TRI4842	Winter	Mycore	Argentinia	North America	10	3.18024	2.93024	0.25
1	1	125	10	attM	6	Gtyp0055	Klein Piramide	90K	TRI4842	Winter	Mycore	Argentinia	North America	10	3.0324	3.34915	-0.316742
2	1	16	10	attM	1	Gtyp0055	Klein Piramide	90K	TRI4842	Winter	Mycore	Argentinia	North America	10	2.96052	3.09915	-0.138629
2	1	16	10	attM	1	Gtyp0055	Klein Piramide	90K	TRI4842	Winter	Mycore	Argentinia	North America	10	2.93024	2.63918	0.291057
2	1	16	10	attM	1	Gtyp0055	Klein Piramide	90K	TRI4842	Winter	Mycore	Argentinia	North America	10	2.84915	2.71052	0.138629
3	1	83	10	attM	4	Gtyp0055	Klein Piramide	90K	TRI4842	Winter	Mycore	Argentinia	North America	10	2.93024	2.93024	0
3	1	83	10	attM	4	Gtyp0055	Klein Piramide	90K	TRI4842	Winter	Mycore	Argentinia	North America	10	2.93024	2.93024	0
3	1	83	10	attM	4	Gtyp0055	Klein Piramide	90K	TRI4842	Winter	Mycore	Argentinia	North America	10	2.84915	2.84915	0
1	2	125	10	attM	6	Gtyp0055	Klein Piramide	90K	TRI4842	Winter	Mycore	Argentinia	North America	10	3.0324	2.84915	0.183258
1	2	125	10	attM	6	Gtyp0055	Klein Piramide	90K	TRI4842	Winter	Mycore	Argentinia	North America	10	3.0324	3.0324	0
1	2	125	10	attM	6	Gtyp0055	Klein Piramide	90K	TRI4842	Winter	Mycore	Argentinia	North America	10	3.0324	2.93024	0.102165
2	2	16	10	attM	1	Gtyp0055	Klein Piramide	90K	TRI4842	Winter	Mycore	Argentinia	North America	10	2.7824	2.84915	-0.0667419
2	2	16	10	attM	1	Gtyp0055	Klein Piramide	90K	TRI4842	Winter	Mycore	Argentinia	North America	10	2.93024	2.71052	0.219722
2	2	16	10	attM	1	Gtyp0055	Klein Piramide	90K	TRI4842	Winter	Mycore	Argentinia	North America	10	2.59915	2.38918	0.209964
3	2	83	10	attM	4	Gtyp0055	Klein Piramide	90K	TRI4842	Winter	Mycore	Argentinia	North America	10	2.68024	2.46052	0.219722
3	2	83	10	attM	4	Gtyp0055	Klein Piramide	90K	TRI4842	Winter	Mycore	Argentinia	North America	10	2.46052	2.57189	-0.111371
3	2	83	10	attM	4	Gtyp0055	Klein Piramide	90K	TRI4842	Winter	Mycore	Argentinia	North America	10	3.37641	3.09915	0.277259
1	1	12	11	attM	1	Gtyp0056	Igel Dunkelsamtig	90K	TRI 1252	Winter	Mycore	Germany	Europe	11	3.5324	3.2824	0.25
1	1	12	11	attM	1	Gtyp0056	Igel Dunkelsamtig	90K	TRI 1252	Winter	Mycore	Germany	Europe	11	3.18024	3.68024	-0.5
1	1	12	11	attM	1	Gtyp0056	Igel Dunkelsamtig	90K	TRI 1252	Winter	Mycore	Germany	Europe	11	3.37641	3.43024	-0.0538341
2	1	184	11	attM	8	Gtyp0056	Igel Dunkelsamtig	90K	TRI 1252	Winter	Mycore	Germany	Europe	11	3.34915	3.18024	0.168907
2	1	184	11	attM	8	Gtyp0056	Igel Dunkelsamtig	90K	TRI 1252	Winter	Mycore	Germany	Europe	11	3.43024	2.93024	0.5
2	1	184	11	attM	8	Gtyp0056	Igel Dunkelsamtig	90K	TRI 1252	Winter	Mycore	Germany	Europe	11	3.43024	3.09915	0.331093
3	1	39	11	attM	2	Gtyp0056	Igel Dunkelsamtig	90K	TRI 1252	Winter	Mycore	Germany	Europe	11	2.93024	2.93024	0
3	1	39	11	attM	2	Gtyp0056	Igel Dunkelsamtig	90K	TRI 1252	Winter	Mycore	Germany	Europe	11	3.34915	3.12641	0.222741
3	1	39	11	attM	2	Gtyp0056	Igel Dunkelsamtig	90K	TRI 1252	Winter	Mycore	Germany	Europe	11	2.93024	3.09915	-0.168907
1	2	12	11	attM	1	Gtyp0056	Igel Dunkelsamtig	90K	TRI 1252	Winter	Mycore	Germany	Europe	11	3.18024	3.18024	0
1	2	12	11	attM	1	Gtyp0056	Igel Dunkelsamtig	90K	TRI 1252	Winter	Mycore	Germany	Europe	11	3.18024	3.18024	0
1	2	12	11	attM	1	Gtyp0056	Igel Dunkelsamtig	90K	TRI 1252	Winter	Mycore	Germany	Europe	11	4.18024	3.43024	0.75
2	2	184	11	attM	8	Gtyp0056	Igel Dunkelsamtig	90K	TRI 1252	Winter	Mycore	Germany	Europe	11	3.0324	3.71052	-0.678112
2	2	184	11	attM	8	Gtyp0056	Igel Dunkelsamtig	90K	TRI 1252	Winter	Mycore	Germany	Europe	11	3.43024	3.18024	0.25
2	2	184	11	attM	8	Gtyp0056	Igel Dunkelsamtig	90K	TRI 1252	Winter	Mycore	Germany	Europe	11	3.2824	3.09915	0.183258
3	2	39	11	attM	2	Gtyp0056	Igel Dunkelsamtig	90K	TRI 1252	Winter	Mycore	Germany	Europe	11	3.5324	2.84915	0.683258
3	2	39	11	attM	2	Gtyp0056	Igel Dunkelsamtig	90K	TRI 1252	Winter	Mycore	Germany	Europe	11	3.34915	3.09915	0.25
3	2	39	11	attM	2	Gtyp0056	Igel Dunkelsamtig	90K	TRI 1252	Winter	Mycore	Germany	Europe	11	2.84915	2.84915	0
1	1	157	12	attM	7	Gtyp0057	Carman Unbegrannt Rot	90K	TRI 1142	Winter	Mycore	Hungary	Europe	12	2.59915	2.71052	-0.111371
1	1	157	12	attM	7	Gtyp0057	Carman Unbegrannt Rot	90K	TRI 1142	Winter	Mycore	Hungary	Europe	12	3.18024	2.84915	0.331093
1	1	157	12	attM	7	Gtyp0057	Carman Unbegrannt Rot	90K	TRI 1142	Winter	Mycore	Hungary	Europe	12	3.09915	2.93024	0.168907
2	1	52	12	attM	3	Gtyp0057	Carman Unbegrannt Rot	90K	TRI 1142	Winter	Mycore	Hungary	Europe	12	3.18024	3.09915	0.081093
2	1	52	12	attM	3	Gtyp0057	Carman Unbegrannt Rot	90K	TRI 1142	Winter	Mycore	Hungary	Europe	12	3.34915	2.93024	0.418907
2	1	52	12	attM	3	Gtyp0057	Carman Unbegrannt Rot	90K	TRI 1142	Winter	Mycore	Hungary	Europe	12	3.43024	3.09915	0.331093
3	1	167	12	attM	7	Gtyp0057	Carman Unbegrannt Rot	90K	TRI 1142	Winter	Mycore	Hungary	Europe	12	2.84915	3.0324	-0.183258
3	1	167	12	attM	7	Gtyp0057	Carman Unbegrannt Rot	90K	TRI 1142	Winter	Mycore	Hungary	Europe	12	2.93024	3.09915	-0.168907
3	1	167	12	attM	7	Gtyp0057	Carman Unbegrannt Rot	90K	TRI 1142	Winter	Mycore	Hungary	Europe	12	3.09915	2.93024	0.168907
1	2	157	12	attM	7	Gtyp0057	Carman Unbegrannt Rot	90K	TRI 1142	Winter	Mycore	Hungary	Europe	12	2.84915	2.59915	0.25
1	2	157	12	attM	7	Gtyp0057	Carman Unbegrannt Rot	90K	TRI 1142	Winter	Mycore	Hungary	Europe	12	3.09915	2.59915	0.5
1	2	157	12	attM	7	Gtyp0057	Carman Unbegrannt Rot	90K	TRI 1142	Winter	Mycore	Hungary	Europe	12	2.93024	2.68024	0.25
2	2	52	12	attM	3	Gtyp0057	Carman Unbegrannt Rot	90K	TRI 1142	Winter	Mycore	Hungary	Europe	12	3.0324	3.18024	-0.147835
2	2	52	12	attM	3	Gtyp0057	Carman Unbegrannt Rot	90K	TRI 1142	Winter	Mycore	Hungary	Europe	12	2.96052	3.09915	-0.138629
2	2	52	12	attM	3	Gtyp0057	Carman Unbegrannt Rot	90K	TRI 1142	Winter	Mycore	Hungary	Europe	12	2.93024	3.09915	-0.168907
3	2	167	12	attM	7	Gtyp0057	Carman Unbegrannt Rot	90K	TRI 1142	Winter	Mycore	Hungary	Europe	12	3.34915	2.84915	0.5
3	2	167	12	attM	7	Gtyp0057	Carman Unbegrannt Rot	90K	TRI 1142	Winter	Mycore	Hungary	Europe	12	3.18024	3.18024	0
3	2	167	12	attM	7	Gtyp0057	Carman Unbegrannt Rot	90K	TRI 1142	Winter	Mycore	Hungary	Europe	12	3.34915	3.09915	0.25
1	1	150	13	attM	7	Gtyp0062	mGPG	90K	NA	Winter	Mycore	Germany	Europe	13	3.34915	2.93024	0.418907
1	1	150	13	attM	7	Gtyp0062	mGPG	90K	NA	Winter	Mycore	Germany	Europe	13	3.21052	3.18024	0.0302775
1	1	150	13	attM	7	Gtyp0062	mGPG	90K	NA	Winter	Mycore	Germany	Europe	13	2.93024	3.18024	-0.25
2	1	195	13	attM	9	Gtyp0062	mGPG	90K	NA	Winter	Mycore	Germany	Europe	13	3.84915	3.09915	0.75
2	1	195	13	attM	9	Gtyp0062	mGPG	90K	NA	Winter	Mycore	Germany	Europe	13	3.09915	2.59915	0.5
2	1	195	13	attM	9	Gtyp0062	mGPG	90K	NA	Winter	Mycore	Germany	Europe	13	3.18024	2.84915	0.331093
3	1	162	13	attM	7	Gtyp0062	mGPG	90K	NA	Winter	Mycore	Germany	Europe	13	2.59915	2.93024	-0.331093
3	1	162	13	attM	7	Gtyp0062	mGPG	90K	NA	Winter	Mycore	Germany	Europe	13	2.84915	3.0324	-0.183258
3	1	162	13	attM	7	Gtyp0062	mGPG	90K	NA	Winter	Mycore	Germany	Europe	13	3.34915	3.0324	0.316742
1	2	150	13	attM	7	Gtyp0062	mGPG	90K	NA	Winter	Mycore	Germany	Europe	13	3.18024	2.59915	0.581093
1	2	150	13	attM	7	Gtyp0062	mGPG	90K	NA	Winter	Mycore	Germany	Europe	13	3.09915	2.59915	0.5
1	2	150	13	attM	7	Gtyp0062	mGPG	90K	NA	Winter	Mycore	Germany	Europe	13	2.84915	2.96052	-0.111371
2	2	195	13	attM	9	Gtyp0062	mGPG	90K	NA	Winter	Mycore	Germany	Europe	13	2.71052	3.34915	-0.638629
2	2	195	13	attM	9	Gtyp0062	mGPG	90K	NA	Winter	Mycore	Germany	Europe	13	3.09915	2.71052	0.388629
2	2	195	13	attM	9	Gtyp0062	mGPG	90K	NA	Winter	Mycore	Germany	Europe	13	3.18024	3.18024	0
3	2	162	13	attM	7	Gtyp0062	mGPG	90K	NA	Winter	Mycore	Germany	Europe	13	2.71052	2.71052	0
3	2	162	13	attM	7	Gtyp0062	mGPG	90K	NA	Winter	Mycore	Germany	Europe	13	2.84915	2.84915	0
3	2	162	13	attM	7	Gtyp0062	mGPG	90K	NA	Winter	Mycore	Germany	Europe	13	NA	2.84915	NA
1	1	9	14	attM	1	Gtyp0064	mAlreraca	90K	NA	Winter	Mycore	Germany	Europe	14	3.18024	2.68024	0.5
1	1	9	14	attM	1	Gtyp0064	mAlreraca	90K	NA	Winter	Mycore	Germany	Europe	14	2.93024	3.09915	-0.168907
1	1	9	14	attM	1	Gtyp0064	mAlreraca	90K	NA	Winter	Mycore	Germany	Europe	14	2.93024	2.93024	0
2	1	38	14	attM	2	Gtyp0064	mAlreraca	90K	NA	Winter	Mycore	Germany	Europe	14	3.09915	3.13918	-0.0400356
2	1	38	14	attM	2	Gtyp0064	mAlreraca	90K	NA	Winter	Mycore	Germany	Europe	14	2.84915	3.09915	-0.25
2	1	38	14	attM	2	Gtyp0064	mAlreraca	90K	NA	Winter	Mycore	Germany	Europe	14	2.84915	2.84915	0
3	1	65	14	attM	3	Gtyp0064	mAlreraca	90K	NA	Winter	Mycore	Germany	Europe	14	2.59915	2.63918	-0.0400356
3	1	65	14	attM	3	Gtyp0064	mAlreraca	90K	NA	Winter	Mycore	Germany	Europe	14	2.71052	2.59915	0.111371
3	1	65	14	attM	3	Gtyp0064	mAlreraca	90K	NA	Winter	Mycore	Germany	Europe	14	3.18024	2.84915	0.331093
1	2	9	14	attM	1	Gtyp0064	mAlreraca	90K	NA	Winter	Mycore	Germany	Europe	14	2.88918	3.09915	-0.209964
1	2	9	14	attM	1	Gtyp0064	mAlreraca	90K	NA	Winter	Mycore	Germany	Europe	14	3.38918	3.09915	0.290036
1	2	9	14	attM	1	Gtyp0064	mAlreraca	90K	NA	Winter	Mycore	Germany	Europe	14	2.84915	2.84915	0
2	2	38	14	attM	2	Gtyp0064	mAlreraca	90K	NA	Winter	Mycore	Germany	Europe	14	2.84915	2.46052	0.388629
2	2	38	14	attM	2	Gtyp0064	mAlreraca	90K	NA	Winter	Mycore	Germany	Europe	14	2.59915	2.71052	-0.111371
2	2	38	14	attM	2	Gtyp0064	mAlreraca	90K	NA	Winter	Mycore	Germany	Europe	14	2.96052	3.09915	-0.138629
3	2	65	14	attM	3	Gtyp0064	mAlreraca	90K	NA	Winter	Mycore	Germany	Europe	14	3.09915	2.57189	0.527259
3	2	65	14	attM	3	Gtyp0064	mAlreraca	90K	NA	Winter	Mycore	Germany	Europe	14	2.71052	2.46052	0.25
3	2	65	14	attM	3	Gtyp0064	mAlreraca	90K	NA	Winter	Mycore	Germany	Europe	14	2.63918	2.71052	-0.071335
1	1	212	15	attM	9	Gtyp0065	Czan-Tou-Maj	90K	TRI8060	Winter	Mycore	China	Asia	15	3.09915	2.96052	0.138629
1	1	212	15	attM	9	Gtyp0065	Czan-Tou-Maj	90K	TRI8060	Winter	Mycore	China	Asia	15	3.43024	3.34915	0.081093
1	1	212	15	attM	9	Gtyp0065	Czan-Tou-Maj	90K	TRI8060	Winter	Mycore	China	Asia	15	NA	2.93024	NA
2	1	92	15	attM	4	Gtyp0065	Czan-Tou-Maj	90K	TRI8060	Winter	Mycore	China	Asia	15	3.09915	2.38918	0.709964
2	1	92	15	attM	4	Gtyp0065	Czan-Tou-Maj	90K	TRI8060	Winter	Mycore	China	Asia	15	2.93024	2.46052	0.469722
2	1	92	15	attM	4	Gtyp0065	Czan-Tou-Maj	90K	TRI8060	Winter	Mycore	China	Asia	15	2.71052	2.71052	0
3	1	73	15	attM	4	Gtyp0065	Czan-Tou-Maj	90K	TRI8060	Winter	Mycore	China	Asia	15	2.63918	2.59915	0.0400356
3	1	73	15	attM	4	Gtyp0065	Czan-Tou-Maj	90K	TRI8060	Winter	Mycore	China	Asia	15	2.71052	2.59915	0.111371
3	1	73	15	attM	4	Gtyp0065	Czan-Tou-Maj	90K	TRI8060	Winter	Mycore	China	Asia	15	2.84915	2.93024	-0.081093
1	2	212	15	attM	9	Gtyp0065	Czan-Tou-Maj	90K	TRI8060	Winter	Mycore	China	Asia	15	2.57189	1.96972	0.602165
1	2	212	15	attM	9	Gtyp0065	Czan-Tou-Maj	90K	TRI8060	Winter	Mycore	China	Asia	15	2.88918	2.38918	0.5
1	2	212	15	attM	9	Gtyp0065	Czan-Tou-Maj	90K	TRI8060	Winter	Mycore	China	Asia	15	2.96052	2.59915	0.361371
2	2	92	15	attM	4	Gtyp0065	Czan-Tou-Maj	90K	TRI8060	Winter	Mycore	China	Asia	15	2.46052	2.46052	0
2	2	92	15	attM	4	Gtyp0065	Czan-Tou-Maj	90K	TRI8060	Winter	Mycore	China	Asia	15	2.46052	2.21052	0.25
2	2	92	15	attM	4	Gtyp0065	Czan-Tou-Maj	90K	TRI8060	Winter	Mycore	China	Asia	15	2.46052	2.07189	0.388629
3	2	73	15	attM	4	Gtyp0065	Czan-Tou-Maj	90K	TRI8060	Winter	Mycore	China	Asia	15	2.96052	2.71052	0.25
3	2	73	15	attM	4	Gtyp0065	Czan-Tou-Maj	90K	TRI8060	Winter	Mycore	China	Asia	15	3.09915	2.59915	0.5
3	2	73	15	attM	4	Gtyp0065	Czan-Tou-Maj	90K	TRI8060	Winter	Mycore	China	Asia	15	2.63918	2.46052	0.178665
1	1	91	16	attM	4	Gtyp0068	Bankuti 505	90K	TRI 4956	Winter	Mycore	Hungary	Europe	16	2.63918	3.09915	-0.459964
1	1	91	16	attM	4	Gtyp0068	Bankuti 505	90K	TRI 4956	Winter	Mycore	Hungary	Europe	16	3.2824	3.18024	0.102165
1	1	91	16	attM	4	Gtyp0068	Bankuti 505	90K	TRI 4956	Winter	Mycore	Hungary	Europe	16	3.12641	3.09915	0.0272589
2	1	130	16	attM	6	Gtyp0068	Bankuti 505	90K	TRI 4956	Winter	Mycore	Hungary	Europe	16	2.63918	2.84915	-0.209964
2	1	130	16	attM	6	Gtyp0068	Bankuti 505	90K	TRI 4956	Winter	Mycore	Hungary	Europe	16	2.71052	2.84915	-0.138629
2	1	130	16	attM	6	Gtyp0068	Bankuti 505	90K	TRI 4956	Winter	Mycore	Hungary	Europe	16	2.84915	2.84915	0
3	1	143	16	attM	6	Gtyp0068	Bankuti 505	90K	TRI 4956	Winter	Mycore	Hungary	Europe	16	2.93024	2.84915	0.081093
3	1	143	16	attM	6	Gtyp0068	Bankuti 505	90K	TRI 4956	Winter	Mycore	Hungary	Europe	16	2.93024	2.93024	0
3	1	143	16	attM	6	Gtyp0068	Bankuti 505	90K	TRI 4956	Winter	Mycore	Hungary	Europe	16	3.18024	2.93024	0.25
1	2	91	16	attM	4	Gtyp0068	Bankuti 505	90K	TRI 4956	Winter	Mycore	Hungary	Europe	16	2.84915	2.68024	0.168907
1	2	91	16	attM	4	Gtyp0068	Bankuti 505	90K	TRI 4956	Winter	Mycore	Hungary	Europe	16	3.18024	2.46052	0.719722
1	2	91	16	attM	4	Gtyp0068	Bankuti 505	90K	TRI 4956	Winter	Mycore	Hungary	Europe	16	3.18024	2.84915	0.331093
2	2	130	16	attM	6	Gtyp0068	Bankuti 505	90K	TRI 4956	Winter	Mycore	Hungary	Europe	16	2.71052	2.93024	-0.219722
2	2	130	16	attM	6	Gtyp0068	Bankuti 505	90K	TRI 4956	Winter	Mycore	Hungary	Europe	16	2.68024	2.84915	-0.168907
2	2	130	16	attM	6	Gtyp0068	Bankuti 505	90K	TRI 4956	Winter	Mycore	Hungary	Europe	16	2.84915	2.71052	0.138629
3	2	143	16	attM	6	Gtyp0068	Bankuti 505	90K	TRI 4956	Winter	Mycore	Hungary	Europe	16	2.68024	2.68024	0
3	2	143	16	attM	6	Gtyp0068	Bankuti 505	90K	TRI 4956	Winter	Mycore	Hungary	Europe	16	2.68024	2.59915	0.081093
3	2	143	16	attM	6	Gtyp0068	Bankuti 505	90K	TRI 4956	Winter	Mycore	Hungary	Europe	16	2.84915	2.84915	0
1	1	107	17	attM	5	Gtyp0076	Dreanought	90K	TRI 4256	Winter	Mycore	New Zealand	Australia	17	3.09915	2.93024	0.168907
1	1	107	17	attM	5	Gtyp0076	Dreanought	90K	TRI 4256	Winter	Mycore	New Zealand	Australia	17	3.18024	2.84915	0.331093
1	1	107	17	attM	5	Gtyp0076	Dreanought	90K	TRI 4256	Winter	Mycore	New Zealand	Australia	17	3.0324	2.93024	0.102165
2	1	124	17	attM	6	Gtyp0076	Dreanought	90K	TRI 4256	Winter	Mycore	New Zealand	Australia	17	3.09915	3.09915	0
2	1	124	17	attM	6	Gtyp0076	Dreanought	90K	TRI 4256	Winter	Mycore	New Zealand	Australia	17	3.09915	3.18024	-0.081093
2	1	124	17	attM	6	Gtyp0076	Dreanought	90K	TRI 4256	Winter	Mycore	New Zealand	Australia	17	2.84915	3.34915	-0.5
3	1	142	17	attM	6	Gtyp0076	Dreanought	90K	TRI 4256	Winter	Mycore	New Zealand	Australia	17	3.34915	3.09915	0.25
3	1	142	17	attM	6	Gtyp0076	Dreanought	90K	TRI 4256	Winter	Mycore	New Zealand	Australia	17	3.0324	3.18024	-0.147835
3	1	142	17	attM	6	Gtyp0076	Dreanought	90K	TRI 4256	Winter	Mycore	New Zealand	Australia	17	3.18024	NA	NA
1	2	107	17	attM	5	Gtyp0076	Dreanought	90K	TRI 4256	Winter	Mycore	New Zealand	Australia	17	3.18024	2.46052	0.719722
1	2	107	17	attM	5	Gtyp0076	Dreanought	90K	TRI 4256	Winter	Mycore	New Zealand	Australia	17	3.09915	3.09915	0
1	2	107	17	attM	5	Gtyp0076	Dreanought	90K	TRI 4256	Winter	Mycore	New Zealand	Australia	17	3.18024	3.18024	0
2	2	124	17	attM	6	Gtyp0076	Dreanought	90K	TRI 4256	Winter	Mycore	New Zealand	Australia	17	2.84915	3.18024	-0.331093
2	2	124	17	attM	6	Gtyp0076	Dreanought	90K	TRI 4256	Winter	Mycore	New Zealand	Australia	17	3.0324	3.18024	-0.147835
2	2	124	17	attM	6	Gtyp0076	Dreanought	90K	TRI 4256	Winter	Mycore	New Zealand	Australia	17	2.57189	2.84915	-0.277259
3	2	142	17	attM	6	Gtyp0076	Dreanought	90K	TRI 4256	Winter	Mycore	New Zealand	Australia	17	3.18024	3.09915	0.081093
3	2	142	17	attM	6	Gtyp0076	Dreanought	90K	TRI 4256	Winter	Mycore	New Zealand	Australia	17	3.09915	2.84915	0.25
3	2	142	17	attM	6	Gtyp0076	Dreanought	90K	TRI 4256	Winter	Mycore	New Zealand	Australia	17	3.09915	3.18024	-0.081093
1	1	38	18	attM	2	Gtyp0080	Kara-Keltek Mestnaja	90K	TRI 6768	Winter	Mycore	Soviet Union	Europe	18	3.18024	2.93024	0.25
1	1	38	18	attM	2	Gtyp0080	Kara-Keltek Mestnaja	90K	TRI 6768	Winter	Mycore	Soviet Union	Europe	18	3.34915	3.0324	0.316742
1	1	38	18	attM	2	Gtyp0080	Kara-Keltek Mestnaja	90K	TRI 6768	Winter	Mycore	Soviet Union	Europe	18	3.59915	2.93024	0.668907
2	1	100	18	attM	5	Gtyp0080	Kara-Keltek Mestnaja	90K	TRI 6768	Winter	Mycore	Soviet Union	Europe	18	3.34915	3.09915	0.25
2	1	100	18	attM	5	Gtyp0080	Kara-Keltek Mestnaja	90K	TRI 6768	Winter	Mycore	Soviet Union	Europe	18	3.46052	2.71052	0.75
2	1	100	18	attM	5	Gtyp0080	Kara-Keltek Mestnaja	90K	TRI 6768	Winter	Mycore	Soviet Union	Europe	18	3.34915	3.09915	0.25
3	1	67	18	attM	3	Gtyp0080	Kara-Keltek Mestnaja	90K	TRI 6768	Winter	Mycore	Soviet Union	Europe	18	2.96052	2.84915	0.111371
3	1	67	18	attM	3	Gtyp0080	Kara-Keltek Mestnaja	90K	TRI 6768	Winter	Mycore	Soviet Union	Europe	18	2.96052	2.96052	0
3	1	67	18	attM	3	Gtyp0080	Kara-Keltek Mestnaja	90K	TRI 6768	Winter	Mycore	Soviet Union	Europe	18	2.84915	2.96972	-0.120576
1	2	38	18	attM	2	Gtyp0080	Kara-Keltek Mestnaja	90K	TRI 6768	Winter	Mycore	Soviet Union	Europe	18	2.93024	2.84915	0.081093
1	2	38	18	attM	2	Gtyp0080	Kara-Keltek Mestnaja	90K	TRI 6768	Winter	Mycore	Soviet Union	Europe	18	2.93024	3.18024	-0.25
1	2	38	18	attM	2	Gtyp0080	Kara-Keltek Mestnaja	90K	TRI 6768	Winter	Mycore	Soviet Union	Europe	18	3.18024	3.09915	0.081093
2	2	100	18	attM	5	Gtyp0080	Kara-Keltek Mestnaja	90K	TRI 6768	Winter	Mycore	Soviet Union	Europe	18	3.09915	2.96052	0.138629
2	2	100	18	attM	5	Gtyp0080	Kara-Keltek Mestnaja	90K	TRI 6768	Winter	Mycore	Soviet Union	Europe	18	3.18024	3.34915	-0.168907
2	2	100	18	attM	5	Gtyp0080	Kara-Keltek Mestnaja	90K	TRI 6768	Winter	Mycore	Soviet Union	Europe	18	3.09915	2.84915	0.25
3	2	67	18	attM	3	Gtyp0080	Kara-Keltek Mestnaja	90K	TRI 6768	Winter	Mycore	Soviet Union	Europe	18	3.2824	3.13918	0.143223
3	2	67	18	attM	3	Gtyp0080	Kara-Keltek Mestnaja	90K	TRI 6768	Winter	Mycore	Soviet Union	Europe	18	3.09915	3.21052	-0.111371
3	2	67	18	attM	3	Gtyp0080	Kara-Keltek Mestnaja	90K	TRI 6768	Winter	Mycore	Soviet Union	Europe	18	2.96052	2.93024	0.0302775
1	1	160	19	attM	7	Gtyp0081	Dioszegi 1013	90K	TRI 4982	Winter	Mycore	Hungary	Europe	19	4.09915	3.09915	1
1	1	160	19	attM	7	Gtyp0081	Dioszegi 1013	90K	TRI 4982	Winter	Mycore	Hungary	Europe	19	3.96052	3.5324	0.428112
1	1	160	19	attM	7	Gtyp0081	Dioszegi 1013	90K	TRI 4982	Winter	Mycore	Hungary	Europe	19	3.2824	3.09915	0.183258
2	1	171	19	attM	8	Gtyp0081	Dioszegi 1013	90K	TRI 4982	Winter	Mycore	Hungary	Europe	19	3.09915	3.46052	-0.361371
2	1	171	19	attM	8	Gtyp0081	Dioszegi 1013	90K	TRI 4982	Winter	Mycore	Hungary	Europe	19	3.68024	3.18024	0.5
2	1	171	19	attM	8	Gtyp0081	Dioszegi 1013	90K	TRI 4982	Winter	Mycore	Hungary	Europe	19	3.43024	3.09915	0.331093
3	1	6	19	attM	1	Gtyp0081	Dioszegi 1013	90K	TRI 4982	Winter	Mycore	Hungary	Europe	19	3.09915	3.43024	-0.331093
3	1	6	19	attM	1	Gtyp0081	Dioszegi 1013	90K	TRI 4982	Winter	Mycore	Hungary	Europe	19	2.93024	3.18024	-0.25
3	1	6	19	attM	1	Gtyp0081	Dioszegi 1013	90K	TRI 4982	Winter	Mycore	Hungary	Europe	19	2.93024	3.09915	-0.168907
1	2	160	19	attM	7	Gtyp0081	Dioszegi 1013	90K	TRI 4982	Winter	Mycore	Hungary	Europe	19	3.09915	3.18024	-0.081093
1	2	160	19	attM	7	Gtyp0081	Dioszegi 1013	90K	TRI 4982	Winter	Mycore	Hungary	Europe	19	3.34915	3.09915	0.25
1	2	160	19	attM	7	Gtyp0081	Dioszegi 1013	90K	TRI 4982	Winter	Mycore	Hungary	Europe	19	3.0324	3.34915	-0.316742
2	2	171	19	attM	8	Gtyp0081	Dioszegi 1013	90K	TRI 4982	Winter	Mycore	Hungary	Europe	19	3.34915	3.09915	0.25
2	2	171	19	attM	8	Gtyp0081	Dioszegi 1013	90K	TRI 4982	Winter	Mycore	Hungary	Europe	19	3.43024	2.96052	0.469722
2	2	171	19	attM	8	Gtyp0081	Dioszegi 1013	90K	TRI 4982	Winter	Mycore	Hungary	Europe	19	3.43024	3.09915	0.331093
3	2	6	19	attM	1	Gtyp0081	Dioszegi 1013	90K	TRI 4982	Winter	Mycore	Hungary	Europe	19	3.5324	3.71052	-0.178112
3	2	6	19	attM	1	Gtyp0081	Dioszegi 1013	90K	TRI 4982	Winter	Mycore	Hungary	Europe	19	3.09915	3.84915	-0.75
3	2	6	19	attM	1	Gtyp0081	Dioszegi 1013	90K	TRI 4982	Winter	Mycore	Hungary	Europe	19	2.93024	4.21052	-1.28028
1	1	110	20	attM	5	Gtyp0083	Rialto	90K	NA	Winter	Mycore	Great Britain	Europe	20	0.5	0.5	0
1	1	110	20	attM	5	Gtyp0083	Rialto	90K	NA	Winter	Mycore	Great Britain	Europe	20	0.5	0.5	0
1	1	110	20	attM	5	Gtyp0083	Rialto	90K	NA	Winter	Mycore	Great Britain	Europe	20	0.5	0.5	0
2	1	109	20	attM	5	Gtyp0083	Rialto	90K	NA	Winter	Mycore	Great Britain	Europe	20	0.5	0.5	0
2	1	109	20	attM	5	Gtyp0083	Rialto	90K	NA	Winter	Mycore	Great Britain	Europe	20	0.5	0.5	0
2	1	109	20	attM	5	Gtyp0083	Rialto	90K	NA	Winter	Mycore	Great Britain	Europe	20	0.5	0.5	0
3	1	23	20	attM	1	Gtyp0083	Rialto	90K	NA	Winter	Mycore	Great Britain	Europe	20	0.5	1.46972	-0.969722
3	1	23	20	attM	1	Gtyp0083	Rialto	90K	NA	Winter	Mycore	Great Britain	Europe	20	0.5	1.46972	-0.969722
3	1	23	20	attM	1	Gtyp0083	Rialto	90K	NA	Winter	Mycore	Great Britain	Europe	20	0.5	1.21972	-0.719722
1	2	110	20	attM	5	Gtyp0083	Rialto	90K	NA	Winter	Mycore	Great Britain	Europe	20	0.5	0.5	0
1	2	110	20	attM	5	Gtyp0083	Rialto	90K	NA	Winter	Mycore	Great Britain	Europe	20	0.5	0.5	0
1	2	110	20	attM	5	Gtyp0083	Rialto	90K	NA	Winter	Mycore	Great Britain	Europe	20	0.5	0.5	0
2	2	109	20	attM	5	Gtyp0083	Rialto	90K	NA	Winter	Mycore	Great Britain	Europe	20	0.5	0.5	0
2	2	109	20	attM	5	Gtyp0083	Rialto	90K	NA	Winter	Mycore	Great Britain	Europe	20	0.5	0.5	0
2	2	109	20	attM	5	Gtyp0083	Rialto	90K	NA	Winter	Mycore	Great Britain	Europe	20	NA	0.5	NA
3	2	23	20	attM	1	Gtyp0083	Rialto	90K	NA	Winter	Mycore	Great Britain	Europe	20	0.5	0.5	0
3	2	23	20	attM	1	Gtyp0083	Rialto	90K	NA	Winter	Mycore	Great Britain	Europe	20	0.5	0.5	0
3	2	23	20	attM	1	Gtyp0083	Rialto	90K	NA	Winter	Mycore	Great Britain	Europe	20	0.5	1.46972	-0.969722
1	1	65	21	attM	3	Gtyp0085	Pi 611939	90K	NA	Winter	Mycore	USA	North America	21	2.93024	2.96052	-0.0302775
1	1	65	21	attM	3	Gtyp0085	Pi 611939	90K	NA	Winter	Mycore	USA	North America	21	2.93024	2.93024	0
1	1	65	21	attM	3	Gtyp0085	Pi 611939	90K	NA	Winter	Mycore	USA	North America	21	2.96052	3.0324	-0.0718876
2	1	53	21	attM	3	Gtyp0085	Pi 611939	90K	NA	Winter	Mycore	USA	North America	21	2.46052	2.71052	-0.25
2	1	53	21	attM	3	Gtyp0085	Pi 611939	90K	NA	Winter	Mycore	USA	North America	21	2.38918	2.63918	-0.25
2	1	53	21	attM	3	Gtyp0085	Pi 611939	90K	NA	Winter	Mycore	USA	North America	21	2.63918	2.88918	-0.25
3	1	41	21	attM	2	Gtyp0085	Pi 611939	90K	NA	Winter	Mycore	USA	North America	21	2.59915	2.93024	-0.331093
3	1	41	21	attM	2	Gtyp0085	Pi 611939	90K	NA	Winter	Mycore	USA	North America	21	2.84915	2.68024	0.168907
3	1	41	21	attM	2	Gtyp0085	Pi 611939	90K	NA	Winter	Mycore	USA	North America	21	2.93024	2.68024	0.25
1	2	65	21	attM	3	Gtyp0085	Pi 611939	90K	NA	Winter	Mycore	USA	North America	21	3.34915	2.96052	0.388629
1	2	65	21	attM	3	Gtyp0085	Pi 611939	90K	NA	Winter	Mycore	USA	North America	21	3.2824	2.96052	0.321888
1	2	65	21	attM	3	Gtyp0085	Pi 611939	90K	NA	Winter	Mycore	USA	North America	21	3.09915	2.96052	0.138629
2	2	53	21	attM	3	Gtyp0085	Pi 611939	90K	NA	Winter	Mycore	USA	North America	21	2.63918	2.32189	0.317294
2	2	53	21	attM	3	Gtyp0085	Pi 611939	90K	NA	Winter	Mycore	USA	North America	21	2.93024	2.38918	0.541057
2	2	53	21	attM	3	Gtyp0085	Pi 611939	90K	NA	Winter	Mycore	USA	North America	21	2.71052	2.46052	0.25
3	2	41	21	attM	2	Gtyp0085	Pi 611939	90K	NA	Winter	Mycore	USA	North America	21	2.93024	2.84915	0.081093
3	2	41	21	attM	2	Gtyp0085	Pi 611939	90K	NA	Winter	Mycore	USA	North America	21	2.68024	2.71052	-0.0302775
3	2	41	21	attM	2	Gtyp0085	Pi 611939	90K	NA	Winter	Mycore	USA	North America	21	2.87641	2.46052	0.415888
1	1	179	22	attM	8	Gtyp0086	Premio	90K	NA	Winter	Mycore	France	Europe	22	2.84915	2.7824	0.0667419
1	1	179	22	attM	8	Gtyp0086	Premio	90K	NA	Winter	Mycore	France	Europe	22	3.37641	2.68024	0.696166
1	1	179	22	attM	8	Gtyp0086	Premio	90K	NA	Winter	Mycore	France	Europe	22	3.5324	3.2824	0.25
2	1	204	22	attM	9	Gtyp0086	Premio	90K	NA	Winter	Mycore	France	Europe	22	3.84915	2.88918	0.959964
2	1	204	22	attM	9	Gtyp0086	Premio	90K	NA	Winter	Mycore	France	Europe	22	3.09915	3.09915	0
2	1	204	22	attM	9	Gtyp0086	Premio	90K	NA	Winter	Mycore	France	Europe	22	2.93024	2.84915	0.081093
3	1	179	22	attM	8	Gtyp0086	Premio	90K	NA	Winter	Mycore	France	Europe	22	3.18024	2.93024	0.25
3	1	179	22	attM	8	Gtyp0086	Premio	90K	NA	Winter	Mycore	France	Europe	22	3.0324	2.84915	0.183258
3	1	179	22	attM	8	Gtyp0086	Premio	90K	NA	Winter	Mycore	France	Europe	22	3.2824	3.18024	0.102165
1	2	179	22	attM	8	Gtyp0086	Premio	90K	NA	Winter	Mycore	France	Europe	22	3.43024	2.68024	0.75
1	2	179	22	attM	8	Gtyp0086	Premio	90K	NA	Winter	Mycore	France	Europe	22	2.93024	2.7824	0.147835
1	2	179	22	attM	8	Gtyp0086	Premio	90K	NA	Winter	Mycore	France	Europe	22	3.2824	2.7824	0.5
2	2	204	22	attM	9	Gtyp0086	Premio	90K	NA	Winter	Mycore	France	Europe	22	2.71052	2.63918	0.071335
2	2	204	22	attM	9	Gtyp0086	Premio	90K	NA	Winter	Mycore	France	Europe	22	2.71052	2.71052	0
2	2	204	22	attM	9	Gtyp0086	Premio	90K	NA	Winter	Mycore	France	Europe	22	2.84915	2.88918	-0.0400356
3	2	179	22	attM	8	Gtyp0086	Premio	90K	NA	Winter	Mycore	France	Europe	22	3.0324	2.68024	0.352165
3	2	179	22	attM	8	Gtyp0086	Premio	90K	NA	Winter	Mycore	France	Europe	22	3.12641	2.93024	0.196166
3	2	179	22	attM	8	Gtyp0086	Premio	90K	NA	Winter	Mycore	France	Europe	22	3.09915	3.09915	0
1	1	11	23	attM	1	Gtyp0092	Tuareg	90K	NA	Winter	Mycore	Germany	Europe	23	2.59915	0.5	2.09915
1	1	11	23	attM	1	Gtyp0092	Tuareg	90K	NA	Winter	Mycore	Germany	Europe	23	1.38918	0.5	0.889182
1	1	11	23	attM	1	Gtyp0092	Tuareg	90K	NA	Winter	Mycore	Germany	Europe	23	1.46052	0.5	0.960517
2	1	142	23	attM	6	Gtyp0092	Tuareg	90K	NA	Winter	Mycore	Germany	Europe	23	0.5	1.57189	-1.07189
2	1	142	23	attM	6	Gtyp0092	Tuareg	90K	NA	Winter	Mycore	Germany	Europe	23	2.59915	1.71052	0.888629
2	1	142	23	attM	6	Gtyp0092	Tuareg	90K	NA	Winter	Mycore	Germany	Europe	23	2.38918	1.63918	0.75
3	1	214	23	attM	9	Gtyp0092	Tuareg	90K	NA	Winter	Mycore	Germany	Europe	23	2.59915	2.07189	0.527259
3	1	214	23	attM	9	Gtyp0092	Tuareg	90K	NA	Winter	Mycore	Germany	Europe	23	2.46052	2.13918	0.321335
3	1	214	23	attM	9	Gtyp0092	Tuareg	90K	NA	Winter	Mycore	Germany	Europe	23	2.38918	2.38918	0
1	2	11	23	attM	1	Gtyp0092	Tuareg	90K	NA	Winter	Mycore	Germany	Europe	23	1.82189	0.5	1.32189
1	2	11	23	attM	1	Gtyp0092	Tuareg	90K	NA	Winter	Mycore	Germany	Europe	23	1.82189	1.46972	0.352165
1	2	11	23	attM	1	Gtyp0092	Tuareg	90K	NA	Winter	Mycore	Germany	Europe	23	1.46972	0.5	0.969722
2	2	142	23	attM	6	Gtyp0092	Tuareg	90K	NA	Winter	Mycore	Germany	Europe	23	1.46972	2.13918	-0.66946
2	2	142	23	attM	6	Gtyp0092	Tuareg	90K	NA	Winter	Mycore	Germany	Europe	23	1.82189	1.82189	0
2	2	142	23	attM	6	Gtyp0092	Tuareg	90K	NA	Winter	Mycore	Germany	Europe	23	2.93024	2.21052	0.719722
3	2	214	23	attM	9	Gtyp0092	Tuareg	90K	NA	Winter	Mycore	Germany	Europe	23	1.46972	0.5	0.969722
3	2	214	23	attM	9	Gtyp0092	Tuareg	90K	NA	Winter	Mycore	Germany	Europe	23	2.13918	1.46972	0.66946
3	2	214	23	attM	9	Gtyp0092	Tuareg	90K	NA	Winter	Mycore	Germany	Europe	23	1.46972	0.5	0.969722
1	1	154	24	attM	7	Gtyp0095	Mikon	90K	NA	winter	Frowheat	GERMANY	Europe	24	0.5	0.5	0
1	1	154	24	attM	7	Gtyp0095	Mikon	90K	NA	winter	Frowheat	GERMANY	Europe	24	0.5	1.21972	-0.719722
1	1	154	24	attM	7	Gtyp0095	Mikon	90K	NA	winter	Frowheat	GERMANY	Europe	24	0.5	0.5	0
2	1	185	24	attM	8	Gtyp0095	Mikon	90K	NA	winter	Frowheat	GERMANY	Europe	24	0.5	0.5	0
2	1	185	24	attM	8	Gtyp0095	Mikon	90K	NA	winter	Frowheat	GERMANY	Europe	24	0.5	1.21972	-0.719722
2	1	185	24	attM	8	Gtyp0095	Mikon	90K	NA	winter	Frowheat	GERMANY	Europe	24	0.5	1.21972	-0.719722
3	1	14	24	attM	1	Gtyp0095	Mikon	90K	NA	winter	Frowheat	GERMANY	Europe	24	1.21972	1.21972	0
3	1	14	24	attM	1	Gtyp0095	Mikon	90K	NA	winter	Frowheat	GERMANY	Europe	24	1.21972	1.21972	0
3	1	14	24	attM	1	Gtyp0095	Mikon	90K	NA	winter	Frowheat	GERMANY	Europe	24	0.5	1.21972	-0.719722
1	2	154	24	attM	7	Gtyp0095	Mikon	90K	NA	winter	Frowheat	GERMANY	Europe	24	0.5	0.5	0
1	2	154	24	attM	7	Gtyp0095	Mikon	90K	NA	winter	Frowheat	GERMANY	Europe	24	0.5	0.5	0
1	2	154	24	attM	7	Gtyp0095	Mikon	90K	NA	winter	Frowheat	GERMANY	Europe	24	1.21972	0.5	0.719722
2	2	185	24	attM	8	Gtyp0095	Mikon	90K	NA	winter	Frowheat	GERMANY	Europe	24	0.5	0.5	0
2	2	185	24	attM	8	Gtyp0095	Mikon	90K	NA	winter	Frowheat	GERMANY	Europe	24	1.21972	0.5	0.719722
2	2	185	24	attM	8	Gtyp0095	Mikon	90K	NA	winter	Frowheat	GERMANY	Europe	24	0.5	0.5	0
3	2	14	24	attM	1	Gtyp0095	Mikon	90K	NA	winter	Frowheat	GERMANY	Europe	24	NA	1.21972	NA
3	2	14	24	attM	1	Gtyp0095	Mikon	90K	NA	winter	Frowheat	GERMANY	Europe	24	0.5	1.21972	-0.719722
3	2	14	24	attM	1	Gtyp0095	Mikon	90K	NA	winter	Frowheat	GERMANY	Europe	24	0.5	0.5	0
1	1	139	25	attM	6	Gtyp0109	Zlatica	90K	NA	winter	Frowheat	BUL	Europe	25	3.0324	2.46052	0.571888
1	1	139	25	attM	6	Gtyp0109	Zlatica	90K	NA	winter	Frowheat	BUL	Europe	25	2.93024	3.34915	-0.418907
1	1	139	25	attM	6	Gtyp0109	Zlatica	90K	NA	winter	Frowheat	BUL	Europe	25	3.18024	2.84915	0.331093
2	1	10	25	attM	1	Gtyp0109	Zlatica	90K	NA	winter	Frowheat	BUL	Europe	25	3.0324	3.43024	-0.397835
2	1	10	25	attM	1	Gtyp0109	Zlatica	90K	NA	winter	Frowheat	BUL	Europe	25	3.12641	2.84915	0.277259
2	1	10	25	attM	1	Gtyp0109	Zlatica	90K	NA	winter	Frowheat	BUL	Europe	25	3.12641	2.93024	0.196166
3	1	151	25	attM	7	Gtyp0109	Zlatica	90K	NA	winter	Frowheat	BUL	Europe	25	2.84915	3.09915	-0.25
3	1	151	25	attM	7	Gtyp0109	Zlatica	90K	NA	winter	Frowheat	BUL	Europe	25	3.18024	3.18024	0
3	1	151	25	attM	7	Gtyp0109	Zlatica	90K	NA	winter	Frowheat	BUL	Europe	25	2.93024	3.09915	-0.168907
1	2	139	25	attM	6	Gtyp0109	Zlatica	90K	NA	winter	Frowheat	BUL	Europe	25	2.84915	3.18024	-0.331093
1	2	139	25	attM	6	Gtyp0109	Zlatica	90K	NA	winter	Frowheat	BUL	Europe	25	2.93024	2.96052	-0.0302775
1	2	139	25	attM	6	Gtyp0109	Zlatica	90K	NA	winter	Frowheat	BUL	Europe	25	2.93024	3.09915	-0.168907
2	2	10	25	attM	1	Gtyp0109	Zlatica	90K	NA	winter	Frowheat	BUL	Europe	25	3.2824	3.2824	0
2	2	10	25	attM	1	Gtyp0109	Zlatica	90K	NA	winter	Frowheat	BUL	Europe	25	2.93024	2.84915	0.081093
2	2	10	25	attM	1	Gtyp0109	Zlatica	90K	NA	winter	Frowheat	BUL	Europe	25	2.96052	3.0324	-0.0718876
3	2	151	25	attM	7	Gtyp0109	Zlatica	90K	NA	winter	Frowheat	BUL	Europe	25	2.93024	3.34915	-0.418907
3	2	151	25	attM	7	Gtyp0109	Zlatica	90K	NA	winter	Frowheat	BUL	Europe	25	3.0324	NA	NA
3	2	151	25	attM	7	Gtyp0109	Zlatica	90K	NA	winter	Frowheat	BUL	Europe	25	3.12641	2.93024	0.196166
1	1	62	26	attM	3	Gtyp0129	Naridana	90K	NA	winter	Frowheat	PL	Europe	26	3.0324	3.18024	-0.147835
1	1	62	26	attM	3	Gtyp0129	Naridana	90K	NA	winter	Frowheat	PL	Europe	26	3.29915	3.0324	0.266742
1	1	62	26	attM	3	Gtyp0129	Naridana	90K	NA	winter	Frowheat	PL	Europe	26	3.09915	2.93024	0.168907
2	1	13	26	attM	1	Gtyp0129	Naridana	90K	NA	winter	Frowheat	PL	Europe	26	3.34915	3.34915	0
2	1	13	26	attM	1	Gtyp0129	Naridana	90K	NA	winter	Frowheat	PL	Europe	26	2.93024	3.18024	-0.25
2	1	13	26	attM	1	Gtyp0129	Naridana	90K	NA	winter	Frowheat	PL	Europe	26	3.2824	3.2824	0
3	1	138	26	attM	6	Gtyp0129	Naridana	90K	NA	winter	Frowheat	PL	Europe	26	2.93024	3.43024	-0.5
3	1	138	26	attM	6	Gtyp0129	Naridana	90K	NA	winter	Frowheat	PL	Europe	26	2.93024	3.18024	-0.25
3	1	138	26	attM	6	Gtyp0129	Naridana	90K	NA	winter	Frowheat	PL	Europe	26	3.0324	3.09915	-0.0667419
1	2	62	26	attM	3	Gtyp0129	Naridana	90K	NA	winter	Frowheat	PL	Europe	26	3.18024	2.84915	0.331093
1	2	62	26	attM	3	Gtyp0129	Naridana	90K	NA	winter	Frowheat	PL	Europe	26	3.18024	2.84915	0.331093
1	2	62	26	attM	3	Gtyp0129	Naridana	90K	NA	winter	Frowheat	PL	Europe	26	3.09915	3.09915	0
2	2	13	26	attM	1	Gtyp0129	Naridana	90K	NA	winter	Frowheat	PL	Europe	26	2.96052	3.46052	-0.5
2	2	13	26	attM	1	Gtyp0129	Naridana	90K	NA	winter	Frowheat	PL	Europe	26	3.21052	3.34915	-0.138629
2	2	13	26	attM	1	Gtyp0129	Naridana	90K	NA	winter	Frowheat	PL	Europe	26	2.96052	3.13918	-0.178665
3	2	138	26	attM	6	Gtyp0129	Naridana	90K	NA	winter	Frowheat	PL	Europe	26	2.93024	2.93024	0
3	2	138	26	attM	6	Gtyp0129	Naridana	90K	NA	winter	Frowheat	PL	Europe	26	2.93024	3.09915	-0.168907
3	2	138	26	attM	6	Gtyp0129	Naridana	90K	NA	winter	Frowheat	PL	Europe	26	3.0324	3.09915	-0.0667419
1	1	6	27	attM	1	Gtyp0131	Roma	90K	NA	winter	Frowheat	PL	Europe	27	1.82189	2.63918	-0.817294
1	1	6	27	attM	1	Gtyp0131	Roma	90K	NA	winter	Frowheat	PL	Europe	27	2.21052	0.5	1.71052
1	1	6	27	attM	1	Gtyp0131	Roma	90K	NA	winter	Frowheat	PL	Europe	27	1.71052	2.21972	-0.509205
2	1	133	27	attM	6	Gtyp0131	Roma	90K	NA	winter	Frowheat	PL	Europe	27	1.57189	1.21972	0.352165
2	1	133	27	attM	6	Gtyp0131	Roma	90K	NA	winter	Frowheat	PL	Europe	27	1.21972	1.21972	0
2	1	133	27	attM	6	Gtyp0131	Roma	90K	NA	winter	Frowheat	PL	Europe	27	1.57189	1.21972	0.352165
3	1	201	27	attM	9	Gtyp0131	Roma	90K	NA	winter	Frowheat	PL	Europe	27	0.5	2.32189	-1.82189
3	1	201	27	attM	9	Gtyp0131	Roma	90K	NA	winter	Frowheat	PL	Europe	27	2.13918	2.32189	-0.182706
3	1	201	27	attM	9	Gtyp0131	Roma	90K	NA	winter	Frowheat	PL	Europe	27	NA	1.46972	NA
1	2	6	27	attM	1	Gtyp0131	Roma	90K	NA	winter	Frowheat	PL	Europe	27	0.5	0.5	0
1	2	6	27	attM	1	Gtyp0131	Roma	90K	NA	winter	Frowheat	PL	Europe	27	0.5	1.21972	-0.719722
1	2	6	27	attM	1	Gtyp0131	Roma	90K	NA	winter	Frowheat	PL	Europe	27	0.5	0.5	0
2	2	133	27	attM	6	Gtyp0131	Roma	90K	NA	winter	Frowheat	PL	Europe	27	0.5	1.46972	-0.969722
2	2	133	27	attM	6	Gtyp0131	Roma	90K	NA	winter	Frowheat	PL	Europe	27	1.21972	1.46972	-0.25
2	2	133	27	attM	6	Gtyp0131	Roma	90K	NA	winter	Frowheat	PL	Europe	27	1.21972	0.5	0.719722
3	2	201	27	attM	9	Gtyp0131	Roma	90K	NA	winter	Frowheat	PL	Europe	27	0.5	0.5	0
3	2	201	27	attM	9	Gtyp0131	Roma	90K	NA	winter	Frowheat	PL	Europe	27	1.46972	0.5	0.969722
3	2	201	27	attM	9	Gtyp0131	Roma	90K	NA	winter	Frowheat	PL	Europe	27	1.46972	0.5	0.969722
1	1	182	28	attM	8	Gtyp0133	Slawa	90K	NA	winter	Frowheat	PL	Europe	28	3.2824	2.68024	0.602165
1	1	182	28	attM	8	Gtyp0133	Slawa	90K	NA	winter	Frowheat	PL	Europe	28	3.2824	2.7824	0.5
1	1	182	28	attM	8	Gtyp0133	Slawa	90K	NA	winter	Frowheat	PL	Europe	28	3.2824	2.68024	0.602165
2	1	89	28	attM	4	Gtyp0133	Slawa	90K	NA	winter	Frowheat	PL	Europe	28	2.71052	2.71052	0
2	1	89	28	attM	4	Gtyp0133	Slawa	90K	NA	winter	Frowheat	PL	Europe	28	3.59915	3.09915	0.5
2	1	89	28	attM	4	Gtyp0133	Slawa	90K	NA	winter	Frowheat	PL	Europe	28	3.34915	3.34915	0
3	1	149	28	attM	7	Gtyp0133	Slawa	90K	NA	winter	Frowheat	PL	Europe	28	3.34915	3.0324	0.316742
3	1	149	28	attM	7	Gtyp0133	Slawa	90K	NA	winter	Frowheat	PL	Europe	28	3.34915	2.96052	0.388629
3	1	149	28	attM	7	Gtyp0133	Slawa	90K	NA	winter	Frowheat	PL	Europe	28	3.59915	3.18024	0.418907
1	2	182	28	attM	8	Gtyp0133	Slawa	90K	NA	winter	Frowheat	PL	Europe	28	3.18024	2.93024	0.25
1	2	182	28	attM	8	Gtyp0133	Slawa	90K	NA	winter	Frowheat	PL	Europe	28	2.93024	2.93024	0
1	2	182	28	attM	8	Gtyp0133	Slawa	90K	NA	winter	Frowheat	PL	Europe	28	3.12641	2.84915	0.277259
2	2	89	28	attM	4	Gtyp0133	Slawa	90K	NA	winter	Frowheat	PL	Europe	28	3.34915	3.0324	0.316742
2	2	89	28	attM	4	Gtyp0133	Slawa	90K	NA	winter	Frowheat	PL	Europe	28	3.09915	3.18024	-0.081093
2	2	89	28	attM	4	Gtyp0133	Slawa	90K	NA	winter	Frowheat	PL	Europe	28	2.84915	3.18024	-0.331093
3	2	149	28	attM	7	Gtyp0133	Slawa	90K	NA	winter	Frowheat	PL	Europe	28	3.96052	2.84915	1.11137
3	2	149	28	attM	7	Gtyp0133	Slawa	90K	NA	winter	Frowheat	PL	Europe	28	3.59915	3.09915	0.5
3	2	149	28	attM	7	Gtyp0133	Slawa	90K	NA	winter	Frowheat	PL	Europe	28	2.71052	3.0324	-0.321888
1	1	108	29	attM	5	Gtyp0136	Tonacja	90K	NA	winter	Frowheat	PL	Europe	29	2.84915	3.18024	-0.331093
1	1	108	29	attM	5	Gtyp0136	Tonacja	90K	NA	winter	Frowheat	PL	Europe	29	2.84915	3.09915	-0.25
1	1	108	29	attM	5	Gtyp0136	Tonacja	90K	NA	winter	Frowheat	PL	Europe	29	2.93024	3.34915	-0.418907
2	1	41	29	attM	2	Gtyp0136	Tonacja	90K	NA	winter	Frowheat	PL	Europe	29	3.34915	3.09915	0.25
2	1	41	29	attM	2	Gtyp0136	Tonacja	90K	NA	winter	Frowheat	PL	Europe	29	2.93024	3.09915	-0.168907
2	1	41	29	attM	2	Gtyp0136	Tonacja	90K	NA	winter	Frowheat	PL	Europe	29	2.84915	2.96052	-0.111371
3	1	29	29	attM	2	Gtyp0136	Tonacja	90K	NA	winter	Frowheat	PL	Europe	29	3.09915	2.93024	0.168907
3	1	29	29	attM	2	Gtyp0136	Tonacja	90K	NA	winter	Frowheat	PL	Europe	29	3.43024	2.93024	0.5
3	1	29	29	attM	2	Gtyp0136	Tonacja	90K	NA	winter	Frowheat	PL	Europe	29	2.96052	3.18024	-0.219722
1	2	108	29	attM	5	Gtyp0136	Tonacja	90K	NA	winter	Frowheat	PL	Europe	29	3.18024	2.96052	0.219722
1	2	108	29	attM	5	Gtyp0136	Tonacja	90K	NA	winter	Frowheat	PL	Europe	29	3.18024	3.09915	0.081093
1	2	108	29	attM	5	Gtyp0136	Tonacja	90K	NA	winter	Frowheat	PL	Europe	29	2.84915	3.09915	-0.25
2	2	41	29	attM	2	Gtyp0136	Tonacja	90K	NA	winter	Frowheat	PL	Europe	29	3.09915	2.84915	0.25
2	2	41	29	attM	2	Gtyp0136	Tonacja	90K	NA	winter	Frowheat	PL	Europe	29	3.21052	2.84915	0.361371
2	2	41	29	attM	2	Gtyp0136	Tonacja	90K	NA	winter	Frowheat	PL	Europe	29	3.09915	2.93024	0.168907
3	2	29	29	attM	2	Gtyp0136	Tonacja	90K	NA	winter	Frowheat	PL	Europe	29	3.18024	3.0324	0.147835
3	2	29	29	attM	2	Gtyp0136	Tonacja	90K	NA	winter	Frowheat	PL	Europe	29	2.96052	3.0324	-0.0718876
3	2	29	29	attM	2	Gtyp0136	Tonacja	90K	NA	winter	Frowheat	PL	Europe	29	2.93024	3.09915	-0.168907
1	1	213	30	attM	9	Gtyp0140	Favoritka	90K	NA	winter	Frowheat	RUS	Asia	30	0.5	0.5	0
1	1	213	30	attM	9	Gtyp0140	Favoritka	90K	NA	winter	Frowheat	RUS	Asia	30	0.5	0.5	0
1	1	213	30	attM	9	Gtyp0140	Favoritka	90K	NA	winter	Frowheat	RUS	Asia	30	0.5	0.5	0
2	1	95	30	attM	4	Gtyp0140	Favoritka	90K	NA	winter	Frowheat	RUS	Asia	30	0.5	0.5	0
2	1	95	30	attM	4	Gtyp0140	Favoritka	90K	NA	winter	Frowheat	RUS	Asia	30	0.5	0.5	0
2	1	95	30	attM	4	Gtyp0140	Favoritka	90K	NA	winter	Frowheat	RUS	Asia	30	0.5	0.5	0
3	1	116	30	attM	5	Gtyp0140	Favoritka	90K	NA	winter	Frowheat	RUS	Asia	30	0.5	0.5	0
3	1	116	30	attM	5	Gtyp0140	Favoritka	90K	NA	winter	Frowheat	RUS	Asia	30	0.5	0.5	0
3	1	116	30	attM	5	Gtyp0140	Favoritka	90K	NA	winter	Frowheat	RUS	Asia	30	0.5	0.5	0
1	2	213	30	attM	9	Gtyp0140	Favoritka	90K	NA	winter	Frowheat	RUS	Asia	30	0.5	0.5	0
1	2	213	30	attM	9	Gtyp0140	Favoritka	90K	NA	winter	Frowheat	RUS	Asia	30	0.5	0.5	0
1	2	213	30	attM	9	Gtyp0140	Favoritka	90K	NA	winter	Frowheat	RUS	Asia	30	0.5	0.5	0
2	2	95	30	attM	4	Gtyp0140	Favoritka	90K	NA	winter	Frowheat	RUS	Asia	30	0.5	0.5	0
2	2	95	30	attM	4	Gtyp0140	Favoritka	90K	NA	winter	Frowheat	RUS	Asia	30	0.5	0.5	0
2	2	95	30	attM	4	Gtyp0140	Favoritka	90K	NA	winter	Frowheat	RUS	Asia	30	0.5	0.5	0
3	2	116	30	attM	5	Gtyp0140	Favoritka	90K	NA	winter	Frowheat	RUS	Asia	30	0.5	0.5	0
3	2	116	30	attM	5	Gtyp0140	Favoritka	90K	NA	winter	Frowheat	RUS	Asia	30	0.5	0.5	0
3	2	116	30	attM	5	Gtyp0140	Favoritka	90K	NA	winter	Frowheat	RUS	Asia	30	0.5	0.5	0
1	1	173	31	attM	8	Gtyp0146	Ridit	90K	NA	winter	Frowheat	USA	North America	31	2.93024	2.71052	0.219722
1	1	173	31	attM	8	Gtyp0146	Ridit	90K	NA	winter	Frowheat	USA	North America	31	2.93024	2.71052	0.219722
1	1	173	31	attM	8	Gtyp0146	Ridit	90K	NA	winter	Frowheat	USA	North America	31	2.93024	2.84915	0.081093
2	1	66	31	attM	3	Gtyp0146	Ridit	90K	NA	winter	Frowheat	USA	North America	31	2.71052	3.09915	-0.388629
2	1	66	31	attM	3	Gtyp0146	Ridit	90K	NA	winter	Frowheat	USA	North America	31	2.96052	3.18024	-0.219722
2	1	66	31	attM	3	Gtyp0146	Ridit	90K	NA	winter	Frowheat	USA	North America	31	2.32189	2.71052	-0.388629
3	1	3	31	attM	1	Gtyp0146	Ridit	90K	NA	winter	Frowheat	USA	North America	31	2.71052	3.09915	-0.388629
3	1	3	31	attM	1	Gtyp0146	Ridit	90K	NA	winter	Frowheat	USA	North America	31	3.09915	3.09915	0
3	1	3	31	attM	1	Gtyp0146	Ridit	90K	NA	winter	Frowheat	USA	North America	31	2.93024	3.21052	-0.280278
1	2	173	31	attM	8	Gtyp0146	Ridit	90K	NA	winter	Frowheat	USA	North America	31	2.93024	2.46052	0.469722
1	2	173	31	attM	8	Gtyp0146	Ridit	90K	NA	winter	Frowheat	USA	North America	31	2.84915	2.93024	-0.081093
1	2	173	31	attM	8	Gtyp0146	Ridit	90K	NA	winter	Frowheat	USA	North America	31	2.84915	2.84915	0
2	2	66	31	attM	3	Gtyp0146	Ridit	90K	NA	winter	Frowheat	USA	North America	31	3.12641	2.63918	0.487223
2	2	66	31	attM	3	Gtyp0146	Ridit	90K	NA	winter	Frowheat	USA	North America	31	3.0324	2.84915	0.183258
2	2	66	31	attM	3	Gtyp0146	Ridit	90K	NA	winter	Frowheat	USA	North America	31	2.93024	2.71052	0.219722
3	2	3	31	attM	1	Gtyp0146	Ridit	90K	NA	winter	Frowheat	USA	North America	31	2.68024	2.71052	-0.0302775
3	2	3	31	attM	1	Gtyp0146	Ridit	90K	NA	winter	Frowheat	USA	North America	31	2.84915	0.5	2.34915
3	2	3	31	attM	1	Gtyp0146	Ridit	90K	NA	winter	Frowheat	USA	North America	31	2.93024	0.5	2.43024
1	1	13	32	attM	1	Gtyp0150	Pergaja	90K	NA	winter	Frowheat	LTV	Europe	32	3.2824	3.09915	0.183258
1	1	13	32	attM	1	Gtyp0150	Pergaja	90K	NA	winter	Frowheat	LTV	Europe	32	3.18024	2.93024	0.25
1	1	13	32	attM	1	Gtyp0150	Pergaja	90K	NA	winter	Frowheat	LTV	Europe	32	3.2824	3.18024	0.102165
2	1	101	32	attM	5	Gtyp0150	Pergaja	90K	NA	winter	Frowheat	LTV	Europe	32	2.93024	2.84915	0.081093
2	1	101	32	attM	5	Gtyp0150	Pergaja	90K	NA	winter	Frowheat	LTV	Europe	32	3.0324	2.84915	0.183258
2	1	101	32	attM	5	Gtyp0150	Pergaja	90K	NA	winter	Frowheat	LTV	Europe	32	2.93024	2.71052	0.219722
3	1	7	32	attM	1	Gtyp0150	Pergaja	90K	NA	winter	Frowheat	LTV	Europe	32	3.21052	2.84915	0.361371
3	1	7	32	attM	1	Gtyp0150	Pergaja	90K	NA	winter	Frowheat	LTV	Europe	32	3.84915	2.84915	1
3	1	7	32	attM	1	Gtyp0150	Pergaja	90K	NA	winter	Frowheat	LTV	Europe	32	3.34915	2.71052	0.638629
1	2	13	32	attM	1	Gtyp0150	Pergaja	90K	NA	winter	Frowheat	LTV	Europe	32	3.37641	3.37641	0
1	2	13	32	attM	1	Gtyp0150	Pergaja	90K	NA	winter	Frowheat	LTV	Europe	32	3.18024	3.09915	0.081093
1	2	13	32	attM	1	Gtyp0150	Pergaja	90K	NA	winter	Frowheat	LTV	Europe	32	2.93024	2.84915	0.081093
2	2	101	32	attM	5	Gtyp0150	Pergaja	90K	NA	winter	Frowheat	LTV	Europe	32	2.93024	3.18024	-0.25
2	2	101	32	attM	5	Gtyp0150	Pergaja	90K	NA	winter	Frowheat	LTV	Europe	32	3.18024	2.84915	0.331093
2	2	101	32	attM	5	Gtyp0150	Pergaja	90K	NA	winter	Frowheat	LTV	Europe	32	2.84915	2.84915	0
3	2	7	32	attM	1	Gtyp0150	Pergaja	90K	NA	winter	Frowheat	LTV	Europe	32	3.09915	3.71052	-0.611371
3	2	7	32	attM	1	Gtyp0150	Pergaja	90K	NA	winter	Frowheat	LTV	Europe	32	2.84915	2.71052	0.138629
3	2	7	32	attM	1	Gtyp0150	Pergaja	90K	NA	winter	Frowheat	LTV	Europe	32	2.93024	3.34915	-0.418907
1	1	143	33	attM	6	Gtyp0151	FI-400	90K	NA	winter	Frowheat	KG	Asia	33	3.2824	2.7824	0.5
1	1	143	33	attM	6	Gtyp0151	FI-400	90K	NA	winter	Frowheat	KG	Asia	33	3.2824	2.84915	0.433258
1	1	143	33	attM	6	Gtyp0151	FI-400	90K	NA	winter	Frowheat	KG	Asia	33	3.18024	3.21052	-0.0302775
2	1	163	33	attM	7	Gtyp0151	FI-400	90K	NA	winter	Frowheat	KG	Asia	33	3.34915	2.96052	0.388629
2	1	163	33	attM	7	Gtyp0151	FI-400	90K	NA	winter	Frowheat	KG	Asia	33	2.71052	3.09915	-0.388629
2	1	163	33	attM	7	Gtyp0151	FI-400	90K	NA	winter	Frowheat	KG	Asia	33	3.09915	3.18024	-0.081093
3	1	61	33	attM	3	Gtyp0151	FI-400	90K	NA	winter	Frowheat	KG	Asia	33	3.18024	3.34915	-0.168907
3	1	61	33	attM	3	Gtyp0151	FI-400	90K	NA	winter	Frowheat	KG	Asia	33	3.34915	3.34915	0
3	1	61	33	attM	3	Gtyp0151	FI-400	90K	NA	winter	Frowheat	KG	Asia	33	3.59915	3.34915	0.25
1	2	143	33	attM	6	Gtyp0151	FI-400	90K	NA	winter	Frowheat	KG	Asia	33	2.84915	3.18024	-0.331093
1	2	143	33	attM	6	Gtyp0151	FI-400	90K	NA	winter	Frowheat	KG	Asia	33	3.18024	2.93024	0.25
1	2	143	33	attM	6	Gtyp0151	FI-400	90K	NA	winter	Frowheat	KG	Asia	33	3.2824	2.93024	0.352165
2	2	163	33	attM	7	Gtyp0151	FI-400	90K	NA	winter	Frowheat	KG	Asia	33	2.84915	3.09915	-0.25
2	2	163	33	attM	7	Gtyp0151	FI-400	90K	NA	winter	Frowheat	KG	Asia	33	3.2824	2.84915	0.433258
2	2	163	33	attM	7	Gtyp0151	FI-400	90K	NA	winter	Frowheat	KG	Asia	33	2.93024	3.09915	-0.168907
3	2	61	33	attM	3	Gtyp0151	FI-400	90K	NA	winter	Frowheat	KG	Asia	33	3.2824	NA	NA
3	2	61	33	attM	3	Gtyp0151	FI-400	90K	NA	winter	Frowheat	KG	Asia	33	3.0324	3.34915	-0.316742
3	2	61	33	attM	3	Gtyp0151	FI-400	90K	NA	winter	Frowheat	KG	Asia	33	3.09915	3.37641	-0.277259
1	1	163	34	attM	7	Gtyp0153	ANKAR	90K	NA	winter	Frowheat	SWE	Europe	34	2.93024	3.0324	-0.102165
1	1	163	34	attM	7	Gtyp0153	ANKAR	90K	NA	winter	Frowheat	SWE	Europe	34	3.18024	3.0324	0.147835
1	1	163	34	attM	7	Gtyp0153	ANKAR	90K	NA	winter	Frowheat	SWE	Europe	34	3.2824	2.84915	0.433258
2	1	119	34	attM	5	Gtyp0153	ANKAR	90K	NA	winter	Frowheat	SWE	Europe	34	3.21052	2.84915	0.361371
2	1	119	34	attM	5	Gtyp0153	ANKAR	90K	NA	winter	Frowheat	SWE	Europe	34	3.34915	2.96052	0.388629
2	1	119	34	attM	5	Gtyp0153	ANKAR	90K	NA	winter	Frowheat	SWE	Europe	34	3.59915	2.63918	0.959964
3	1	190	34	attM	8	Gtyp0153	ANKAR	90K	NA	winter	Frowheat	SWE	Europe	34	3.34915	3.34915	0
3	1	190	34	attM	8	Gtyp0153	ANKAR	90K	NA	winter	Frowheat	SWE	Europe	34	4.09915	3.71052	0.388629
3	1	190	34	attM	8	Gtyp0153	ANKAR	90K	NA	winter	Frowheat	SWE	Europe	34	3.43024	3.21052	0.219722
1	2	163	34	attM	7	Gtyp0153	ANKAR	90K	NA	winter	Frowheat	SWE	Europe	34	3.0324	2.59915	0.433258
1	2	163	34	attM	7	Gtyp0153	ANKAR	90K	NA	winter	Frowheat	SWE	Europe	34	2.93024	2.93024	0
1	2	163	34	attM	7	Gtyp0153	ANKAR	90K	NA	winter	Frowheat	SWE	Europe	34	2.93024	2.93024	0
2	2	119	34	attM	5	Gtyp0153	ANKAR	90K	NA	winter	Frowheat	SWE	Europe	34	3.09915	2.71052	0.388629
2	2	119	34	attM	5	Gtyp0153	ANKAR	90K	NA	winter	Frowheat	SWE	Europe	34	2.96052	3.18024	-0.219722
2	2	119	34	attM	5	Gtyp0153	ANKAR	90K	NA	winter	Frowheat	SWE	Europe	34	3.18024	3.12641	0.0538341
3	2	190	34	attM	8	Gtyp0153	ANKAR	90K	NA	winter	Frowheat	SWE	Europe	34	3.09915	3.18024	-0.081093
3	2	190	34	attM	8	Gtyp0153	ANKAR	90K	NA	winter	Frowheat	SWE	Europe	34	3.0324	3.09915	-0.0667419
3	2	190	34	attM	8	Gtyp0153	ANKAR	90K	NA	winter	Frowheat	SWE	Europe	34	3.0324	3.09915	-0.0667419
1	1	138	35	attM	6	Gtyp0159	LINNA	90K	NA	winter	Frowheat	FIN	Europe	35	2.93024	2.68024	0.25
1	1	138	35	attM	6	Gtyp0159	LINNA	90K	NA	winter	Frowheat	FIN	Europe	35	3.2824	2.7824	0.5
1	1	138	35	attM	6	Gtyp0159	LINNA	90K	NA	winter	Frowheat	FIN	Europe	35	3.12641	3.18024	-0.0538341
2	1	154	35	attM	7	Gtyp0159	LINNA	90K	NA	winter	Frowheat	FIN	Europe	35	3.71052	2.93024	0.780278
2	1	154	35	attM	7	Gtyp0159	LINNA	90K	NA	winter	Frowheat	FIN	Europe	35	3.21052	3.09915	0.111371
2	1	154	35	attM	7	Gtyp0159	LINNA	90K	NA	winter	Frowheat	FIN	Europe	35	3.12641	2.84915	0.277259
3	1	38	35	attM	2	Gtyp0159	LINNA	90K	NA	winter	Frowheat	FIN	Europe	35	3.18024	3.18024	0
3	1	38	35	attM	2	Gtyp0159	LINNA	90K	NA	winter	Frowheat	FIN	Europe	35	3.09915	3.18024	-0.081093
3	1	38	35	attM	2	Gtyp0159	LINNA	90K	NA	winter	Frowheat	FIN	Europe	35	3.0324	3.09915	-0.0667419
1	2	138	35	attM	6	Gtyp0159	LINNA	90K	NA	winter	Frowheat	FIN	Europe	35	3.0324	3.0324	0
1	2	138	35	attM	6	Gtyp0159	LINNA	90K	NA	winter	Frowheat	FIN	Europe	35	3.18024	2.93024	0.25
1	2	138	35	attM	6	Gtyp0159	LINNA	90K	NA	winter	Frowheat	FIN	Europe	35	3.2824	2.93024	0.352165
2	2	154	35	attM	7	Gtyp0159	LINNA	90K	NA	winter	Frowheat	FIN	Europe	35	3.34915	3.0324	0.316742
2	2	154	35	attM	7	Gtyp0159	LINNA	90K	NA	winter	Frowheat	FIN	Europe	35	3.18024	2.93024	0.25
2	2	154	35	attM	7	Gtyp0159	LINNA	90K	NA	winter	Frowheat	FIN	Europe	35	3.2824	2.93024	0.352165
3	2	38	35	attM	2	Gtyp0159	LINNA	90K	NA	winter	Frowheat	FIN	Europe	35	3.21052	2.68024	0.530278
3	2	38	35	attM	2	Gtyp0159	LINNA	90K	NA	winter	Frowheat	FIN	Europe	35	3.18024	2.84915	0.331093
3	2	38	35	attM	2	Gtyp0159	LINNA	90K	NA	winter	Frowheat	FIN	Europe	35	2.59915	2.84915	-0.25
1	1	174	36	attM	8	Gtyp0183	DH02-18-88	90K	NA	winter	Frowheat	CAN	North America	36	2.96052	3.18024	-0.219722
1	1	174	36	attM	8	Gtyp0183	DH02-18-88	90K	NA	winter	Frowheat	CAN	North America	36	3.18024	2.93024	0.25
1	1	174	36	attM	8	Gtyp0183	DH02-18-88	90K	NA	winter	Frowheat	CAN	North America	36	3.09915	2.71052	0.388629
2	1	102	36	attM	5	Gtyp0183	DH02-18-88	90K	NA	winter	Frowheat	CAN	North America	36	2.38918	2.84915	-0.459964
2	1	102	36	attM	5	Gtyp0183	DH02-18-88	90K	NA	winter	Frowheat	CAN	North America	36	2.84915	2.71052	0.138629
2	1	102	36	attM	5	Gtyp0183	DH02-18-88	90K	NA	winter	Frowheat	CAN	North America	36	3.18024	NA	NA
3	1	196	36	attM	9	Gtyp0183	DH02-18-88	90K	NA	winter	Frowheat	CAN	North America	36	3.34915	2.71052	0.638629
3	1	196	36	attM	9	Gtyp0183	DH02-18-88	90K	NA	winter	Frowheat	CAN	North America	36	3.21052	2.96052	0.25
3	1	196	36	attM	9	Gtyp0183	DH02-18-88	90K	NA	winter	Frowheat	CAN	North America	36	3.34915	2.84915	0.5
1	2	174	36	attM	8	Gtyp0183	DH02-18-88	90K	NA	winter	Frowheat	CAN	North America	36	3.09915	2.46052	0.638629
1	2	174	36	attM	8	Gtyp0183	DH02-18-88	90K	NA	winter	Frowheat	CAN	North America	36	3.2824	2.59915	0.683258
1	2	174	36	attM	8	Gtyp0183	DH02-18-88	90K	NA	winter	Frowheat	CAN	North America	36	3.18024	2.68024	0.5
2	2	102	36	attM	5	Gtyp0183	DH02-18-88	90K	NA	winter	Frowheat	CAN	North America	36	2.71052	2.84915	-0.138629
2	2	102	36	attM	5	Gtyp0183	DH02-18-88	90K	NA	winter	Frowheat	CAN	North America	36	2.96052	2.93024	0.0302775
2	2	102	36	attM	5	Gtyp0183	DH02-18-88	90K	NA	winter	Frowheat	CAN	North America	36	2.71052	2.93024	-0.219722
3	2	196	36	attM	9	Gtyp0183	DH02-18-88	90K	NA	winter	Frowheat	CAN	North America	36	3.09915	2.57189	0.527259
3	2	196	36	attM	9	Gtyp0183	DH02-18-88	90K	NA	winter	Frowheat	CAN	North America	36	2.93024	2.71052	0.219722
3	2	196	36	attM	9	Gtyp0183	DH02-18-88	90K	NA	winter	Frowheat	CAN	North America	36	3.18024	2.96052	0.219722
1	1	20	37	attM	1	Gtyp0216	Ana	90K	NA	NA	Frowheat	HRV	Europe	37	2.68024	0.5	2.18024
1	1	20	37	attM	1	Gtyp0216	Ana	90K	NA	NA	Frowheat	HRV	Europe	37	2.68024	1.21972	1.46052
1	1	20	37	attM	1	Gtyp0216	Ana	90K	NA	NA	Frowheat	HRV	Europe	37	2.21052	1.21972	0.990795
2	1	186	37	attM	8	Gtyp0216	Ana	90K	NA	NA	Frowheat	HRV	Europe	37	1.21972	1.21972	0
2	1	186	37	attM	8	Gtyp0216	Ana	90K	NA	NA	Frowheat	HRV	Europe	37	0.5	1.21972	-0.719722
2	1	186	37	attM	8	Gtyp0216	Ana	90K	NA	NA	Frowheat	HRV	Europe	37	0.5	0.5	0
3	1	195	37	attM	9	Gtyp0216	Ana	90K	NA	NA	Frowheat	HRV	Europe	37	1.46972	1.46972	0
3	1	195	37	attM	9	Gtyp0216	Ana	90K	NA	NA	Frowheat	HRV	Europe	37	2.07189	0.5	1.57189
3	1	195	37	attM	9	Gtyp0216	Ana	90K	NA	NA	Frowheat	HRV	Europe	37	2.07189	0.5	1.57189
1	2	20	37	attM	1	Gtyp0216	Ana	90K	NA	NA	Frowheat	HRV	Europe	37	0.5	1.21972	-0.719722
1	2	20	37	attM	1	Gtyp0216	Ana	90K	NA	NA	Frowheat	HRV	Europe	37	1.96972	1.57189	0.397835
1	2	20	37	attM	1	Gtyp0216	Ana	90K	NA	NA	Frowheat	HRV	Europe	37	1.71972	1.46972	0.25
2	2	186	37	attM	8	Gtyp0216	Ana	90K	NA	NA	Frowheat	HRV	Europe	37	1.46972	1.46972	0
2	2	186	37	attM	8	Gtyp0216	Ana	90K	NA	NA	Frowheat	HRV	Europe	37	1.57189	2.07189	-0.5
2	2	186	37	attM	8	Gtyp0216	Ana	90K	NA	NA	Frowheat	HRV	Europe	37	1.46972	1.46972	0
3	2	195	37	attM	9	Gtyp0216	Ana	90K	NA	NA	Frowheat	HRV	Europe	37	0.5	0.5	0
3	2	195	37	attM	9	Gtyp0216	Ana	90K	NA	NA	Frowheat	HRV	Europe	37	1.21972	1.46972	-0.25
3	2	195	37	attM	9	Gtyp0216	Ana	90K	NA	NA	Frowheat	HRV	Europe	37	0.5	0.5	0
1	1	162	38	attM	7	Gtyp0236	Min. Dwarf	90K	NA	NA	Frowheat	AUS	North America	38	3.2824	3.0324	0.25
1	1	162	38	attM	7	Gtyp0236	Min. Dwarf	90K	NA	NA	Frowheat	AUS	North America	38	3.2824	2.93024	0.352165
1	1	162	38	attM	7	Gtyp0236	Min. Dwarf	90K	NA	NA	Frowheat	AUS	North America	38	3.2824	2.93024	0.352165
2	1	205	38	attM	9	Gtyp0236	Min. Dwarf	90K	NA	NA	Frowheat	AUS	North America	38	3.34915	2.84915	0.5
2	1	205	38	attM	9	Gtyp0236	Min. Dwarf	90K	NA	NA	Frowheat	AUS	North America	38	3.18024	2.96052	0.219722
2	1	205	38	attM	9	Gtyp0236	Min. Dwarf	90K	NA	NA	Frowheat	AUS	North America	38	3.59915	2.71052	0.888629
3	1	53	38	attM	3	Gtyp0236	Min. Dwarf	90K	NA	NA	Frowheat	AUS	North America	38	3.43024	3.09915	0.331093
3	1	53	38	attM	3	Gtyp0236	Min. Dwarf	90K	NA	NA	Frowheat	AUS	North America	38	3.43024	3.34915	0.081093
3	1	53	38	attM	3	Gtyp0236	Min. Dwarf	90K	NA	NA	Frowheat	AUS	North America	38	3.34915	2.96052	0.388629
1	2	162	38	attM	7	Gtyp0236	Min. Dwarf	90K	NA	NA	Frowheat	AUS	North America	38	2.84915	2.84915	0
1	2	162	38	attM	7	Gtyp0236	Min. Dwarf	90K	NA	NA	Frowheat	AUS	North America	38	3.2824	2.96052	0.321888
1	2	162	38	attM	7	Gtyp0236	Min. Dwarf	90K	NA	NA	Frowheat	AUS	North America	38	3.43024	3.09915	0.331093
2	2	205	38	attM	9	Gtyp0236	Min. Dwarf	90K	NA	NA	Frowheat	AUS	North America	38	3.09915	3.0324	0.0667419
2	2	205	38	attM	9	Gtyp0236	Min. Dwarf	90K	NA	NA	Frowheat	AUS	North America	38	3.09915	3.09915	0
2	2	205	38	attM	9	Gtyp0236	Min. Dwarf	90K	NA	NA	Frowheat	AUS	North America	38	3.18024	3.09915	0.081093
3	2	53	38	attM	3	Gtyp0236	Min. Dwarf	90K	NA	NA	Frowheat	AUS	North America	38	3.2824	2.82189	0.460517
3	2	53	38	attM	3	Gtyp0236	Min. Dwarf	90K	NA	NA	Frowheat	AUS	North America	38	3.5324	2.57189	0.960517
3	2	53	38	attM	3	Gtyp0236	Min. Dwarf	90K	NA	NA	Frowheat	AUS	North America	38	3.09915	NA	NA
1	1	131	39	attM	6	Gtyp0256	Purd.39120	90K	NA	NA	Frowheat	USA	North America	39	0.5	0.5	0
1	1	131	39	attM	6	Gtyp0256	Purd.39120	90K	NA	NA	Frowheat	USA	North America	39	0.5	0.5	0
1	1	131	39	attM	6	Gtyp0256	Purd.39120	90K	NA	NA	Frowheat	USA	North America	39	0.5	0.5	0
2	1	4	39	attM	1	Gtyp0256	Purd.39120	90K	NA	NA	Frowheat	USA	North America	39	0.5	0.5	0
2	1	4	39	attM	1	Gtyp0256	Purd.39120	90K	NA	NA	Frowheat	USA	North America	39	0.5	0.5	0
2	1	4	39	attM	1	Gtyp0256	Purd.39120	90K	NA	NA	Frowheat	USA	North America	39	0.5	0.5	0
3	1	102	39	attM	5	Gtyp0256	Purd.39120	90K	NA	NA	Frowheat	USA	North America	39	0.5	0.5	0
3	1	102	39	attM	5	Gtyp0256	Purd.39120	90K	NA	NA	Frowheat	USA	North America	39	0.5	0.5	0
3	1	102	39	attM	5	Gtyp0256	Purd.39120	90K	NA	NA	Frowheat	USA	North America	39	0.5	0.5	0
1	2	131	39	attM	6	Gtyp0256	Purd.39120	90K	NA	NA	Frowheat	USA	North America	39	0.5	0.5	0
1	2	131	39	attM	6	Gtyp0256	Purd.39120	90K	NA	NA	Frowheat	USA	North America	39	0.5	0.5	0
1	2	131	39	attM	6	Gtyp0256	Purd.39120	90K	NA	NA	Frowheat	USA	North America	39	0.5	0.5	0
2	2	4	39	attM	1	Gtyp0256	Purd.39120	90K	NA	NA	Frowheat	USA	North America	39	0.5	0.5	0
2	2	4	39	attM	1	Gtyp0256	Purd.39120	90K	NA	NA	Frowheat	USA	North America	39	NA	0.5	NA
2	2	4	39	attM	1	Gtyp0256	Purd.39120	90K	NA	NA	Frowheat	USA	North America	39	NA	0.5	NA
3	2	102	39	attM	5	Gtyp0256	Purd.39120	90K	NA	NA	Frowheat	USA	North America	39	0.5	0.5	0
3	2	102	39	attM	5	Gtyp0256	Purd.39120	90K	NA	NA	Frowheat	USA	North America	39	0.5	0.5	0
3	2	102	39	attM	5	Gtyp0256	Purd.39120	90K	NA	NA	Frowheat	USA	North America	39	0.5	0.5	0
1	1	83	40	attM	4	Gtyp0261	Sava	90K	NA	NA	Frowheat	SRB	Europe	40	1.32189	1.21972	0.102165
1	1	83	40	attM	4	Gtyp0261	Sava	90K	NA	NA	Frowheat	SRB	Europe	40	1.21972	1.21972	0
1	1	83	40	attM	4	Gtyp0261	Sava	90K	NA	NA	Frowheat	SRB	Europe	40	2.13918	1.21972	0.91946
2	1	79	40	attM	4	Gtyp0261	Sava	90K	NA	NA	Frowheat	SRB	Europe	40	1.21972	1.21972	0
2	1	79	40	attM	4	Gtyp0261	Sava	90K	NA	NA	Frowheat	SRB	Europe	40	1.57189	1.21972	0.352165
2	1	79	40	attM	4	Gtyp0261	Sava	90K	NA	NA	Frowheat	SRB	Europe	40	2.07189	1.21972	0.852165
3	1	191	40	attM	8	Gtyp0261	Sava	90K	NA	NA	Frowheat	SRB	Europe	40	0.5	1.21972	-0.719722
3	1	191	40	attM	8	Gtyp0261	Sava	90K	NA	NA	Frowheat	SRB	Europe	40	1.21972	0.5	0.719722
3	1	191	40	attM	8	Gtyp0261	Sava	90K	NA	NA	Frowheat	SRB	Europe	40	0.5	1.57189	-1.07189
1	2	83	40	attM	4	Gtyp0261	Sava	90K	NA	NA	Frowheat	SRB	Europe	40	1.21972	1.21972	0
1	2	83	40	attM	4	Gtyp0261	Sava	90K	NA	NA	Frowheat	SRB	Europe	40	1.21972	0.5	0.719722
1	2	83	40	attM	4	Gtyp0261	Sava	90K	NA	NA	Frowheat	SRB	Europe	40	0.5	1.46972	-0.969722
2	2	79	40	attM	4	Gtyp0261	Sava	90K	NA	NA	Frowheat	SRB	Europe	40	0.5	1.82189	-1.32189
2	2	79	40	attM	4	Gtyp0261	Sava	90K	NA	NA	Frowheat	SRB	Europe	40	0.5	1.21972	-0.719722
2	2	79	40	attM	4	Gtyp0261	Sava	90K	NA	NA	Frowheat	SRB	Europe	40	0.5	1.21972	-0.719722
3	2	191	40	attM	8	Gtyp0261	Sava	90K	NA	NA	Frowheat	SRB	Europe	40	1.21972	0.5	0.719722
3	2	191	40	attM	8	Gtyp0261	Sava	90K	NA	NA	Frowheat	SRB	Europe	40	2.13918	0.5	1.63918
3	2	191	40	attM	8	Gtyp0261	Sava	90K	NA	NA	Frowheat	SRB	Europe	40	2.38918	2.07189	0.317294
1	1	146	41	attM	7	Gtyp0266	TJB 990-15	90K	NA	NA	Frowheat	GBR	Europe	41	3.37641	3.34915	0.0272589
1	1	146	41	attM	7	Gtyp0266	TJB 990-15	90K	NA	NA	Frowheat	GBR	Europe	41	3.37641	3.18024	0.196166
1	1	146	41	attM	7	Gtyp0266	TJB 990-15	90K	NA	NA	Frowheat	GBR	Europe	41	3.43024	3.18024	0.25
2	1	138	41	attM	6	Gtyp0266	TJB 990-15	90K	NA	NA	Frowheat	GBR	Europe	41	2.96052	2.84915	0.111371
2	1	138	41	attM	6	Gtyp0266	TJB 990-15	90K	NA	NA	Frowheat	GBR	Europe	41	2.96052	2.84915	0.111371
2	1	138	41	attM	6	Gtyp0266	TJB 990-15	90K	NA	NA	Frowheat	GBR	Europe	41	NA	3.09915	NA
3	1	200	41	attM	9	Gtyp0266	TJB 990-15	90K	NA	NA	Frowheat	GBR	Europe	41	3.09915	2.84915	0.25
3	1	200	41	attM	9	Gtyp0266	TJB 990-15	90K	NA	NA	Frowheat	GBR	Europe	41	2.93024	2.59915	0.331093
3	1	200	41	attM	9	Gtyp0266	TJB 990-15	90K	NA	NA	Frowheat	GBR	Europe	41	2.84915	2.68024	0.168907
1	2	146	41	attM	7	Gtyp0266	TJB 990-15	90K	NA	NA	Frowheat	GBR	Europe	41	3.43024	2.93024	0.5
1	2	146	41	attM	7	Gtyp0266	TJB 990-15	90K	NA	NA	Frowheat	GBR	Europe	41	3.2824	2.96052	0.321888
1	2	146	41	attM	7	Gtyp0266	TJB 990-15	90K	NA	NA	Frowheat	GBR	Europe	41	2.84915	2.71052	0.138629
2	2	138	41	attM	6	Gtyp0266	TJB 990-15	90K	NA	NA	Frowheat	GBR	Europe	41	3.18024	2.93024	0.25
2	2	138	41	attM	6	Gtyp0266	TJB 990-15	90K	NA	NA	Frowheat	GBR	Europe	41	3.09915	2.84915	0.25
2	2	138	41	attM	6	Gtyp0266	TJB 990-15	90K	NA	NA	Frowheat	GBR	Europe	41	2.84915	3.09915	-0.25
3	2	200	41	attM	9	Gtyp0266	TJB 990-15	90K	NA	NA	Frowheat	GBR	Europe	41	3.34915	2.84915	0.5
3	2	200	41	attM	9	Gtyp0266	TJB 990-15	90K	NA	NA	Frowheat	GBR	Europe	41	2.84915	2.84915	0
3	2	200	41	attM	9	Gtyp0266	TJB 990-15	90K	NA	NA	Frowheat	GBR	Europe	41	3.34915	3.09915	0.25
1	1	66	42	attM	3	Gtyp0289	Bezenchukskaya 616	90K	NA	Winter	Frowheat	RUS	Asia	42	3.46052	3.09915	0.361371
1	1	66	42	attM	3	Gtyp0289	Bezenchukskaya 616	90K	NA	Winter	Frowheat	RUS	Asia	42	3.18024	2.93024	0.25
1	1	66	42	attM	3	Gtyp0289	Bezenchukskaya 616	90K	NA	Winter	Frowheat	RUS	Asia	42	2.93024	2.93024	0
2	1	70	42	attM	3	Gtyp0289	Bezenchukskaya 616	90K	NA	Winter	Frowheat	RUS	Asia	42	3.34915	3.18024	0.168907
2	1	70	42	attM	3	Gtyp0289	Bezenchukskaya 616	90K	NA	Winter	Frowheat	RUS	Asia	42	3.59915	3.18024	0.418907
2	1	70	42	attM	3	Gtyp0289	Bezenchukskaya 616	90K	NA	Winter	Frowheat	RUS	Asia	42	3.34915	2.71052	0.638629
3	1	19	42	attM	1	Gtyp0289	Bezenchukskaya 616	90K	NA	Winter	Frowheat	RUS	Asia	42	3.09915	3.18024	-0.081093
3	1	19	42	attM	1	Gtyp0289	Bezenchukskaya 616	90K	NA	Winter	Frowheat	RUS	Asia	42	3.09915	3.09915	0
3	1	19	42	attM	1	Gtyp0289	Bezenchukskaya 616	90K	NA	Winter	Frowheat	RUS	Asia	42	3.96052	3.09915	0.861371
1	2	66	42	attM	3	Gtyp0289	Bezenchukskaya 616	90K	NA	Winter	Frowheat	RUS	Asia	42	2.93024	2.96052	-0.0302775
1	2	66	42	attM	3	Gtyp0289	Bezenchukskaya 616	90K	NA	Winter	Frowheat	RUS	Asia	42	3.2824	2.71052	0.571888
1	2	66	42	attM	3	Gtyp0289	Bezenchukskaya 616	90K	NA	Winter	Frowheat	RUS	Asia	42	3.2824	2.71052	0.571888
2	2	70	42	attM	3	Gtyp0289	Bezenchukskaya 616	90K	NA	Winter	Frowheat	RUS	Asia	42	3.09915	2.96052	0.138629
2	2	70	42	attM	3	Gtyp0289	Bezenchukskaya 616	90K	NA	Winter	Frowheat	RUS	Asia	42	3.09915	3.09915	0
2	2	70	42	attM	3	Gtyp0289	Bezenchukskaya 616	90K	NA	Winter	Frowheat	RUS	Asia	42	3.18024	2.96052	0.219722
3	2	19	42	attM	1	Gtyp0289	Bezenchukskaya 616	90K	NA	Winter	Frowheat	RUS	Asia	42	3.09915	2.96052	0.138629
3	2	19	42	attM	1	Gtyp0289	Bezenchukskaya 616	90K	NA	Winter	Frowheat	RUS	Asia	42	2.38918	2.84915	-0.459964
3	2	19	42	attM	1	Gtyp0289	Bezenchukskaya 616	90K	NA	Winter	Frowheat	RUS	Asia	42	3.09915	2.71052	0.388629
1	1	47	43	attM	2	Gtyp0294	Kazanskaya 285	90K	NA	winter	Frowheat	RUS	Asia	43	3.2824	2.84915	0.433258
1	1	47	43	attM	2	Gtyp0294	Kazanskaya 285	90K	NA	winter	Frowheat	RUS	Asia	43	3.2824	3.09915	0.183258
1	1	47	43	attM	2	Gtyp0294	Kazanskaya 285	90K	NA	winter	Frowheat	RUS	Asia	43	3.59915	3.09915	0.5
2	1	162	43	attM	7	Gtyp0294	Kazanskaya 285	90K	NA	winter	Frowheat	RUS	Asia	43	3.18024	2.63918	0.541057
2	1	162	43	attM	7	Gtyp0294	Kazanskaya 285	90K	NA	winter	Frowheat	RUS	Asia	43	3.18024	2.84915	0.331093
2	1	162	43	attM	7	Gtyp0294	Kazanskaya 285	90K	NA	winter	Frowheat	RUS	Asia	43	3.59915	3.18024	0.418907
3	1	155	43	attM	7	Gtyp0294	Kazanskaya 285	90K	NA	winter	Frowheat	RUS	Asia	43	2.93024	2.84915	0.081093
3	1	155	43	attM	7	Gtyp0294	Kazanskaya 285	90K	NA	winter	Frowheat	RUS	Asia	43	3.18024	3.09915	0.081093
3	1	155	43	attM	7	Gtyp0294	Kazanskaya 285	90K	NA	winter	Frowheat	RUS	Asia	43	3.09915	3.18024	-0.081093
1	2	47	43	attM	2	Gtyp0294	Kazanskaya 285	90K	NA	winter	Frowheat	RUS	Asia	43	3.21052	3.43024	-0.219722
1	2	47	43	attM	2	Gtyp0294	Kazanskaya 285	90K	NA	winter	Frowheat	RUS	Asia	43	3.34915	2.93024	0.418907
1	2	47	43	attM	2	Gtyp0294	Kazanskaya 285	90K	NA	winter	Frowheat	RUS	Asia	43	3.32189	3.0324	0.289483
2	2	162	43	attM	7	Gtyp0294	Kazanskaya 285	90K	NA	winter	Frowheat	RUS	Asia	43	2.93024	2.96052	-0.0302775
2	2	162	43	attM	7	Gtyp0294	Kazanskaya 285	90K	NA	winter	Frowheat	RUS	Asia	43	3.09915	3.09915	0
2	2	162	43	attM	7	Gtyp0294	Kazanskaya 285	90K	NA	winter	Frowheat	RUS	Asia	43	2.71052	3.59915	-0.888629
3	2	155	43	attM	7	Gtyp0294	Kazanskaya 285	90K	NA	winter	Frowheat	RUS	Asia	43	3.09915	3.09915	0
3	2	155	43	attM	7	Gtyp0294	Kazanskaya 285	90K	NA	winter	Frowheat	RUS	Asia	43	2.93024	2.93024	0
3	2	155	43	attM	7	Gtyp0294	Kazanskaya 285	90K	NA	winter	Frowheat	RUS	Asia	43	3.0324	2.84915	0.183258
1	1	166	44	attM	7	Gtyp0312	P96QH529	90K	NA	Winter	Frowheat	FR	Europe	44	2.59915	2.84915	-0.25
1	1	166	44	attM	7	Gtyp0312	P96QH529	90K	NA	Winter	Frowheat	FR	Europe	44	3.18024	3.2824	-0.102165
1	1	166	44	attM	7	Gtyp0312	P96QH529	90K	NA	Winter	Frowheat	FR	Europe	44	3.37641	NA	NA
2	1	98	44	attM	5	Gtyp0312	P96QH529	90K	NA	Winter	Frowheat	FR	Europe	44	3.0324	3.18024	-0.147835
2	1	98	44	attM	5	Gtyp0312	P96QH529	90K	NA	Winter	Frowheat	FR	Europe	44	2.93024	2.84915	0.081093
2	1	98	44	attM	5	Gtyp0312	P96QH529	90K	NA	Winter	Frowheat	FR	Europe	44	3.37641	2.84915	0.527259
3	1	4	44	attM	1	Gtyp0312	P96QH529	90K	NA	Winter	Frowheat	FR	Europe	44	3.2824	3.09915	0.183258
3	1	4	44	attM	1	Gtyp0312	P96QH529	90K	NA	Winter	Frowheat	FR	Europe	44	3.18024	3.34915	-0.168907
3	1	4	44	attM	1	Gtyp0312	P96QH529	90K	NA	Winter	Frowheat	FR	Europe	44	3.2824	3.09915	0.183258
1	2	166	44	attM	7	Gtyp0312	P96QH529	90K	NA	Winter	Frowheat	FR	Europe	44	3.5324	2.93024	0.602165
1	2	166	44	attM	7	Gtyp0312	P96QH529	90K	NA	Winter	Frowheat	FR	Europe	44	3.2824	3.09915	0.183258
1	2	166	44	attM	7	Gtyp0312	P96QH529	90K	NA	Winter	Frowheat	FR	Europe	44	3.37641	3.18024	0.196166
2	2	98	44	attM	5	Gtyp0312	P96QH529	90K	NA	Winter	Frowheat	FR	Europe	44	3.34915	3.18024	0.168907
2	2	98	44	attM	5	Gtyp0312	P96QH529	90K	NA	Winter	Frowheat	FR	Europe	44	3.18024	2.93024	0.25
2	2	98	44	attM	5	Gtyp0312	P96QH529	90K	NA	Winter	Frowheat	FR	Europe	44	3.18024	3.0324	0.147835
3	2	4	44	attM	1	Gtyp0312	P96QH529	90K	NA	Winter	Frowheat	FR	Europe	44	2.7824	2.93024	-0.147835
3	2	4	44	attM	1	Gtyp0312	P96QH529	90K	NA	Winter	Frowheat	FR	Europe	44	3.0324	3.18024	-0.147835
3	2	4	44	attM	1	Gtyp0312	P96QH529	90K	NA	Winter	Frowheat	FR	Europe	44	3.2824	3.0324	0.25
1	1	147	45	attM	7	Gtyp0322	P94TP506	90K	NA	Winter	Frowheat	FR	Europe	45	3.59915	3.09915	0.5
1	1	147	45	attM	7	Gtyp0322	P94TP506	90K	NA	Winter	Frowheat	FR	Europe	45	3.43024	3.18024	0.25
1	1	147	45	attM	7	Gtyp0322	P94TP506	90K	NA	Winter	Frowheat	FR	Europe	45	3.13918	2.93024	0.208943
2	1	143	45	attM	6	Gtyp0322	P94TP506	90K	NA	Winter	Frowheat	FR	Europe	45	3.21052	3.09915	0.111371
2	1	143	45	attM	6	Gtyp0322	P94TP506	90K	NA	Winter	Frowheat	FR	Europe	45	2.84915	3.18024	-0.331093
2	1	143	45	attM	6	Gtyp0322	P94TP506	90K	NA	Winter	Frowheat	FR	Europe	45	3.09915	3.34915	-0.25
3	1	185	45	attM	8	Gtyp0322	P94TP506	90K	NA	Winter	Frowheat	FR	Europe	45	3.46052	3.34915	0.111371
3	1	185	45	attM	8	Gtyp0322	P94TP506	90K	NA	Winter	Frowheat	FR	Europe	45	2.96052	3.46052	-0.5
3	1	185	45	attM	8	Gtyp0322	P94TP506	90K	NA	Winter	Frowheat	FR	Europe	45	2.84915	3.09915	-0.25
1	2	147	45	attM	7	Gtyp0322	P94TP506	90K	NA	Winter	Frowheat	FR	Europe	45	3.84915	3.09915	0.75
1	2	147	45	attM	7	Gtyp0322	P94TP506	90K	NA	Winter	Frowheat	FR	Europe	45	4.09915	2.96052	1.13863
1	2	147	45	attM	7	Gtyp0322	P94TP506	90K	NA	Winter	Frowheat	FR	Europe	45	3.18024	2.88918	0.291057
2	2	143	45	attM	6	Gtyp0322	P94TP506	90K	NA	Winter	Frowheat	FR	Europe	45	3.0324	3.09915	-0.0667419
2	2	143	45	attM	6	Gtyp0322	P94TP506	90K	NA	Winter	Frowheat	FR	Europe	45	2.84915	2.84915	0
2	2	143	45	attM	6	Gtyp0322	P94TP506	90K	NA	Winter	Frowheat	FR	Europe	45	3.09915	3.09915	0
3	2	185	45	attM	8	Gtyp0322	P94TP506	90K	NA	Winter	Frowheat	FR	Europe	45	2.96052	2.84915	0.111371
3	2	185	45	attM	8	Gtyp0322	P94TP506	90K	NA	Winter	Frowheat	FR	Europe	45	2.96052	3.0324	-0.0718876
3	2	185	45	attM	8	Gtyp0322	P94TP506	90K	NA	Winter	Frowheat	FR	Europe	45	2.96052	3.0324	-0.0718876
1	1	202	46	attM	9	Gtyp0480	Flair	15K	BRI14_104	Winter	Briwecs	Deutschland	Europe	46	2.93024	2.93024	0
1	1	202	46	attM	9	Gtyp0480	Flair	15K	BRI14_104	Winter	Briwecs	Deutschland	Europe	46	2.93024	2.84915	0.081093
1	1	202	46	attM	9	Gtyp0480	Flair	15K	BRI14_104	Winter	Briwecs	Deutschland	Europe	46	3.12641	2.93024	0.196166
2	1	212	46	attM	9	Gtyp0480	Flair	15K	BRI14_104	Winter	Briwecs	Deutschland	Europe	46	2.96052	2.59915	0.361371
2	1	212	46	attM	9	Gtyp0480	Flair	15K	BRI14_104	Winter	Briwecs	Deutschland	Europe	46	2.88918	2.93024	-0.0410574
2	1	212	46	attM	9	Gtyp0480	Flair	15K	BRI14_104	Winter	Briwecs	Deutschland	Europe	46	2.71052	2.71052	0
3	1	204	46	attM	9	Gtyp0480	Flair	15K	BRI14_104	Winter	Briwecs	Deutschland	Europe	46	2.59915	2.68024	-0.081093
3	1	204	46	attM	9	Gtyp0480	Flair	15K	BRI14_104	Winter	Briwecs	Deutschland	Europe	46	2.93024	2.59915	0.331093
3	1	204	46	attM	9	Gtyp0480	Flair	15K	BRI14_104	Winter	Briwecs	Deutschland	Europe	46	2.71052	2.59915	0.111371
1	2	202	46	attM	9	Gtyp0480	Flair	15K	BRI14_104	Winter	Briwecs	Deutschland	Europe	46	2.13918	2.68024	-0.541057
1	2	202	46	attM	9	Gtyp0480	Flair	15K	BRI14_104	Winter	Briwecs	Deutschland	Europe	46	2.32189	2.68024	-0.358352
1	2	202	46	attM	9	Gtyp0480	Flair	15K	BRI14_104	Winter	Briwecs	Deutschland	Europe	46	2.13918	2.84915	-0.709964
2	2	212	46	attM	9	Gtyp0480	Flair	15K	BRI14_104	Winter	Briwecs	Deutschland	Europe	46	2.38918	2.93024	-0.541057
2	2	212	46	attM	9	Gtyp0480	Flair	15K	BRI14_104	Winter	Briwecs	Deutschland	Europe	46	2.46052	2.93024	-0.469722
2	2	212	46	attM	9	Gtyp0480	Flair	15K	BRI14_104	Winter	Briwecs	Deutschland	Europe	46	2.63918	2.71052	-0.071335
3	2	204	46	attM	9	Gtyp0480	Flair	15K	BRI14_104	Winter	Briwecs	Deutschland	Europe	46	3.09915	2.46052	0.638629
3	2	204	46	attM	9	Gtyp0480	Flair	15K	BRI14_104	Winter	Briwecs	Deutschland	Europe	46	2.59915	2.13918	0.459964
3	2	204	46	attM	9	Gtyp0480	Flair	15K	BRI14_104	Winter	Briwecs	Deutschland	Europe	46	2.93024	2.13918	0.791057
1	1	158	47	attM	7	Gtyp0359	Hazen	90K	NA	Winter	Frowheat	USA	North America	47	2.84915	2.93024	-0.081093
1	1	158	47	attM	7	Gtyp0359	Hazen	90K	NA	Winter	Frowheat	USA	North America	47	3.09915	3.12641	-0.0272589
1	1	158	47	attM	7	Gtyp0359	Hazen	90K	NA	Winter	Frowheat	USA	North America	47	3.0324	3.0324	0
2	1	206	47	attM	9	Gtyp0359	Hazen	90K	NA	Winter	Frowheat	USA	North America	47	3.43024	2.93024	0.5
2	1	206	47	attM	9	Gtyp0359	Hazen	90K	NA	Winter	Frowheat	USA	North America	47	3.18024	2.93024	0.25
2	1	206	47	attM	9	Gtyp0359	Hazen	90K	NA	Winter	Frowheat	USA	North America	47	3.18024	2.71052	0.469722
3	1	147	47	attM	7	Gtyp0359	Hazen	90K	NA	Winter	Frowheat	USA	North America	47	3.18024	3.09915	0.081093
3	1	147	47	attM	7	Gtyp0359	Hazen	90K	NA	Winter	Frowheat	USA	North America	47	3.18024	2.93024	0.25
3	1	147	47	attM	7	Gtyp0359	Hazen	90K	NA	Winter	Frowheat	USA	North America	47	3.2824	3.18024	0.102165
1	2	158	47	attM	7	Gtyp0359	Hazen	90K	NA	Winter	Frowheat	USA	North America	47	2.93024	2.93024	0
1	2	158	47	attM	7	Gtyp0359	Hazen	90K	NA	Winter	Frowheat	USA	North America	47	3.0324	2.84915	0.183258
1	2	158	47	attM	7	Gtyp0359	Hazen	90K	NA	Winter	Frowheat	USA	North America	47	3.0324	2.84915	0.183258
2	2	206	47	attM	9	Gtyp0359	Hazen	90K	NA	Winter	Frowheat	USA	North America	47	3.18024	2.84915	0.331093
2	2	206	47	attM	9	Gtyp0359	Hazen	90K	NA	Winter	Frowheat	USA	North America	47	3.2824	3.18024	0.102165
2	2	206	47	attM	9	Gtyp0359	Hazen	90K	NA	Winter	Frowheat	USA	North America	47	3.2824	3.18024	0.102165
3	2	147	47	attM	7	Gtyp0359	Hazen	90K	NA	Winter	Frowheat	USA	North America	47	3.12641	3.09915	0.0272589
3	2	147	47	attM	7	Gtyp0359	Hazen	90K	NA	Winter	Frowheat	USA	North America	47	3.0324	3.34915	-0.316742
3	2	147	47	attM	7	Gtyp0359	Hazen	90K	NA	Winter	Frowheat	USA	North America	47	3.18024	3.0324	0.147835
1	1	54	48	attM	3	Gtyp0364	Wagrein	90K	NA	Winter	Frowheat	Austria	Europe	48	3.68024	3.09915	0.581093
1	1	54	48	attM	3	Gtyp0364	Wagrein	90K	NA	Winter	Frowheat	Austria	Europe	48	3.68024	3.18024	0.5
1	1	54	48	attM	3	Gtyp0364	Wagrein	90K	NA	Winter	Frowheat	Austria	Europe	48	3.2824	3.18024	0.102165
2	1	55	48	attM	3	Gtyp0364	Wagrein	90K	NA	Winter	Frowheat	Austria	Europe	48	2.93024	2.96052	-0.0302775
2	1	55	48	attM	3	Gtyp0364	Wagrein	90K	NA	Winter	Frowheat	Austria	Europe	48	2.93024	3.18024	-0.25
2	1	55	48	attM	3	Gtyp0364	Wagrein	90K	NA	Winter	Frowheat	Austria	Europe	48	3.18024	2.82189	0.358352
3	1	135	48	attM	6	Gtyp0364	Wagrein	90K	NA	Winter	Frowheat	Austria	Europe	48	3.18024	2.84915	0.331093
3	1	135	48	attM	6	Gtyp0364	Wagrein	90K	NA	Winter	Frowheat	Austria	Europe	48	2.71052	3.18024	-0.469722
3	1	135	48	attM	6	Gtyp0364	Wagrein	90K	NA	Winter	Frowheat	Austria	Europe	48	3.09915	2.59915	0.5
1	2	54	48	attM	3	Gtyp0364	Wagrein	90K	NA	Winter	Frowheat	Austria	Europe	48	3.63918	2.84915	0.790036
1	2	54	48	attM	3	Gtyp0364	Wagrein	90K	NA	Winter	Frowheat	Austria	Europe	48	3.68024	2.84915	0.831093
1	2	54	48	attM	3	Gtyp0364	Wagrein	90K	NA	Winter	Frowheat	Austria	Europe	48	3.2824	2.96052	0.321888
2	2	55	48	attM	3	Gtyp0364	Wagrein	90K	NA	Winter	Frowheat	Austria	Europe	48	3.09915	3.09915	0
2	2	55	48	attM	3	Gtyp0364	Wagrein	90K	NA	Winter	Frowheat	Austria	Europe	48	3.59915	3.09915	0.5
2	2	55	48	attM	3	Gtyp0364	Wagrein	90K	NA	Winter	Frowheat	Austria	Europe	48	3.18024	2.84915	0.331093
3	2	135	48	attM	6	Gtyp0364	Wagrein	90K	NA	Winter	Frowheat	Austria	Europe	48	2.93024	2.93024	0
3	2	135	48	attM	6	Gtyp0364	Wagrein	90K	NA	Winter	Frowheat	Austria	Europe	48	3.18024	2.59915	0.581093
3	2	135	48	attM	6	Gtyp0364	Wagrein	90K	NA	Winter	Frowheat	Austria	Europe	48	3.18024	2.71052	0.469722
1	1	135	49	attM	6	Gtyp0379	Jafet	15K	BRI14_003	Winter	Briwecs	Germany	Europe	49	1.21972	0.5	0.719722
1	1	135	49	attM	6	Gtyp0379	Jafet	15K	BRI14_003	Winter	Briwecs	Germany	Europe	49	0.5	0.5	0
1	1	135	49	attM	6	Gtyp0379	Jafet	15K	BRI14_003	Winter	Briwecs	Germany	Europe	49	0.5	0.5	0
2	1	141	49	attM	6	Gtyp0379	Jafet	15K	BRI14_003	Winter	Briwecs	Germany	Europe	49	1.71972	0.5	1.21972
2	1	141	49	attM	6	Gtyp0379	Jafet	15K	BRI14_003	Winter	Briwecs	Germany	Europe	49	0.5	0.5	0
2	1	141	49	attM	6	Gtyp0379	Jafet	15K	BRI14_003	Winter	Briwecs	Germany	Europe	49	2.13918	1.21972	0.91946
3	1	18	49	attM	1	Gtyp0379	Jafet	15K	BRI14_003	Winter	Briwecs	Germany	Europe	49	0.5	0.5	0
3	1	18	49	attM	1	Gtyp0379	Jafet	15K	BRI14_003	Winter	Briwecs	Germany	Europe	49	0.5	1.21972	-0.719722
3	1	18	49	attM	1	Gtyp0379	Jafet	15K	BRI14_003	Winter	Briwecs	Germany	Europe	49	0.5	1.21972	-0.719722
1	2	135	49	attM	6	Gtyp0379	Jafet	15K	BRI14_003	Winter	Briwecs	Germany	Europe	49	2.71972	1.21972	1.5
1	2	135	49	attM	6	Gtyp0379	Jafet	15K	BRI14_003	Winter	Briwecs	Germany	Europe	49	0.5	1.21972	-0.719722
1	2	135	49	attM	6	Gtyp0379	Jafet	15K	BRI14_003	Winter	Briwecs	Germany	Europe	49	1.21972	1.21972	0
2	2	141	49	attM	6	Gtyp0379	Jafet	15K	BRI14_003	Winter	Briwecs	Germany	Europe	49	1.21972	0.5	0.719722
2	2	141	49	attM	6	Gtyp0379	Jafet	15K	BRI14_003	Winter	Briwecs	Germany	Europe	49	0.5	0.5	0
2	2	141	49	attM	6	Gtyp0379	Jafet	15K	BRI14_003	Winter	Briwecs	Germany	Europe	49	0.5	0.5	0
3	2	18	49	attM	1	Gtyp0379	Jafet	15K	BRI14_003	Winter	Briwecs	Germany	Europe	49	0.5	1.21972	-0.719722
3	2	18	49	attM	1	Gtyp0379	Jafet	15K	BRI14_003	Winter	Briwecs	Germany	Europe	49	1.21972	1.21972	0
3	2	18	49	attM	1	Gtyp0379	Jafet	15K	BRI14_003	Winter	Briwecs	Germany	Europe	49	1.21972	0.5	0.719722
1	1	152	50	attM	7	Gtyp0400	Kredo	15K	BRI14_024	Winter	Briwecs	Germany	Europe	50	0.5	0.5	0
1	1	152	50	attM	7	Gtyp0400	Kredo	15K	BRI14_024	Winter	Briwecs	Germany	Europe	50	0.5	0.5	0
1	1	152	50	attM	7	Gtyp0400	Kredo	15K	BRI14_024	Winter	Briwecs	Germany	Europe	50	0.5	0.5	0
2	1	125	50	attM	6	Gtyp0400	Kredo	15K	BRI14_024	Winter	Briwecs	Germany	Europe	50	0.5	0.5	0
2	1	125	50	attM	6	Gtyp0400	Kredo	15K	BRI14_024	Winter	Briwecs	Germany	Europe	50	0.5	0.5	0
2	1	125	50	attM	6	Gtyp0400	Kredo	15K	BRI14_024	Winter	Briwecs	Germany	Europe	50	0.5	0.5	0
3	1	1	50	attM	1	Gtyp0400	Kredo	15K	BRI14_024	Winter	Briwecs	Germany	Europe	50	0.5	0.5	0
3	1	1	50	attM	1	Gtyp0400	Kredo	15K	BRI14_024	Winter	Briwecs	Germany	Europe	50	0.5	0.5	0
3	1	1	50	attM	1	Gtyp0400	Kredo	15K	BRI14_024	Winter	Briwecs	Germany	Europe	50	0.5	0.5	0
1	2	152	50	attM	7	Gtyp0400	Kredo	15K	BRI14_024	Winter	Briwecs	Germany	Europe	50	0.5	0.5	0
1	2	152	50	attM	7	Gtyp0400	Kredo	15K	BRI14_024	Winter	Briwecs	Germany	Europe	50	0.5	0.5	0
1	2	152	50	attM	7	Gtyp0400	Kredo	15K	BRI14_024	Winter	Briwecs	Germany	Europe	50	0.5	0.5	0
2	2	125	50	attM	6	Gtyp0400	Kredo	15K	BRI14_024	Winter	Briwecs	Germany	Europe	50	0.5	0.5	0
2	2	125	50	attM	6	Gtyp0400	Kredo	15K	BRI14_024	Winter	Briwecs	Germany	Europe	50	0.5	0.5	0
2	2	125	50	attM	6	Gtyp0400	Kredo	15K	BRI14_024	Winter	Briwecs	Germany	Europe	50	0.5	0.5	0
3	2	1	50	attM	1	Gtyp0400	Kredo	15K	BRI14_024	Winter	Briwecs	Germany	Europe	50	0.5	0.5	0
3	2	1	50	attM	1	Gtyp0400	Kredo	15K	BRI14_024	Winter	Briwecs	Germany	Europe	50	0.5	NA	NA
3	2	1	50	attM	1	Gtyp0400	Kredo	15K	BRI14_024	Winter	Briwecs	Germany	Europe	50	0.5	NA	NA
1	1	31	51	attM	2	Gtyp0405	Anapolis	15K	BRI14_029	Winter	Briwecs	Germany	Europe	51	0.5	0.5	0
1	1	31	51	attM	2	Gtyp0405	Anapolis	15K	BRI14_029	Winter	Briwecs	Germany	Europe	51	0.5	0.5	0
1	1	31	51	attM	2	Gtyp0405	Anapolis	15K	BRI14_029	Winter	Briwecs	Germany	Europe	51	0.5	0.5	0
2	1	178	51	attM	8	Gtyp0405	Anapolis	15K	BRI14_029	Winter	Briwecs	Germany	Europe	51	0.5	0.5	0
2	1	178	51	attM	8	Gtyp0405	Anapolis	15K	BRI14_029	Winter	Briwecs	Germany	Europe	51	0.5	0.5	0
2	1	178	51	attM	8	Gtyp0405	Anapolis	15K	BRI14_029	Winter	Briwecs	Germany	Europe	51	0.5	0.5	0
3	1	193	51	attM	9	Gtyp0405	Anapolis	15K	BRI14_029	Winter	Briwecs	Germany	Europe	51	0.5	0.5	0
3	1	193	51	attM	9	Gtyp0405	Anapolis	15K	BRI14_029	Winter	Briwecs	Germany	Europe	51	0.5	0.5	0
3	1	193	51	attM	9	Gtyp0405	Anapolis	15K	BRI14_029	Winter	Briwecs	Germany	Europe	51	0.5	0.5	0
1	2	31	51	attM	2	Gtyp0405	Anapolis	15K	BRI14_029	Winter	Briwecs	Germany	Europe	51	1.71972	0.5	1.21972
1	2	31	51	attM	2	Gtyp0405	Anapolis	15K	BRI14_029	Winter	Briwecs	Germany	Europe	51	0.5	0.5	0
1	2	31	51	attM	2	Gtyp0405	Anapolis	15K	BRI14_029	Winter	Briwecs	Germany	Europe	51	2.21972	NA	NA
2	2	178	51	attM	8	Gtyp0405	Anapolis	15K	BRI14_029	Winter	Briwecs	Germany	Europe	51	0.5	0.5	0
2	2	178	51	attM	8	Gtyp0405	Anapolis	15K	BRI14_029	Winter	Briwecs	Germany	Europe	51	1.82189	0.5	1.32189
2	2	178	51	attM	8	Gtyp0405	Anapolis	15K	BRI14_029	Winter	Briwecs	Germany	Europe	51	0.5	0.5	0
3	2	193	51	attM	9	Gtyp0405	Anapolis	15K	BRI14_029	Winter	Briwecs	Germany	Europe	51	1.46972	0.5	0.969722
3	2	193	51	attM	9	Gtyp0405	Anapolis	15K	BRI14_029	Winter	Briwecs	Germany	Europe	51	1.46972	0.5	0.969722
3	2	193	51	attM	9	Gtyp0405	Anapolis	15K	BRI14_029	Winter	Briwecs	Germany	Europe	51	0.5	0.5	0
1	1	5	52	attM	1	Gtyp0409	Tabasco	15K	BRI14_033	Winter	Briwecs	Germany	Europe	52	0.5	0.5	0
1	1	5	52	attM	1	Gtyp0409	Tabasco	15K	BRI14_033	Winter	Briwecs	Germany	Europe	52	0.5	0.5	0
1	1	5	52	attM	1	Gtyp0409	Tabasco	15K	BRI14_033	Winter	Briwecs	Germany	Europe	52	0.5	0.5	0
1	1	26	52	attM	2	Gtyp0409	Tabasco	15K	BRI14_033	Winter	Briwecs	Germany	Europe	52	0.5	0.5	0
1	1	26	52	attM	2	Gtyp0409	Tabasco	15K	BRI14_033	Winter	Briwecs	Germany	Europe	52	0.5	0.5	0
1	1	26	52	attM	2	Gtyp0409	Tabasco	15K	BRI14_033	Winter	Briwecs	Germany	Europe	52	0.719722	0.5	0.219722
1	1	55	52	attM	3	Gtyp0409	Tabasco	15K	BRI14_033	Winter	Briwecs	Germany	Europe	52	0.5	0.5	0
1	1	55	52	attM	3	Gtyp0409	Tabasco	15K	BRI14_033	Winter	Briwecs	Germany	Europe	52	0.5	0.5	0
1	1	55	52	attM	3	Gtyp0409	Tabasco	15K	BRI14_033	Winter	Briwecs	Germany	Europe	52	0.5	0.5	0
1	1	73	52	attM	4	Gtyp0409	Tabasco	15K	BRI14_033	Winter	Briwecs	Germany	Europe	52	0.5	1.21972	-0.719722
1	1	73	52	attM	4	Gtyp0409	Tabasco	15K	BRI14_033	Winter	Briwecs	Germany	Europe	52	0.5	0.5	0
1	1	73	52	attM	4	Gtyp0409	Tabasco	15K	BRI14_033	Winter	Briwecs	Germany	Europe	52	NA	0.5	NA
1	1	98	52	attM	5	Gtyp0409	Tabasco	15K	BRI14_033	Winter	Briwecs	Germany	Europe	52	0.5	0.5	0
1	1	98	52	attM	5	Gtyp0409	Tabasco	15K	BRI14_033	Winter	Briwecs	Germany	Europe	52	0.5	0.5	0
1	1	98	52	attM	5	Gtyp0409	Tabasco	15K	BRI14_033	Winter	Briwecs	Germany	Europe	52	0.5	0.5	0
1	1	128	52	attM	6	Gtyp0409	Tabasco	15K	BRI14_033	Winter	Briwecs	Germany	Europe	52	0.5	0.5	0
1	1	128	52	attM	6	Gtyp0409	Tabasco	15K	BRI14_033	Winter	Briwecs	Germany	Europe	52	0.5	0.5	0
1	1	128	52	attM	6	Gtyp0409	Tabasco	15K	BRI14_033	Winter	Briwecs	Germany	Europe	52	0.5	0.5	0
1	1	168	52	attM	7	Gtyp0409	Tabasco	15K	BRI14_033	Winter	Briwecs	Germany	Europe	52	0.5	0.5	0
1	1	168	52	attM	7	Gtyp0409	Tabasco	15K	BRI14_033	Winter	Briwecs	Germany	Europe	52	0.5	0.5	0
1	1	168	52	attM	7	Gtyp0409	Tabasco	15K	BRI14_033	Winter	Briwecs	Germany	Europe	52	0.5	0.5	0
1	1	176	52	attM	8	Gtyp0409	Tabasco	15K	BRI14_033	Winter	Briwecs	Germany	Europe	52	0.5	0.5	0
1	1	176	52	attM	8	Gtyp0409	Tabasco	15K	BRI14_033	Winter	Briwecs	Germany	Europe	52	0.5	0.5	0
1	1	176	52	attM	8	Gtyp0409	Tabasco	15K	BRI14_033	Winter	Briwecs	Germany	Europe	52	0.5	0.5	0
1	1	196	52	attM	9	Gtyp0409	Tabasco	15K	BRI14_033	Winter	Briwecs	Germany	Europe	52	0.5	0.5	0
1	1	196	52	attM	9	Gtyp0409	Tabasco	15K	BRI14_033	Winter	Briwecs	Germany	Europe	52	0.5	0.5	0
1	1	196	52	attM	9	Gtyp0409	Tabasco	15K	BRI14_033	Winter	Briwecs	Germany	Europe	52	0.5	0.5	0
2	1	21	52	attM	1	Gtyp0409	Tabasco	15K	BRI14_033	Winter	Briwecs	Germany	Europe	52	0.5	0.5	0
2	1	21	52	attM	1	Gtyp0409	Tabasco	15K	BRI14_033	Winter	Briwecs	Germany	Europe	52	NA	NA	NA
2	1	21	52	attM	1	Gtyp0409	Tabasco	15K	BRI14_033	Winter	Briwecs	Germany	Europe	52	NA	NA	NA
2	1	40	52	attM	2	Gtyp0409	Tabasco	15K	BRI14_033	Winter	Briwecs	Germany	Europe	52	0.5	0.5	0
2	1	40	52	attM	2	Gtyp0409	Tabasco	15K	BRI14_033	Winter	Briwecs	Germany	Europe	52	0.5	0.5	0
2	1	40	52	attM	2	Gtyp0409	Tabasco	15K	BRI14_033	Winter	Briwecs	Germany	Europe	52	NA	NA	NA
2	1	57	52	attM	3	Gtyp0409	Tabasco	15K	BRI14_033	Winter	Briwecs	Germany	Europe	52	0.5	0.5	0
2	1	57	52	attM	3	Gtyp0409	Tabasco	15K	BRI14_033	Winter	Briwecs	Germany	Europe	52	NA	NA	NA
2	1	57	52	attM	3	Gtyp0409	Tabasco	15K	BRI14_033	Winter	Briwecs	Germany	Europe	52	NA	NA	NA
2	1	85	52	attM	4	Gtyp0409	Tabasco	15K	BRI14_033	Winter	Briwecs	Germany	Europe	52	0.5	0.5	0
2	1	85	52	attM	4	Gtyp0409	Tabasco	15K	BRI14_033	Winter	Briwecs	Germany	Europe	52	0.5	0.5	0
2	1	85	52	attM	4	Gtyp0409	Tabasco	15K	BRI14_033	Winter	Briwecs	Germany	Europe	52	NA	NA	NA
2	1	116	52	attM	5	Gtyp0409	Tabasco	15K	BRI14_033	Winter	Briwecs	Germany	Europe	52	0.5	0.5	0
2	1	116	52	attM	5	Gtyp0409	Tabasco	15K	BRI14_033	Winter	Briwecs	Germany	Europe	52	NA	NA	NA
2	1	116	52	attM	5	Gtyp0409	Tabasco	15K	BRI14_033	Winter	Briwecs	Germany	Europe	52	NA	NA	NA
2	1	140	52	attM	6	Gtyp0409	Tabasco	15K	BRI14_033	Winter	Briwecs	Germany	Europe	52	0.5	0.5	0
2	1	140	52	attM	6	Gtyp0409	Tabasco	15K	BRI14_033	Winter	Briwecs	Germany	Europe	52	0.5	NA	NA
2	1	140	52	attM	6	Gtyp0409	Tabasco	15K	BRI14_033	Winter	Briwecs	Germany	Europe	52	NA	NA	NA
2	1	148	52	attM	7	Gtyp0409	Tabasco	15K	BRI14_033	Winter	Briwecs	Germany	Europe	52	0.5	0.5	0
2	1	148	52	attM	7	Gtyp0409	Tabasco	15K	BRI14_033	Winter	Briwecs	Germany	Europe	52	NA	NA	NA
2	1	148	52	attM	7	Gtyp0409	Tabasco	15K	BRI14_033	Winter	Briwecs	Germany	Europe	52	NA	NA	NA
2	1	179	52	attM	8	Gtyp0409	Tabasco	15K	BRI14_033	Winter	Briwecs	Germany	Europe	52	0.5	0.5	0
2	1	179	52	attM	8	Gtyp0409	Tabasco	15K	BRI14_033	Winter	Briwecs	Germany	Europe	52	0.5	0.5	0
2	1	179	52	attM	8	Gtyp0409	Tabasco	15K	BRI14_033	Winter	Briwecs	Germany	Europe	52	NA	NA	NA
2	1	193	52	attM	9	Gtyp0409	Tabasco	15K	BRI14_033	Winter	Briwecs	Germany	Europe	52	0.5	0.5	0
2	1	193	52	attM	9	Gtyp0409	Tabasco	15K	BRI14_033	Winter	Briwecs	Germany	Europe	52	NA	NA	NA
2	1	193	52	attM	9	Gtyp0409	Tabasco	15K	BRI14_033	Winter	Briwecs	Germany	Europe	52	NA	NA	NA
3	1	21	52	attM	1	Gtyp0409	Tabasco	15K	BRI14_033	Winter	Briwecs	Germany	Europe	52	0.5	0.5	0
3	1	21	52	attM	1	Gtyp0409	Tabasco	15K	BRI14_033	Winter	Briwecs	Germany	Europe	52	0.5	0.5	0
3	1	21	52	attM	1	Gtyp0409	Tabasco	15K	BRI14_033	Winter	Briwecs	Germany	Europe	52	0.5	NA	NA
3	1	28	52	attM	2	Gtyp0409	Tabasco	15K	BRI14_033	Winter	Briwecs	Germany	Europe	52	0.5	0.5	0
3	1	28	52	attM	2	Gtyp0409	Tabasco	15K	BRI14_033	Winter	Briwecs	Germany	Europe	52	0.5	0.5	0
3	1	28	52	attM	2	Gtyp0409	Tabasco	15K	BRI14_033	Winter	Briwecs	Germany	Europe	52	0.5	0.5	0
3	1	55	52	attM	3	Gtyp0409	Tabasco	15K	BRI14_033	Winter	Briwecs	Germany	Europe	52	0.5	0.5	0
3	1	55	52	attM	3	Gtyp0409	Tabasco	15K	BRI14_033	Winter	Briwecs	Germany	Europe	52	0.5	0.5	0
3	1	55	52	attM	3	Gtyp0409	Tabasco	15K	BRI14_033	Winter	Briwecs	Germany	Europe	52	0.5	0.5	0
3	1	90	52	attM	4	Gtyp0409	Tabasco	15K	BRI14_033	Winter	Briwecs	Germany	Europe	52	0.5	0.5	0
3	1	90	52	attM	4	Gtyp0409	Tabasco	15K	BRI14_033	Winter	Briwecs	Germany	Europe	52	0.5	0.5	0
3	1	90	52	attM	4	Gtyp0409	Tabasco	15K	BRI14_033	Winter	Briwecs	Germany	Europe	52	0.5	0.5	0
3	1	119	52	attM	5	Gtyp0409	Tabasco	15K	BRI14_033	Winter	Briwecs	Germany	Europe	52	0.5	0.5	0
3	1	119	52	attM	5	Gtyp0409	Tabasco	15K	BRI14_033	Winter	Briwecs	Germany	Europe	52	0.5	0.5	0
3	1	119	52	attM	5	Gtyp0409	Tabasco	15K	BRI14_033	Winter	Briwecs	Germany	Europe	52	0.5	0.5	0
3	1	130	52	attM	6	Gtyp0409	Tabasco	15K	BRI14_033	Winter	Briwecs	Germany	Europe	52	0.5	0.5	0
3	1	130	52	attM	6	Gtyp0409	Tabasco	15K	BRI14_033	Winter	Briwecs	Germany	Europe	52	0.5	0.5	0
3	1	130	52	attM	6	Gtyp0409	Tabasco	15K	BRI14_033	Winter	Briwecs	Germany	Europe	52	NA	0.5	NA
3	1	152	52	attM	7	Gtyp0409	Tabasco	15K	BRI14_033	Winter	Briwecs	Germany	Europe	52	0.5	0.5	0
3	1	152	52	attM	7	Gtyp0409	Tabasco	15K	BRI14_033	Winter	Briwecs	Germany	Europe	52	0.5	1.46972	-0.969722
3	1	152	52	attM	7	Gtyp0409	Tabasco	15K	BRI14_033	Winter	Briwecs	Germany	Europe	52	0.5	0.5	0
3	1	173	52	attM	8	Gtyp0409	Tabasco	15K	BRI14_033	Winter	Briwecs	Germany	Europe	52	0.5	0.5	0
3	1	173	52	attM	8	Gtyp0409	Tabasco	15K	BRI14_033	Winter	Briwecs	Germany	Europe	52	0.5	0.5	0
3	1	173	52	attM	8	Gtyp0409	Tabasco	15K	BRI14_033	Winter	Briwecs	Germany	Europe	52	0.5	0.5	0
3	1	206	52	attM	9	Gtyp0409	Tabasco	15K	BRI14_033	Winter	Briwecs	Germany	Europe	52	0.5	0.5	0
3	1	206	52	attM	9	Gtyp0409	Tabasco	15K	BRI14_033	Winter	Briwecs	Germany	Europe	52	0.5	0.5	0
3	1	206	52	attM	9	Gtyp0409	Tabasco	15K	BRI14_033	Winter	Briwecs	Germany	Europe	52	0.5	0.5	0
1	1	9	52	attM	1	Gtyp0409	Tabasco	15K	BRI14_033	Winter	Briwecs	Germany	Europe	52	0.5	0.5	0
1	1	9	52	attM	1	Gtyp0409	Tabasco	15K	BRI14_033	Winter	Briwecs	Germany	Europe	52	0.5	0.5	0
1	1	9	52	attM	1	Gtyp0409	Tabasco	15K	BRI14_033	Winter	Briwecs	Germany	Europe	52	0.5	0.5	0
1	1	12	52	attM	1	Gtyp0409	Tabasco	15K	BRI14_033	Winter	Briwecs	Germany	Europe	52	0.5	0.5	0
1	1	12	52	attM	1	Gtyp0409	Tabasco	15K	BRI14_033	Winter	Briwecs	Germany	Europe	52	0.5	0.5	0
1	1	12	52	attM	1	Gtyp0409	Tabasco	15K	BRI14_033	Winter	Briwecs	Germany	Europe	52	0.5	0.5	0
2	1	29	52	attM	3	Gtyp0409	Tabasco	15K	BRI14_033	Winter	Briwecs	Germany	Europe	52	0.5	0.5	0
2	1	29	52	attM	3	Gtyp0409	Tabasco	15K	BRI14_033	Winter	Briwecs	Germany	Europe	52	0.5	0.5	0
2	1	29	52	attM	3	Gtyp0409	Tabasco	15K	BRI14_033	Winter	Briwecs	Germany	Europe	52	0.5	0.5	0
2	1	36	52	attM	3	Gtyp0409	Tabasco	15K	BRI14_033	Winter	Briwecs	Germany	Europe	52	0.5	0.5	0
2	1	36	52	attM	3	Gtyp0409	Tabasco	15K	BRI14_033	Winter	Briwecs	Germany	Europe	52	0.5	0.5	0
2	1	36	52	attM	3	Gtyp0409	Tabasco	15K	BRI14_033	Winter	Briwecs	Germany	Europe	52	0.5	0.5	0
3	1	44	52	attM	4	Gtyp0409	Tabasco	15K	BRI14_033	Winter	Briwecs	Germany	Europe	52	NA	0.5	NA
3	1	44	52	attM	4	Gtyp0409	Tabasco	15K	BRI14_033	Winter	Briwecs	Germany	Europe	52	0.5	0.5	0
3	1	44	52	attM	4	Gtyp0409	Tabasco	15K	BRI14_033	Winter	Briwecs	Germany	Europe	52	0.5	0.5	0
3	1	48	52	attM	4	Gtyp0409	Tabasco	15K	BRI14_033	Winter	Briwecs	Germany	Europe	52	0.5	0.5	0
3	1	48	52	attM	4	Gtyp0409	Tabasco	15K	BRI14_033	Winter	Briwecs	Germany	Europe	52	0.5	0.5	0
3	1	48	52	attM	4	Gtyp0409	Tabasco	15K	BRI14_033	Winter	Briwecs	Germany	Europe	52	0.5	0.5	0
1	2	5	52	attM	1	Gtyp0409	Tabasco	15K	BRI14_033	Winter	Briwecs	Germany	Europe	52	NA	0.5	NA
1	2	5	52	attM	1	Gtyp0409	Tabasco	15K	BRI14_033	Winter	Briwecs	Germany	Europe	52	NA	0.5	NA
1	2	5	52	attM	1	Gtyp0409	Tabasco	15K	BRI14_033	Winter	Briwecs	Germany	Europe	52	NA	0.5	NA
1	2	26	52	attM	2	Gtyp0409	Tabasco	15K	BRI14_033	Winter	Briwecs	Germany	Europe	52	0.5	0.5	0
1	2	26	52	attM	2	Gtyp0409	Tabasco	15K	BRI14_033	Winter	Briwecs	Germany	Europe	52	0.5	0.5	0
1	2	26	52	attM	2	Gtyp0409	Tabasco	15K	BRI14_033	Winter	Briwecs	Germany	Europe	52	0.5	0.5	0
1	2	55	52	attM	3	Gtyp0409	Tabasco	15K	BRI14_033	Winter	Briwecs	Germany	Europe	52	0.5	0.5	0
1	2	55	52	attM	3	Gtyp0409	Tabasco	15K	BRI14_033	Winter	Briwecs	Germany	Europe	52	0.5	0.5	0
1	2	55	52	attM	3	Gtyp0409	Tabasco	15K	BRI14_033	Winter	Briwecs	Germany	Europe	52	0.5	0.5	0
1	2	73	52	attM	4	Gtyp0409	Tabasco	15K	BRI14_033	Winter	Briwecs	Germany	Europe	52	0.5	0.5	0
1	2	73	52	attM	4	Gtyp0409	Tabasco	15K	BRI14_033	Winter	Briwecs	Germany	Europe	52	0.5	0.5	0
1	2	73	52	attM	4	Gtyp0409	Tabasco	15K	BRI14_033	Winter	Briwecs	Germany	Europe	52	0.5	0.5	0
1	2	98	52	attM	5	Gtyp0409	Tabasco	15K	BRI14_033	Winter	Briwecs	Germany	Europe	52	0.5	0.5	0
1	2	98	52	attM	5	Gtyp0409	Tabasco	15K	BRI14_033	Winter	Briwecs	Germany	Europe	52	0.5	0.5	0
1	2	98	52	attM	5	Gtyp0409	Tabasco	15K	BRI14_033	Winter	Briwecs	Germany	Europe	52	0.5	0.5	0
1	2	128	52	attM	6	Gtyp0409	Tabasco	15K	BRI14_033	Winter	Briwecs	Germany	Europe	52	0.5	0.5	0
1	2	128	52	attM	6	Gtyp0409	Tabasco	15K	BRI14_033	Winter	Briwecs	Germany	Europe	52	0.5	0.5	0
1	2	128	52	attM	6	Gtyp0409	Tabasco	15K	BRI14_033	Winter	Briwecs	Germany	Europe	52	0.5	0.5	0
1	2	168	52	attM	7	Gtyp0409	Tabasco	15K	BRI14_033	Winter	Briwecs	Germany	Europe	52	0.5	1.46972	-0.969722
1	2	168	52	attM	7	Gtyp0409	Tabasco	15K	BRI14_033	Winter	Briwecs	Germany	Europe	52	0.5	0.5	0
1	2	168	52	attM	7	Gtyp0409	Tabasco	15K	BRI14_033	Winter	Briwecs	Germany	Europe	52	0.5	0.5	0
1	2	176	52	attM	8	Gtyp0409	Tabasco	15K	BRI14_033	Winter	Briwecs	Germany	Europe	52	NA	0.5	NA
1	2	176	52	attM	8	Gtyp0409	Tabasco	15K	BRI14_033	Winter	Briwecs	Germany	Europe	52	0.5	0.5	0
1	2	176	52	attM	8	Gtyp0409	Tabasco	15K	BRI14_033	Winter	Briwecs	Germany	Europe	52	0.5	0.5	0
1	2	196	52	attM	9	Gtyp0409	Tabasco	15K	BRI14_033	Winter	Briwecs	Germany	Europe	52	0.5	0.5	0
1	2	196	52	attM	9	Gtyp0409	Tabasco	15K	BRI14_033	Winter	Briwecs	Germany	Europe	52	0.5	0.5	0
1	2	196	52	attM	9	Gtyp0409	Tabasco	15K	BRI14_033	Winter	Briwecs	Germany	Europe	52	0.5	0.5	0
2	2	21	52	attM	1	Gtyp0409	Tabasco	15K	BRI14_033	Winter	Briwecs	Germany	Europe	52	0.5	NA	NA
2	2	21	52	attM	1	Gtyp0409	Tabasco	15K	BRI14_033	Winter	Briwecs	Germany	Europe	52	0.5	0.5	0
2	2	21	52	attM	1	Gtyp0409	Tabasco	15K	BRI14_033	Winter	Briwecs	Germany	Europe	52	NA	0.5	NA
2	2	40	52	attM	2	Gtyp0409	Tabasco	15K	BRI14_033	Winter	Briwecs	Germany	Europe	52	NA	0.5	NA
2	2	40	52	attM	2	Gtyp0409	Tabasco	15K	BRI14_033	Winter	Briwecs	Germany	Europe	52	0.5	0.5	0
2	2	40	52	attM	2	Gtyp0409	Tabasco	15K	BRI14_033	Winter	Briwecs	Germany	Europe	52	NA	0.5	NA
2	2	57	52	attM	3	Gtyp0409	Tabasco	15K	BRI14_033	Winter	Briwecs	Germany	Europe	52	0.5	0.5	0
2	2	57	52	attM	3	Gtyp0409	Tabasco	15K	BRI14_033	Winter	Briwecs	Germany	Europe	52	0.5	0.5	0
2	2	57	52	attM	3	Gtyp0409	Tabasco	15K	BRI14_033	Winter	Briwecs	Germany	Europe	52	NA	0.5	NA
2	2	85	52	attM	4	Gtyp0409	Tabasco	15K	BRI14_033	Winter	Briwecs	Germany	Europe	52	0.5	0.5	0
2	2	85	52	attM	4	Gtyp0409	Tabasco	15K	BRI14_033	Winter	Briwecs	Germany	Europe	52	0.5	0.5	0
2	2	85	52	attM	4	Gtyp0409	Tabasco	15K	BRI14_033	Winter	Briwecs	Germany	Europe	52	0.5	0.5	0
2	2	116	52	attM	5	Gtyp0409	Tabasco	15K	BRI14_033	Winter	Briwecs	Germany	Europe	52	0.5	0.5	0
2	2	116	52	attM	5	Gtyp0409	Tabasco	15K	BRI14_033	Winter	Briwecs	Germany	Europe	52	0.5	0.5	0
2	2	116	52	attM	5	Gtyp0409	Tabasco	15K	BRI14_033	Winter	Briwecs	Germany	Europe	52	0.5	NA	NA
2	2	140	52	attM	6	Gtyp0409	Tabasco	15K	BRI14_033	Winter	Briwecs	Germany	Europe	52	NA	0.5	NA
2	2	140	52	attM	6	Gtyp0409	Tabasco	15K	BRI14_033	Winter	Briwecs	Germany	Europe	52	NA	0.5	NA
2	2	140	52	attM	6	Gtyp0409	Tabasco	15K	BRI14_033	Winter	Briwecs	Germany	Europe	52	0.5	0.5	0
2	2	148	52	attM	7	Gtyp0409	Tabasco	15K	BRI14_033	Winter	Briwecs	Germany	Europe	52	0.5	0.5	0
2	2	148	52	attM	7	Gtyp0409	Tabasco	15K	BRI14_033	Winter	Briwecs	Germany	Europe	52	0.5	0.5	0
2	2	148	52	attM	7	Gtyp0409	Tabasco	15K	BRI14_033	Winter	Briwecs	Germany	Europe	52	0.5	0.5	0
2	2	179	52	attM	8	Gtyp0409	Tabasco	15K	BRI14_033	Winter	Briwecs	Germany	Europe	52	0.5	0.5	0
2	2	179	52	attM	8	Gtyp0409	Tabasco	15K	BRI14_033	Winter	Briwecs	Germany	Europe	52	0.5	0.5	0
2	2	179	52	attM	8	Gtyp0409	Tabasco	15K	BRI14_033	Winter	Briwecs	Germany	Europe	52	0.5	0.5	0
2	2	193	52	attM	9	Gtyp0409	Tabasco	15K	BRI14_033	Winter	Briwecs	Germany	Europe	52	0.5	0.5	0
2	2	193	52	attM	9	Gtyp0409	Tabasco	15K	BRI14_033	Winter	Briwecs	Germany	Europe	52	0.5	0.5	0
2	2	193	52	attM	9	Gtyp0409	Tabasco	15K	BRI14_033	Winter	Briwecs	Germany	Europe	52	0.5	0.5	0
3	2	21	52	attM	1	Gtyp0409	Tabasco	15K	BRI14_033	Winter	Briwecs	Germany	Europe	52	0.5	NA	NA
3	2	21	52	attM	1	Gtyp0409	Tabasco	15K	BRI14_033	Winter	Briwecs	Germany	Europe	52	0.5	0.5	0
3	2	21	52	attM	1	Gtyp0409	Tabasco	15K	BRI14_033	Winter	Briwecs	Germany	Europe	52	0.5	0.5	0
3	2	28	52	attM	2	Gtyp0409	Tabasco	15K	BRI14_033	Winter	Briwecs	Germany	Europe	52	0.5	0.5	0
3	2	28	52	attM	2	Gtyp0409	Tabasco	15K	BRI14_033	Winter	Briwecs	Germany	Europe	52	0.5	NA	NA
3	2	28	52	attM	2	Gtyp0409	Tabasco	15K	BRI14_033	Winter	Briwecs	Germany	Europe	52	0.5	0.5	0
3	2	55	52	attM	3	Gtyp0409	Tabasco	15K	BRI14_033	Winter	Briwecs	Germany	Europe	52	NA	0.5	NA
3	2	55	52	attM	3	Gtyp0409	Tabasco	15K	BRI14_033	Winter	Briwecs	Germany	Europe	52	NA	0.5	NA
3	2	55	52	attM	3	Gtyp0409	Tabasco	15K	BRI14_033	Winter	Briwecs	Germany	Europe	52	0.5	0.5	0
3	2	90	52	attM	4	Gtyp0409	Tabasco	15K	BRI14_033	Winter	Briwecs	Germany	Europe	52	NA	0.5	NA
3	2	90	52	attM	4	Gtyp0409	Tabasco	15K	BRI14_033	Winter	Briwecs	Germany	Europe	52	NA	0.5	NA
3	2	90	52	attM	4	Gtyp0409	Tabasco	15K	BRI14_033	Winter	Briwecs	Germany	Europe	52	0.5	0.5	0
3	2	119	52	attM	5	Gtyp0409	Tabasco	15K	BRI14_033	Winter	Briwecs	Germany	Europe	52	0.5	0.5	0
3	2	119	52	attM	5	Gtyp0409	Tabasco	15K	BRI14_033	Winter	Briwecs	Germany	Europe	52	0.5	0.5	0
3	2	119	52	attM	5	Gtyp0409	Tabasco	15K	BRI14_033	Winter	Briwecs	Germany	Europe	52	0.5	0.5	0
3	2	130	52	attM	6	Gtyp0409	Tabasco	15K	BRI14_033	Winter	Briwecs	Germany	Europe	52	0.5	0.5	0
3	2	130	52	attM	6	Gtyp0409	Tabasco	15K	BRI14_033	Winter	Briwecs	Germany	Europe	52	0.5	NA	NA
3	2	130	52	attM	6	Gtyp0409	Tabasco	15K	BRI14_033	Winter	Briwecs	Germany	Europe	52	NA	0.5	NA
3	2	152	52	attM	7	Gtyp0409	Tabasco	15K	BRI14_033	Winter	Briwecs	Germany	Europe	52	0.5	0.5	0
3	2	152	52	attM	7	Gtyp0409	Tabasco	15K	BRI14_033	Winter	Briwecs	Germany	Europe	52	0.5	0.5	0
3	2	152	52	attM	7	Gtyp0409	Tabasco	15K	BRI14_033	Winter	Briwecs	Germany	Europe	52	0.5	NA	NA
3	2	173	52	attM	8	Gtyp0409	Tabasco	15K	BRI14_033	Winter	Briwecs	Germany	Europe	52	0.5	0.5	0
3	2	173	52	attM	8	Gtyp0409	Tabasco	15K	BRI14_033	Winter	Briwecs	Germany	Europe	52	NA	0.5	NA
3	2	173	52	attM	8	Gtyp0409	Tabasco	15K	BRI14_033	Winter	Briwecs	Germany	Europe	52	0.5	0.5	0
3	2	206	52	attM	9	Gtyp0409	Tabasco	15K	BRI14_033	Winter	Briwecs	Germany	Europe	52	0.5	0.5	0
3	2	206	52	attM	9	Gtyp0409	Tabasco	15K	BRI14_033	Winter	Briwecs	Germany	Europe	52	0.5	0.5	0
3	2	206	52	attM	9	Gtyp0409	Tabasco	15K	BRI14_033	Winter	Briwecs	Germany	Europe	52	0.5	0.5	0
1	2	9	52	attM	1	Gtyp0409	Tabasco	15K	BRI14_033	Winter	Briwecs	Germany	Europe	52	0.5	0.5	0
1	2	9	52	attM	1	Gtyp0409	Tabasco	15K	BRI14_033	Winter	Briwecs	Germany	Europe	52	0.5	0.5	0
1	2	9	52	attM	1	Gtyp0409	Tabasco	15K	BRI14_033	Winter	Briwecs	Germany	Europe	52	0.5	NA	NA
1	2	12	52	attM	1	Gtyp0409	Tabasco	15K	BRI14_033	Winter	Briwecs	Germany	Europe	52	0.5	0.5	0
1	2	12	52	attM	1	Gtyp0409	Tabasco	15K	BRI14_033	Winter	Briwecs	Germany	Europe	52	0.5	0.5	0
1	2	12	52	attM	1	Gtyp0409	Tabasco	15K	BRI14_033	Winter	Briwecs	Germany	Europe	52	0.5	NA	NA
2	2	29	52	attM	3	Gtyp0409	Tabasco	15K	BRI14_033	Winter	Briwecs	Germany	Europe	52	0.5	0.5	0
2	2	29	52	attM	3	Gtyp0409	Tabasco	15K	BRI14_033	Winter	Briwecs	Germany	Europe	52	0.5	0.5	0
2	2	29	52	attM	3	Gtyp0409	Tabasco	15K	BRI14_033	Winter	Briwecs	Germany	Europe	52	NA	0.5	NA
2	2	36	52	attM	3	Gtyp0409	Tabasco	15K	BRI14_033	Winter	Briwecs	Germany	Europe	52	0.5	0.5	0
2	2	36	52	attM	3	Gtyp0409	Tabasco	15K	BRI14_033	Winter	Briwecs	Germany	Europe	52	0.5	0.5	0
2	2	36	52	attM	3	Gtyp0409	Tabasco	15K	BRI14_033	Winter	Briwecs	Germany	Europe	52	0.5	0.5	0
3	2	44	52	attM	4	Gtyp0409	Tabasco	15K	BRI14_033	Winter	Briwecs	Germany	Europe	52	0.5	0.5	0
3	2	44	52	attM	4	Gtyp0409	Tabasco	15K	BRI14_033	Winter	Briwecs	Germany	Europe	52	0.5	0.5	0
3	2	44	52	attM	4	Gtyp0409	Tabasco	15K	BRI14_033	Winter	Briwecs	Germany	Europe	52	NA	NA	NA
3	2	48	52	attM	4	Gtyp0409	Tabasco	15K	BRI14_033	Winter	Briwecs	Germany	Europe	52	0.5	0.5	0
3	2	48	52	attM	4	Gtyp0409	Tabasco	15K	BRI14_033	Winter	Briwecs	Germany	Europe	52	0.5	0.5	0
3	2	48	52	attM	4	Gtyp0409	Tabasco	15K	BRI14_033	Winter	Briwecs	Germany	Europe	52	0.5	NA	NA
1	1	192	53	attM	8	Gtyp0416	Matrix	15K	BRI14_040	Winter	Briwecs	Germany	Europe	53	0.5	1.21972	-0.719722
1	1	192	53	attM	8	Gtyp0416	Matrix	15K	BRI14_040	Winter	Briwecs	Germany	Europe	53	0.5	0.5	0
1	1	192	53	attM	8	Gtyp0416	Matrix	15K	BRI14_040	Winter	Briwecs	Germany	Europe	53	0.5	0.5	0
2	1	86	53	attM	4	Gtyp0416	Matrix	15K	BRI14_040	Winter	Briwecs	Germany	Europe	53	0.5	0.5	0
2	1	86	53	attM	4	Gtyp0416	Matrix	15K	BRI14_040	Winter	Briwecs	Germany	Europe	53	1.21972	1.21972	0
2	1	86	53	attM	4	Gtyp0416	Matrix	15K	BRI14_040	Winter	Briwecs	Germany	Europe	53	1.46972	0.5	0.969722
3	1	99	53	attM	5	Gtyp0416	Matrix	15K	BRI14_040	Winter	Briwecs	Germany	Europe	53	1.21972	0.5	0.719722
3	1	99	53	attM	5	Gtyp0416	Matrix	15K	BRI14_040	Winter	Briwecs	Germany	Europe	53	1.21972	0.5	0.719722
3	1	99	53	attM	5	Gtyp0416	Matrix	15K	BRI14_040	Winter	Briwecs	Germany	Europe	53	0.5	0.5	0
1	2	192	53	attM	8	Gtyp0416	Matrix	15K	BRI14_040	Winter	Briwecs	Germany	Europe	53	1.21972	1.21972	0
1	2	192	53	attM	8	Gtyp0416	Matrix	15K	BRI14_040	Winter	Briwecs	Germany	Europe	53	0.5	1.21972	-0.719722
1	2	192	53	attM	8	Gtyp0416	Matrix	15K	BRI14_040	Winter	Briwecs	Germany	Europe	53	0.5	1.21972	-0.719722
2	2	86	53	attM	4	Gtyp0416	Matrix	15K	BRI14_040	Winter	Briwecs	Germany	Europe	53	0.5	0.5	0
2	2	86	53	attM	4	Gtyp0416	Matrix	15K	BRI14_040	Winter	Briwecs	Germany	Europe	53	1.21972	1.21972	0
2	2	86	53	attM	4	Gtyp0416	Matrix	15K	BRI14_040	Winter	Briwecs	Germany	Europe	53	0.5	0.5	0
3	2	99	53	attM	5	Gtyp0416	Matrix	15K	BRI14_040	Winter	Briwecs	Germany	Europe	53	0.5	1.21972	-0.719722
3	2	99	53	attM	5	Gtyp0416	Matrix	15K	BRI14_040	Winter	Briwecs	Germany	Europe	53	0.5	0.5	0
3	2	99	53	attM	5	Gtyp0416	Matrix	15K	BRI14_040	Winter	Briwecs	Germany	Europe	53	0.5	1.21972	-0.719722
1	1	71	54	attM	3	Gtyp0422	Transit	15K	BRI14_046	Winter	Briwecs	DE	Europe	54	0.5	0.5	0
1	1	71	54	attM	3	Gtyp0422	Transit	15K	BRI14_046	Winter	Briwecs	DE	Europe	54	1.21972	0.5	0.719722
1	1	71	54	attM	3	Gtyp0422	Transit	15K	BRI14_046	Winter	Briwecs	DE	Europe	54	0.5	0.5	0
2	1	33	54	attM	2	Gtyp0422	Transit	15K	BRI14_046	Winter	Briwecs	DE	Europe	54	0.5	0.5	0
2	1	33	54	attM	2	Gtyp0422	Transit	15K	BRI14_046	Winter	Briwecs	DE	Europe	54	0.5	0.5	0
2	1	33	54	attM	2	Gtyp0422	Transit	15K	BRI14_046	Winter	Briwecs	DE	Europe	54	0.5	1.21972	-0.719722
3	1	26	54	attM	2	Gtyp0422	Transit	15K	BRI14_046	Winter	Briwecs	DE	Europe	54	0.5	0.5	0
3	1	26	54	attM	2	Gtyp0422	Transit	15K	BRI14_046	Winter	Briwecs	DE	Europe	54	1.21972	1.21972	0
3	1	26	54	attM	2	Gtyp0422	Transit	15K	BRI14_046	Winter	Briwecs	DE	Europe	54	1.21972	1.46972	-0.25
1	2	71	54	attM	3	Gtyp0422	Transit	15K	BRI14_046	Winter	Briwecs	DE	Europe	54	0.5	0.5	0
1	2	71	54	attM	3	Gtyp0422	Transit	15K	BRI14_046	Winter	Briwecs	DE	Europe	54	0.5	0.5	0
1	2	71	54	attM	3	Gtyp0422	Transit	15K	BRI14_046	Winter	Briwecs	DE	Europe	54	0.5	0.5	0
2	2	33	54	attM	2	Gtyp0422	Transit	15K	BRI14_046	Winter	Briwecs	DE	Europe	54	0.5	0.5	0
2	2	33	54	attM	2	Gtyp0422	Transit	15K	BRI14_046	Winter	Briwecs	DE	Europe	54	0.5	0.5	0
2	2	33	54	attM	2	Gtyp0422	Transit	15K	BRI14_046	Winter	Briwecs	DE	Europe	54	NA	0.5	NA
3	2	26	54	attM	2	Gtyp0422	Transit	15K	BRI14_046	Winter	Briwecs	DE	Europe	54	0.5	0.5	0
3	2	26	54	attM	2	Gtyp0422	Transit	15K	BRI14_046	Winter	Briwecs	DE	Europe	54	0.5	0.5	0
3	2	26	54	attM	2	Gtyp0422	Transit	15K	BRI14_046	Winter	Briwecs	DE	Europe	54	0.5	1.21972	-0.719722
1	1	99	55	attM	5	Gtyp0436	Kalahari	15K	BRI14_060	Winter	Briwecs	DE/BE	Europe	55	2.38918	2.63918	-0.25
1	1	99	55	attM	5	Gtyp0436	Kalahari	15K	BRI14_060	Winter	Briwecs	DE/BE	Europe	55	2.84915	2.84915	0
1	1	99	55	attM	5	Gtyp0436	Kalahari	15K	BRI14_060	Winter	Briwecs	DE/BE	Europe	55	2.59915	2.84915	-0.25
2	1	169	55	attM	8	Gtyp0436	Kalahari	15K	BRI14_060	Winter	Briwecs	DE/BE	Europe	55	3.09915	2.88918	0.209964
2	1	169	55	attM	8	Gtyp0436	Kalahari	15K	BRI14_060	Winter	Briwecs	DE/BE	Europe	55	2.71052	2.71052	0
2	1	169	55	attM	8	Gtyp0436	Kalahari	15K	BRI14_060	Winter	Briwecs	DE/BE	Europe	55	2.88918	2.71052	0.178665
3	1	74	55	attM	4	Gtyp0436	Kalahari	15K	BRI14_060	Winter	Briwecs	DE/BE	Europe	55	2.46052	2.84915	-0.388629
3	1	74	55	attM	4	Gtyp0436	Kalahari	15K	BRI14_060	Winter	Briwecs	DE/BE	Europe	55	2.71052	2.96052	-0.25
3	1	74	55	attM	4	Gtyp0436	Kalahari	15K	BRI14_060	Winter	Briwecs	DE/BE	Europe	55	2.84915	2.59915	0.25
1	2	99	55	attM	5	Gtyp0436	Kalahari	15K	BRI14_060	Winter	Briwecs	DE/BE	Europe	55	2.71052	2.71052	0
1	2	99	55	attM	5	Gtyp0436	Kalahari	15K	BRI14_060	Winter	Briwecs	DE/BE	Europe	55	2.84915	2.71052	0.138629
1	2	99	55	attM	5	Gtyp0436	Kalahari	15K	BRI14_060	Winter	Briwecs	DE/BE	Europe	55	2.96052	2.71052	0.25
2	2	169	55	attM	8	Gtyp0436	Kalahari	15K	BRI14_060	Winter	Briwecs	DE/BE	Europe	55	NA	2.88918	NA
2	2	169	55	attM	8	Gtyp0436	Kalahari	15K	BRI14_060	Winter	Briwecs	DE/BE	Europe	55	2.71052	2.88918	-0.178665
2	2	169	55	attM	8	Gtyp0436	Kalahari	15K	BRI14_060	Winter	Briwecs	DE/BE	Europe	55	2.57189	2.71052	-0.138629
3	2	74	55	attM	4	Gtyp0436	Kalahari	15K	BRI14_060	Winter	Briwecs	DE/BE	Europe	55	3.09915	2.68024	0.418907
3	2	74	55	attM	4	Gtyp0436	Kalahari	15K	BRI14_060	Winter	Briwecs	DE/BE	Europe	55	3.09915	2.34915	0.75
3	2	74	55	attM	4	Gtyp0436	Kalahari	15K	BRI14_060	Winter	Briwecs	DE/BE	Europe	55	3.09915	1.96052	1.13863
1	1	133	56	attM	6	Gtyp0440	Event	15K	BRI14_064	Winter	Briwecs	Germany	Europe	56	1.21972	1.21972	0
1	1	133	56	attM	6	Gtyp0440	Event	15K	BRI14_064	Winter	Briwecs	Germany	Europe	56	0.5	1.21972	-0.719722
1	1	133	56	attM	6	Gtyp0440	Event	15K	BRI14_064	Winter	Briwecs	Germany	Europe	56	1.21972	0.5	0.719722
2	1	17	56	attM	1	Gtyp0440	Event	15K	BRI14_064	Winter	Briwecs	Germany	Europe	56	0.5	0.5	0
2	1	17	56	attM	1	Gtyp0440	Event	15K	BRI14_064	Winter	Briwecs	Germany	Europe	56	1.21972	0.5	0.719722
2	1	17	56	attM	1	Gtyp0440	Event	15K	BRI14_064	Winter	Briwecs	Germany	Europe	56	1.21972	1.21972	0
3	1	109	56	attM	5	Gtyp0440	Event	15K	BRI14_064	Winter	Briwecs	Germany	Europe	56	0.5	0.5	0
3	1	109	56	attM	5	Gtyp0440	Event	15K	BRI14_064	Winter	Briwecs	Germany	Europe	56	0.5	1.21972	-0.719722
3	1	109	56	attM	5	Gtyp0440	Event	15K	BRI14_064	Winter	Briwecs	Germany	Europe	56	NA	0.5	NA
1	2	133	56	attM	6	Gtyp0440	Event	15K	BRI14_064	Winter	Briwecs	Germany	Europe	56	1.21972	1.21972	0
1	2	133	56	attM	6	Gtyp0440	Event	15K	BRI14_064	Winter	Briwecs	Germany	Europe	56	1.21972	0.5	0.719722
1	2	133	56	attM	6	Gtyp0440	Event	15K	BRI14_064	Winter	Briwecs	Germany	Europe	56	0.5	0.5	0
2	2	17	56	attM	1	Gtyp0440	Event	15K	BRI14_064	Winter	Briwecs	Germany	Europe	56	0.5	0.5	0
2	2	17	56	attM	1	Gtyp0440	Event	15K	BRI14_064	Winter	Briwecs	Germany	Europe	56	1.96972	0.5	1.46972
2	2	17	56	attM	1	Gtyp0440	Event	15K	BRI14_064	Winter	Briwecs	Germany	Europe	56	0.5	0.5	0
3	2	109	56	attM	5	Gtyp0440	Event	15K	BRI14_064	Winter	Briwecs	Germany	Europe	56	1.21972	0.5	0.719722
3	2	109	56	attM	5	Gtyp0440	Event	15K	BRI14_064	Winter	Briwecs	Germany	Europe	56	0.5	1.21972	-0.719722
3	2	109	56	attM	5	Gtyp0440	Event	15K	BRI14_064	Winter	Briwecs	Germany	Europe	56	0.5	0.5	0
1	1	187	57	attM	8	Gtyp0447	Greif	15K	BRI14_071	Winter	Briwecs	Germany	Europe	57	3.0324	2.84915	0.183258
1	1	187	57	attM	8	Gtyp0447	Greif	15K	BRI14_071	Winter	Briwecs	Germany	Europe	57	3.0324	2.96052	0.0718876
1	1	187	57	attM	8	Gtyp0447	Greif	15K	BRI14_071	Winter	Briwecs	Germany	Europe	57	3.2824	3.18024	0.102165
2	1	196	57	attM	9	Gtyp0447	Greif	15K	BRI14_071	Winter	Briwecs	Germany	Europe	57	3.18024	3.18024	0
2	1	196	57	attM	9	Gtyp0447	Greif	15K	BRI14_071	Winter	Briwecs	Germany	Europe	57	3.59915	3.68024	-0.081093
2	1	196	57	attM	9	Gtyp0447	Greif	15K	BRI14_071	Winter	Briwecs	Germany	Europe	57	3.59915	NA	NA
3	1	31	57	attM	2	Gtyp0447	Greif	15K	BRI14_071	Winter	Briwecs	Germany	Europe	57	0.5	3.34915	-2.84915
3	1	31	57	attM	2	Gtyp0447	Greif	15K	BRI14_071	Winter	Briwecs	Germany	Europe	57	0.5	3.34915	-2.84915
3	1	31	57	attM	2	Gtyp0447	Greif	15K	BRI14_071	Winter	Briwecs	Germany	Europe	57	2.84915	3.21052	-0.361371
1	2	187	57	attM	8	Gtyp0447	Greif	15K	BRI14_071	Winter	Briwecs	Germany	Europe	57	3.18024	2.84915	0.331093
1	2	187	57	attM	8	Gtyp0447	Greif	15K	BRI14_071	Winter	Briwecs	Germany	Europe	57	3.09915	2.93024	0.168907
1	2	187	57	attM	8	Gtyp0447	Greif	15K	BRI14_071	Winter	Briwecs	Germany	Europe	57	3.0324	2.84915	0.183258
2	2	196	57	attM	9	Gtyp0447	Greif	15K	BRI14_071	Winter	Briwecs	Germany	Europe	57	3.18024	3.21052	-0.0302775
2	2	196	57	attM	9	Gtyp0447	Greif	15K	BRI14_071	Winter	Briwecs	Germany	Europe	57	3.21052	3.34915	-0.138629
2	2	196	57	attM	9	Gtyp0447	Greif	15K	BRI14_071	Winter	Briwecs	Germany	Europe	57	3.18024	3.34915	-0.168907
3	2	31	57	attM	2	Gtyp0447	Greif	15K	BRI14_071	Winter	Briwecs	Germany	Europe	57	NA	2.93024	NA
3	2	31	57	attM	2	Gtyp0447	Greif	15K	BRI14_071	Winter	Briwecs	Germany	Europe	57	3.34915	2.84915	0.5
3	2	31	57	attM	2	Gtyp0447	Greif	15K	BRI14_071	Winter	Briwecs	Germany	Europe	57	3.43024	3.18024	0.25
1	1	40	58	attM	2	Gtyp0455	Brillant	15K	BRI14_079	Winter	Briwecs	Germany	Europe	58	0.719722	0.5	0.219722
1	1	40	58	attM	2	Gtyp0455	Brillant	15K	BRI14_079	Winter	Briwecs	Germany	Europe	58	0.719722	0.5	0.219722
1	1	40	58	attM	2	Gtyp0455	Brillant	15K	BRI14_079	Winter	Briwecs	Germany	Europe	58	0.5	0.5	0
2	1	165	58	attM	7	Gtyp0455	Brillant	15K	BRI14_079	Winter	Briwecs	Germany	Europe	58	0.5	0.5	0
2	1	165	58	attM	7	Gtyp0455	Brillant	15K	BRI14_079	Winter	Briwecs	Germany	Europe	58	0.5	0.5	0
2	1	165	58	attM	7	Gtyp0455	Brillant	15K	BRI14_079	Winter	Briwecs	Germany	Europe	58	0.5	0.5	0
3	1	124	58	attM	6	Gtyp0455	Brillant	15K	BRI14_079	Winter	Briwecs	Germany	Europe	58	1.21972	0.5	0.719722
3	1	124	58	attM	6	Gtyp0455	Brillant	15K	BRI14_079	Winter	Briwecs	Germany	Europe	58	0.5	0.5	0
3	1	124	58	attM	6	Gtyp0455	Brillant	15K	BRI14_079	Winter	Briwecs	Germany	Europe	58	0.5	0.5	0
1	2	40	58	attM	2	Gtyp0455	Brillant	15K	BRI14_079	Winter	Briwecs	Germany	Europe	58	1.21972	0.5	0.719722
1	2	40	58	attM	2	Gtyp0455	Brillant	15K	BRI14_079	Winter	Briwecs	Germany	Europe	58	0.5	0.5	0
1	2	40	58	attM	2	Gtyp0455	Brillant	15K	BRI14_079	Winter	Briwecs	Germany	Europe	58	0.5	0.5	0
2	2	165	58	attM	7	Gtyp0455	Brillant	15K	BRI14_079	Winter	Briwecs	Germany	Europe	58	0.5	0.5	0
2	2	165	58	attM	7	Gtyp0455	Brillant	15K	BRI14_079	Winter	Briwecs	Germany	Europe	58	0.5	0.5	0
2	2	165	58	attM	7	Gtyp0455	Brillant	15K	BRI14_079	Winter	Briwecs	Germany	Europe	58	0.5	NA	NA
3	2	124	58	attM	6	Gtyp0455	Brillant	15K	BRI14_079	Winter	Briwecs	Germany	Europe	58	0.5	0.5	0
3	2	124	58	attM	6	Gtyp0455	Brillant	15K	BRI14_079	Winter	Briwecs	Germany	Europe	58	0.5	0.5	0
3	2	124	58	attM	6	Gtyp0455	Brillant	15K	BRI14_079	Winter	Briwecs	Germany	Europe	58	0.5	0.5	0
1	1	123	59	attM	6	Gtyp0461	SY Ferry	15K	BRI14_085	Winter	Briwecs	Germany	Europe	59	0.5	0.5	0
1	1	123	59	attM	6	Gtyp0461	SY Ferry	15K	BRI14_085	Winter	Briwecs	Germany	Europe	59	0.5	0.5	0
1	1	123	59	attM	6	Gtyp0461	SY Ferry	15K	BRI14_085	Winter	Briwecs	Germany	Europe	59	0.5	0.5	0
2	1	61	59	attM	3	Gtyp0461	SY Ferry	15K	BRI14_085	Winter	Briwecs	Germany	Europe	59	0.5	0.5	0
2	1	61	59	attM	3	Gtyp0461	SY Ferry	15K	BRI14_085	Winter	Briwecs	Germany	Europe	59	0.5	0.5	0
2	1	61	59	attM	3	Gtyp0461	SY Ferry	15K	BRI14_085	Winter	Briwecs	Germany	Europe	59	0.5	0.5	0
3	1	171	59	attM	8	Gtyp0461	SY Ferry	15K	BRI14_085	Winter	Briwecs	Germany	Europe	59	0.5	0.5	0
3	1	171	59	attM	8	Gtyp0461	SY Ferry	15K	BRI14_085	Winter	Briwecs	Germany	Europe	59	0.5	0.5	0
3	1	171	59	attM	8	Gtyp0461	SY Ferry	15K	BRI14_085	Winter	Briwecs	Germany	Europe	59	0.5	0.5	0
1	2	123	59	attM	6	Gtyp0461	SY Ferry	15K	BRI14_085	Winter	Briwecs	Germany	Europe	59	0.5	0.5	0
1	2	123	59	attM	6	Gtyp0461	SY Ferry	15K	BRI14_085	Winter	Briwecs	Germany	Europe	59	0.5	0.5	0
1	2	123	59	attM	6	Gtyp0461	SY Ferry	15K	BRI14_085	Winter	Briwecs	Germany	Europe	59	0.5	0.5	0
2	2	61	59	attM	3	Gtyp0461	SY Ferry	15K	BRI14_085	Winter	Briwecs	Germany	Europe	59	0.5	0.5	0
2	2	61	59	attM	3	Gtyp0461	SY Ferry	15K	BRI14_085	Winter	Briwecs	Germany	Europe	59	0.5	0.5	0
2	2	61	59	attM	3	Gtyp0461	SY Ferry	15K	BRI14_085	Winter	Briwecs	Germany	Europe	59	0.5	0.5	0
3	2	171	59	attM	8	Gtyp0461	SY Ferry	15K	BRI14_085	Winter	Briwecs	Germany	Europe	59	0.5	0.5	0
3	2	171	59	attM	8	Gtyp0461	SY Ferry	15K	BRI14_085	Winter	Briwecs	Germany	Europe	59	0.5	0.5	0
3	2	171	59	attM	8	Gtyp0461	SY Ferry	15K	BRI14_085	Winter	Briwecs	Germany	Europe	59	0.5	0.5	0
1	1	17	60	attM	1	Gtyp0468	Contra	15K	BRI14_092	Winter	Briwecs	Germany	Europe	60	2.93024	2.93024	0
1	1	17	60	attM	1	Gtyp0468	Contra	15K	BRI14_092	Winter	Briwecs	Germany	Europe	60	3.09915	2.93024	0.168907
1	1	17	60	attM	1	Gtyp0468	Contra	15K	BRI14_092	Winter	Briwecs	Germany	Europe	60	2.59915	2.84915	-0.25
2	1	153	60	attM	7	Gtyp0468	Contra	15K	BRI14_092	Winter	Briwecs	Germany	Europe	60	2.84915	2.46052	0.388629
2	1	153	60	attM	7	Gtyp0468	Contra	15K	BRI14_092	Winter	Briwecs	Germany	Europe	60	2.96052	2.38918	0.571335
2	1	153	60	attM	7	Gtyp0468	Contra	15K	BRI14_092	Winter	Briwecs	Germany	Europe	60	2.57189	2.46052	0.111371
3	1	36	60	attM	2	Gtyp0468	Contra	15K	BRI14_092	Winter	Briwecs	Germany	Europe	60	2.68024	2.38918	0.291057
3	1	36	60	attM	2	Gtyp0468	Contra	15K	BRI14_092	Winter	Briwecs	Germany	Europe	60	2.59915	2.84915	-0.25
3	1	36	60	attM	2	Gtyp0468	Contra	15K	BRI14_092	Winter	Briwecs	Germany	Europe	60	2.59915	2.63918	-0.0400356
1	2	17	60	attM	1	Gtyp0468	Contra	15K	BRI14_092	Winter	Briwecs	Germany	Europe	60	3.43024	2.84915	0.581093
1	2	17	60	attM	1	Gtyp0468	Contra	15K	BRI14_092	Winter	Briwecs	Germany	Europe	60	3.18024	3.09915	0.081093
1	2	17	60	attM	1	Gtyp0468	Contra	15K	BRI14_092	Winter	Briwecs	Germany	Europe	60	3.68024	3.09915	0.581093
2	2	153	60	attM	7	Gtyp0468	Contra	15K	BRI14_092	Winter	Briwecs	Germany	Europe	60	2.96052	3.18024	-0.219722
2	2	153	60	attM	7	Gtyp0468	Contra	15K	BRI14_092	Winter	Briwecs	Germany	Europe	60	2.96052	3.18024	-0.219722
2	2	153	60	attM	7	Gtyp0468	Contra	15K	BRI14_092	Winter	Briwecs	Germany	Europe	60	2.82189	2.96052	-0.138629
3	2	36	60	attM	2	Gtyp0468	Contra	15K	BRI14_092	Winter	Briwecs	Germany	Europe	60	2.93024	2.68024	0.25
3	2	36	60	attM	2	Gtyp0468	Contra	15K	BRI14_092	Winter	Briwecs	Germany	Europe	60	3.43024	2.93024	0.5
3	2	36	60	attM	2	Gtyp0468	Contra	15K	BRI14_092	Winter	Briwecs	Germany	Europe	60	3.18024	3.18024	0
1	1	207	61	attM	9	Gtyp0485	Sorbas	15K	BRI14_109	Winter	Briwecs	Germany	Europe	61	4.18024	3.34915	0.831093
1	1	207	61	attM	9	Gtyp0485	Sorbas	15K	BRI14_109	Winter	Briwecs	Germany	Europe	61	3.68024	2.93024	0.75
1	1	207	61	attM	9	Gtyp0485	Sorbas	15K	BRI14_109	Winter	Briwecs	Germany	Europe	61	4.09915	3.2824	0.816742
2	1	20	61	attM	1	Gtyp0485	Sorbas	15K	BRI14_109	Winter	Briwecs	Germany	Europe	61	3.68024	3.18024	0.5
2	1	20	61	attM	1	Gtyp0485	Sorbas	15K	BRI14_109	Winter	Briwecs	Germany	Europe	61	3.18024	3.18024	0
2	1	20	61	attM	1	Gtyp0485	Sorbas	15K	BRI14_109	Winter	Briwecs	Germany	Europe	61	3.34915	3.09915	0.25
3	1	40	61	attM	2	Gtyp0485	Sorbas	15K	BRI14_109	Winter	Briwecs	Germany	Europe	61	2.93024	3.34915	-0.418907
3	1	40	61	attM	2	Gtyp0485	Sorbas	15K	BRI14_109	Winter	Briwecs	Germany	Europe	61	2.93024	2.93024	0
3	1	40	61	attM	2	Gtyp0485	Sorbas	15K	BRI14_109	Winter	Briwecs	Germany	Europe	61	3.0324	3.0324	0
1	2	207	61	attM	9	Gtyp0485	Sorbas	15K	BRI14_109	Winter	Briwecs	Germany	Europe	61	3.09915	3.0324	0.0667419
1	2	207	61	attM	9	Gtyp0485	Sorbas	15K	BRI14_109	Winter	Briwecs	Germany	Europe	61	3.43024	3.0324	0.397835
1	2	207	61	attM	9	Gtyp0485	Sorbas	15K	BRI14_109	Winter	Briwecs	Germany	Europe	61	3.18024	3.0324	0.147835
2	2	20	61	attM	1	Gtyp0485	Sorbas	15K	BRI14_109	Winter	Briwecs	Germany	Europe	61	3.18024	3.09915	0.081093
2	2	20	61	attM	1	Gtyp0485	Sorbas	15K	BRI14_109	Winter	Briwecs	Germany	Europe	61	3.34915	2.84915	0.5
2	2	20	61	attM	1	Gtyp0485	Sorbas	15K	BRI14_109	Winter	Briwecs	Germany	Europe	61	3.43024	3.09915	0.331093
3	2	40	61	attM	2	Gtyp0485	Sorbas	15K	BRI14_109	Winter	Briwecs	Germany	Europe	61	2.93024	2.93024	0
3	2	40	61	attM	2	Gtyp0485	Sorbas	15K	BRI14_109	Winter	Briwecs	Germany	Europe	61	2.93024	3.0324	-0.102165
3	2	40	61	attM	2	Gtyp0485	Sorbas	15K	BRI14_109	Winter	Briwecs	Germany	Europe	61	3.2824	2.93024	0.352165
1	1	109	62	attM	5	Gtyp0493	Pantus	15K	BRI14_117	Winter	Briwecs	Germany	Europe	62	2.84915	2.93024	-0.081093
1	1	109	62	attM	5	Gtyp0493	Pantus	15K	BRI14_117	Winter	Briwecs	Germany	Europe	62	3.12641	2.93024	0.196166
1	1	109	62	attM	5	Gtyp0493	Pantus	15K	BRI14_117	Winter	Briwecs	Germany	Europe	62	3.09915	2.93024	0.168907
2	1	9	62	attM	1	Gtyp0493	Pantus	15K	BRI14_117	Winter	Briwecs	Germany	Europe	62	3.43024	3.09915	0.331093
2	1	9	62	attM	1	Gtyp0493	Pantus	15K	BRI14_117	Winter	Briwecs	Germany	Europe	62	3.12641	2.96052	0.165888
2	1	9	62	attM	1	Gtyp0493	Pantus	15K	BRI14_117	Winter	Briwecs	Germany	Europe	62	3.2824	3.18024	0.102165
3	1	49	62	attM	3	Gtyp0493	Pantus	15K	BRI14_117	Winter	Briwecs	Germany	Europe	62	3.59915	2.96052	0.638629
3	1	49	62	attM	3	Gtyp0493	Pantus	15K	BRI14_117	Winter	Briwecs	Germany	Europe	62	3.43024	3.34915	0.081093
3	1	49	62	attM	3	Gtyp0493	Pantus	15K	BRI14_117	Winter	Briwecs	Germany	Europe	62	3.34915	3.46052	-0.111371
1	2	109	62	attM	5	Gtyp0493	Pantus	15K	BRI14_117	Winter	Briwecs	Germany	Europe	62	3.18024	2.84915	0.331093
1	2	109	62	attM	5	Gtyp0493	Pantus	15K	BRI14_117	Winter	Briwecs	Germany	Europe	62	2.84915	2.93024	-0.081093
1	2	109	62	attM	5	Gtyp0493	Pantus	15K	BRI14_117	Winter	Briwecs	Germany	Europe	62	3.09915	2.93024	0.168907
2	2	9	62	attM	1	Gtyp0493	Pantus	15K	BRI14_117	Winter	Briwecs	Germany	Europe	62	2.7824	2.63918	0.143223
2	2	9	62	attM	1	Gtyp0493	Pantus	15K	BRI14_117	Winter	Briwecs	Germany	Europe	62	2.93024	3.09915	-0.168907
2	2	9	62	attM	1	Gtyp0493	Pantus	15K	BRI14_117	Winter	Briwecs	Germany	Europe	62	2.93024	2.84915	0.081093
3	2	49	62	attM	3	Gtyp0493	Pantus	15K	BRI14_117	Winter	Briwecs	Germany	Europe	62	3.0324	NA	NA
3	2	49	62	attM	3	Gtyp0493	Pantus	15K	BRI14_117	Winter	Briwecs	Germany	Europe	62	3.09915	2.93024	0.168907
3	2	49	62	attM	3	Gtyp0493	Pantus	15K	BRI14_117	Winter	Briwecs	Germany	Europe	62	3.37641	2.84915	0.527259
1	1	161	63	attM	7	Gtyp0495	Joss	15K	BRI14_119	Winter	Briwecs	Germany	Europe	63	2.93024	3.09915	-0.168907
1	1	161	63	attM	7	Gtyp0495	Joss	15K	BRI14_119	Winter	Briwecs	Germany	Europe	63	3.18024	2.84915	0.331093
1	1	161	63	attM	7	Gtyp0495	Joss	15K	BRI14_119	Winter	Briwecs	Germany	Europe	63	3.09915	3.0324	0.0667419
2	1	75	63	attM	4	Gtyp0495	Joss	15K	BRI14_119	Winter	Briwecs	Germany	Europe	63	2.93024	3.09915	-0.168907
2	1	75	63	attM	4	Gtyp0495	Joss	15K	BRI14_119	Winter	Briwecs	Germany	Europe	63	3.09915	3.18024	-0.081093
2	1	75	63	attM	4	Gtyp0495	Joss	15K	BRI14_119	Winter	Briwecs	Germany	Europe	63	3.09915	3.21052	-0.111371
3	1	136	63	attM	6	Gtyp0495	Joss	15K	BRI14_119	Winter	Briwecs	Germany	Europe	63	3.0324	2.84915	0.183258
3	1	136	63	attM	6	Gtyp0495	Joss	15K	BRI14_119	Winter	Briwecs	Germany	Europe	63	2.96052	2.93024	0.0302775
3	1	136	63	attM	6	Gtyp0495	Joss	15K	BRI14_119	Winter	Briwecs	Germany	Europe	63	3.18024	2.93024	0.25
1	2	161	63	attM	7	Gtyp0495	Joss	15K	BRI14_119	Winter	Briwecs	Germany	Europe	63	3.09915	2.7824	0.316742
1	2	161	63	attM	7	Gtyp0495	Joss	15K	BRI14_119	Winter	Briwecs	Germany	Europe	63	2.84915	2.7824	0.0667419
1	2	161	63	attM	7	Gtyp0495	Joss	15K	BRI14_119	Winter	Briwecs	Germany	Europe	63	3.43024	2.7824	0.647835
2	2	75	63	attM	4	Gtyp0495	Joss	15K	BRI14_119	Winter	Briwecs	Germany	Europe	63	2.71052	2.84915	-0.138629
2	2	75	63	attM	4	Gtyp0495	Joss	15K	BRI14_119	Winter	Briwecs	Germany	Europe	63	2.93024	2.93024	0
2	2	75	63	attM	4	Gtyp0495	Joss	15K	BRI14_119	Winter	Briwecs	Germany	Europe	63	2.96052	3.0324	-0.0718876
3	2	136	63	attM	6	Gtyp0495	Joss	15K	BRI14_119	Winter	Briwecs	Germany	Europe	63	2.93024	3.12641	-0.196166
3	2	136	63	attM	6	Gtyp0495	Joss	15K	BRI14_119	Winter	Briwecs	Germany	Europe	63	2.71052	2.93024	-0.219722
3	2	136	63	attM	6	Gtyp0495	Joss	15K	BRI14_119	Winter	Briwecs	Germany	Europe	63	2.93024	2.71052	0.219722
1	1	35	64	attM	2	Gtyp0499	Helios	15K	BRI14_123	Winter	Briwecs	USA	North America	64	2.71052	2.84915	-0.138629
1	1	35	64	attM	2	Gtyp0499	Helios	15K	BRI14_123	Winter	Briwecs	USA	North America	64	2.71052	2.84915	-0.138629
1	1	35	64	attM	2	Gtyp0499	Helios	15K	BRI14_123	Winter	Briwecs	USA	North America	64	2.38918	3.09915	-0.709964
2	1	129	64	attM	6	Gtyp0499	Helios	15K	BRI14_123	Winter	Briwecs	USA	North America	64	2.63918	2.63918	0
2	1	129	64	attM	6	Gtyp0499	Helios	15K	BRI14_123	Winter	Briwecs	USA	North America	64	2.63918	2.63918	0
2	1	129	64	attM	6	Gtyp0499	Helios	15K	BRI14_123	Winter	Briwecs	USA	North America	64	2.63918	2.63918	0
3	1	134	64	attM	6	Gtyp0499	Helios	15K	BRI14_123	Winter	Briwecs	USA	North America	64	3.21052	2.96052	0.25
3	1	134	64	attM	6	Gtyp0499	Helios	15K	BRI14_123	Winter	Briwecs	USA	North America	64	2.96052	2.96052	0
3	1	134	64	attM	6	Gtyp0499	Helios	15K	BRI14_123	Winter	Briwecs	USA	North America	64	2.96052	2.96052	0
1	2	35	64	attM	2	Gtyp0499	Helios	15K	BRI14_123	Winter	Briwecs	USA	North America	64	2.63918	2.63918	0
1	2	35	64	attM	2	Gtyp0499	Helios	15K	BRI14_123	Winter	Briwecs	USA	North America	64	2.63918	2.63918	0
1	2	35	64	attM	2	Gtyp0499	Helios	15K	BRI14_123	Winter	Briwecs	USA	North America	64	2.57189	2.57189	0
2	2	129	64	attM	6	Gtyp0499	Helios	15K	BRI14_123	Winter	Briwecs	USA	North America	64	2.57189	2.38918	0.182706
2	2	129	64	attM	6	Gtyp0499	Helios	15K	BRI14_123	Winter	Briwecs	USA	North America	64	2.88918	2.57189	0.317294
2	2	129	64	attM	6	Gtyp0499	Helios	15K	BRI14_123	Winter	Briwecs	USA	North America	64	2.96052	2.82189	0.138629
3	2	134	64	attM	6	Gtyp0499	Helios	15K	BRI14_123	Winter	Briwecs	USA	North America	64	2.82189	2.71052	0.111371
3	2	134	64	attM	6	Gtyp0499	Helios	15K	BRI14_123	Winter	Briwecs	USA	North America	64	3.09915	3.09915	0
3	2	134	64	attM	6	Gtyp0499	Helios	15K	BRI14_123	Winter	Briwecs	USA	North America	64	3.09915	2.71052	0.388629
1	1	209	65	attM	9	Gtyp0504	Boxer	15K	BRI14_128	Winter	Briwecs	Germany	Europe	65	0.5	0.5	0
1	1	209	65	attM	9	Gtyp0504	Boxer	15K	BRI14_128	Winter	Briwecs	Germany	Europe	65	0.5	0.5	0
1	1	209	65	attM	9	Gtyp0504	Boxer	15K	BRI14_128	Winter	Briwecs	Germany	Europe	65	0.5	0.5	0
2	1	58	65	attM	3	Gtyp0504	Boxer	15K	BRI14_128	Winter	Briwecs	Germany	Europe	65	0.5	0.5	0
2	1	58	65	attM	3	Gtyp0504	Boxer	15K	BRI14_128	Winter	Briwecs	Germany	Europe	65	0.5	0.5	0
2	1	58	65	attM	3	Gtyp0504	Boxer	15K	BRI14_128	Winter	Briwecs	Germany	Europe	65	0.5	0.5	0
3	1	114	65	attM	5	Gtyp0504	Boxer	15K	BRI14_128	Winter	Briwecs	Germany	Europe	65	0.5	0.5	0
3	1	114	65	attM	5	Gtyp0504	Boxer	15K	BRI14_128	Winter	Briwecs	Germany	Europe	65	0.5	0.5	0
3	1	114	65	attM	5	Gtyp0504	Boxer	15K	BRI14_128	Winter	Briwecs	Germany	Europe	65	0.5	0.5	0
1	2	209	65	attM	9	Gtyp0504	Boxer	15K	BRI14_128	Winter	Briwecs	Germany	Europe	65	0.5	NA	NA
1	2	209	65	attM	9	Gtyp0504	Boxer	15K	BRI14_128	Winter	Briwecs	Germany	Europe	65	0.5	0.5	0
1	2	209	65	attM	9	Gtyp0504	Boxer	15K	BRI14_128	Winter	Briwecs	Germany	Europe	65	0.5	0.5	0
2	2	58	65	attM	3	Gtyp0504	Boxer	15K	BRI14_128	Winter	Briwecs	Germany	Europe	65	0.5	0.5	0
2	2	58	65	attM	3	Gtyp0504	Boxer	15K	BRI14_128	Winter	Briwecs	Germany	Europe	65	0.5	0.5	0
2	2	58	65	attM	3	Gtyp0504	Boxer	15K	BRI14_128	Winter	Briwecs	Germany	Europe	65	0.5	0.5	0
3	2	114	65	attM	5	Gtyp0504	Boxer	15K	BRI14_128	Winter	Briwecs	Germany	Europe	65	0.5	0.5	0
3	2	114	65	attM	5	Gtyp0504	Boxer	15K	BRI14_128	Winter	Briwecs	Germany	Europe	65	0.5	0.5	0
3	2	114	65	attM	5	Gtyp0504	Boxer	15K	BRI14_128	Winter	Briwecs	Germany	Europe	65	0.5	0.5	0
1	1	29	66	attM	2	Gtyp0506	Carisuper	15K	BRI14_130	Winter	Briwecs	Germany	Europe	66	3.18024	3.12641	0.0538341
1	1	29	66	attM	2	Gtyp0506	Carisuper	15K	BRI14_130	Winter	Briwecs	Germany	Europe	66	3.43024	3.12641	0.303834
1	1	29	66	attM	2	Gtyp0506	Carisuper	15K	BRI14_130	Winter	Briwecs	Germany	Europe	66	3.43024	3.0324	0.397835
2	1	131	66	attM	6	Gtyp0506	Carisuper	15K	BRI14_130	Winter	Briwecs	Germany	Europe	66	2.71052	3.09915	-0.388629
2	1	131	66	attM	6	Gtyp0506	Carisuper	15K	BRI14_130	Winter	Briwecs	Germany	Europe	66	3.09915	3.09915	0
2	1	131	66	attM	6	Gtyp0506	Carisuper	15K	BRI14_130	Winter	Briwecs	Germany	Europe	66	2.93024	3.09915	-0.168907
3	1	165	66	attM	7	Gtyp0506	Carisuper	15K	BRI14_130	Winter	Briwecs	Germany	Europe	66	3.43024	2.93024	0.5
3	1	165	66	attM	7	Gtyp0506	Carisuper	15K	BRI14_130	Winter	Briwecs	Germany	Europe	66	3.34915	3.62641	-0.277259
3	1	165	66	attM	7	Gtyp0506	Carisuper	15K	BRI14_130	Winter	Briwecs	Germany	Europe	66	3.34915	3.5324	-0.183258
1	2	29	66	attM	2	Gtyp0506	Carisuper	15K	BRI14_130	Winter	Briwecs	Germany	Europe	66	3.59915	3.59915	0
1	2	29	66	attM	2	Gtyp0506	Carisuper	15K	BRI14_130	Winter	Briwecs	Germany	Europe	66	3.34915	3.37641	-0.0272589
1	2	29	66	attM	2	Gtyp0506	Carisuper	15K	BRI14_130	Winter	Briwecs	Germany	Europe	66	3.18024	2.71052	0.469722
2	2	131	66	attM	6	Gtyp0506	Carisuper	15K	BRI14_130	Winter	Briwecs	Germany	Europe	66	3.12641	3.2824	-0.155999
2	2	131	66	attM	6	Gtyp0506	Carisuper	15K	BRI14_130	Winter	Briwecs	Germany	Europe	66	3.09915	2.93024	0.168907
2	2	131	66	attM	6	Gtyp0506	Carisuper	15K	BRI14_130	Winter	Briwecs	Germany	Europe	66	2.93024	3.43024	-0.5
3	2	165	66	attM	7	Gtyp0506	Carisuper	15K	BRI14_130	Winter	Briwecs	Germany	Europe	66	3.18024	2.96052	0.219722
3	2	165	66	attM	7	Gtyp0506	Carisuper	15K	BRI14_130	Winter	Briwecs	Germany	Europe	66	3.18024	3.2824	-0.102165
3	2	165	66	attM	7	Gtyp0506	Carisuper	15K	BRI14_130	Winter	Briwecs	Germany	Europe	66	2.84915	3.0324	-0.183258
1	1	57	67	attM	3	Gtyp0513	Knirps	15K	BRI14_137	Winter	Briwecs	NA	unknown	67	3.2824	2.93024	0.352165
1	1	57	67	attM	3	Gtyp0513	Knirps	15K	BRI14_137	Winter	Briwecs	NA	unknown	67	3.18024	3.12641	0.0538341
1	1	57	67	attM	3	Gtyp0513	Knirps	15K	BRI14_137	Winter	Briwecs	NA	unknown	67	3.12641	3.0324	0.0940007
2	1	62	67	attM	3	Gtyp0513	Knirps	15K	BRI14_137	Winter	Briwecs	NA	unknown	67	3.18024	2.96052	0.219722
2	1	62	67	attM	3	Gtyp0513	Knirps	15K	BRI14_137	Winter	Briwecs	NA	unknown	67	3.2824	2.93024	0.352165
2	1	62	67	attM	3	Gtyp0513	Knirps	15K	BRI14_137	Winter	Briwecs	NA	unknown	67	2.71052	2.84915	-0.138629
3	1	131	67	attM	6	Gtyp0513	Knirps	15K	BRI14_137	Winter	Briwecs	NA	unknown	67	3.09915	2.93024	0.168907
3	1	131	67	attM	6	Gtyp0513	Knirps	15K	BRI14_137	Winter	Briwecs	NA	unknown	67	3.34915	3.09915	0.25
3	1	131	67	attM	6	Gtyp0513	Knirps	15K	BRI14_137	Winter	Briwecs	NA	unknown	67	2.93024	2.84915	0.081093
1	2	57	67	attM	3	Gtyp0513	Knirps	15K	BRI14_137	Winter	Briwecs	NA	unknown	67	3.18024	3.0324	0.147835
1	2	57	67	attM	3	Gtyp0513	Knirps	15K	BRI14_137	Winter	Briwecs	NA	unknown	67	3.2824	3.18024	0.102165
1	2	57	67	attM	3	Gtyp0513	Knirps	15K	BRI14_137	Winter	Briwecs	NA	unknown	67	2.93024	3.2824	-0.352165
2	2	62	67	attM	3	Gtyp0513	Knirps	15K	BRI14_137	Winter	Briwecs	NA	unknown	67	3.0324	2.93024	0.102165
2	2	62	67	attM	3	Gtyp0513	Knirps	15K	BRI14_137	Winter	Briwecs	NA	unknown	67	3.18024	2.93024	0.25
2	2	62	67	attM	3	Gtyp0513	Knirps	15K	BRI14_137	Winter	Briwecs	NA	unknown	67	3.09915	3.0324	0.0667419
3	2	131	67	attM	6	Gtyp0513	Knirps	15K	BRI14_137	Winter	Briwecs	NA	unknown	67	3.12641	2.93024	0.196166
3	2	131	67	attM	6	Gtyp0513	Knirps	15K	BRI14_137	Winter	Briwecs	NA	unknown	67	3.18024	2.93024	0.25
3	2	131	67	attM	6	Gtyp0513	Knirps	15K	BRI14_137	Winter	Briwecs	NA	unknown	67	3.2824	3.0324	0.25
1	1	114	68	attM	5	Gtyp0516	Capelle Desprez	15K	BRI14_140	Winter	Briwecs	FR, CHL, GBR, NL	Europe	68	3.0324	2.84915	0.183258
1	1	114	68	attM	5	Gtyp0516	Capelle Desprez	15K	BRI14_140	Winter	Briwecs	FR, CHL, GBR, NL	Europe	68	3.0324	2.93024	0.102165
1	1	114	68	attM	5	Gtyp0516	Capelle Desprez	15K	BRI14_140	Winter	Briwecs	FR, CHL, GBR, NL	Europe	68	3.2824	2.93024	0.352165
2	1	127	68	attM	6	Gtyp0516	Capelle Desprez	15K	BRI14_140	Winter	Briwecs	FR, CHL, GBR, NL	Europe	68	2.84915	2.96052	-0.111371
2	1	127	68	attM	6	Gtyp0516	Capelle Desprez	15K	BRI14_140	Winter	Briwecs	FR, CHL, GBR, NL	Europe	68	2.88918	3.09915	-0.209964
2	1	127	68	attM	6	Gtyp0516	Capelle Desprez	15K	BRI14_140	Winter	Briwecs	FR, CHL, GBR, NL	Europe	68	3.34915	2.84915	0.5
3	1	158	68	attM	7	Gtyp0516	Capelle Desprez	15K	BRI14_140	Winter	Briwecs	FR, CHL, GBR, NL	Europe	68	3.18024	2.84915	0.331093
3	1	158	68	attM	7	Gtyp0516	Capelle Desprez	15K	BRI14_140	Winter	Briwecs	FR, CHL, GBR, NL	Europe	68	3.34915	2.93024	0.418907
3	1	158	68	attM	7	Gtyp0516	Capelle Desprez	15K	BRI14_140	Winter	Briwecs	FR, CHL, GBR, NL	Europe	68	3.18024	3.18024	0
1	2	114	68	attM	5	Gtyp0516	Capelle Desprez	15K	BRI14_140	Winter	Briwecs	FR, CHL, GBR, NL	Europe	68	2.96052	2.38918	0.571335
1	2	114	68	attM	5	Gtyp0516	Capelle Desprez	15K	BRI14_140	Winter	Briwecs	FR, CHL, GBR, NL	Europe	68	2.38918	2.59915	-0.209964
1	2	114	68	attM	5	Gtyp0516	Capelle Desprez	15K	BRI14_140	Winter	Briwecs	FR, CHL, GBR, NL	Europe	68	2.71052	2.84915	-0.138629
2	2	127	68	attM	6	Gtyp0516	Capelle Desprez	15K	BRI14_140	Winter	Briwecs	FR, CHL, GBR, NL	Europe	68	2.68024	2.46052	0.219722
2	2	127	68	attM	6	Gtyp0516	Capelle Desprez	15K	BRI14_140	Winter	Briwecs	FR, CHL, GBR, NL	Europe	68	2.46052	2.57189	-0.111371
2	2	127	68	attM	6	Gtyp0516	Capelle Desprez	15K	BRI14_140	Winter	Briwecs	FR, CHL, GBR, NL	Europe	68	2.93024	2.63918	0.291057
3	2	158	68	attM	7	Gtyp0516	Capelle Desprez	15K	BRI14_140	Winter	Briwecs	FR, CHL, GBR, NL	Europe	68	3.0324	2.46052	0.571888
3	2	158	68	attM	7	Gtyp0516	Capelle Desprez	15K	BRI14_140	Winter	Briwecs	FR, CHL, GBR, NL	Europe	68	3.18024	2.93024	0.25
3	2	158	68	attM	7	Gtyp0516	Capelle Desprez	15K	BRI14_140	Winter	Briwecs	FR, CHL, GBR, NL	Europe	68	3.0324	2.93024	0.102165
1	1	21	69	attM	1	Gtyp0520	Topfit	15K	BRI14_144	Winter	Briwecs	Germany	Europe	69	2.84915	3.18024	-0.331093
1	1	21	69	attM	1	Gtyp0520	Topfit	15K	BRI14_144	Winter	Briwecs	Germany	Europe	69	3.18024	3.2824	-0.102165
1	1	21	69	attM	1	Gtyp0520	Topfit	15K	BRI14_144	Winter	Briwecs	Germany	Europe	69	3.2824	3.43024	-0.147835
2	1	22	69	attM	1	Gtyp0520	Topfit	15K	BRI14_144	Winter	Briwecs	Germany	Europe	69	3.0324	3.09915	-0.0667419
2	1	22	69	attM	1	Gtyp0520	Topfit	15K	BRI14_144	Winter	Briwecs	Germany	Europe	69	3.09915	2.88918	0.209964
2	1	22	69	attM	1	Gtyp0520	Topfit	15K	BRI14_144	Winter	Briwecs	Germany	Europe	69	3.09915	2.96052	0.138629
3	1	97	69	attM	5	Gtyp0520	Topfit	15K	BRI14_144	Winter	Briwecs	Germany	Europe	69	3.18024	3.18024	0
3	1	97	69	attM	5	Gtyp0520	Topfit	15K	BRI14_144	Winter	Briwecs	Germany	Europe	69	3.09915	3.09915	0
3	1	97	69	attM	5	Gtyp0520	Topfit	15K	BRI14_144	Winter	Briwecs	Germany	Europe	69	3.18024	3.09915	0.081093
1	2	21	69	attM	1	Gtyp0520	Topfit	15K	BRI14_144	Winter	Briwecs	Germany	Europe	69	3.59915	2.84915	0.75
1	2	21	69	attM	1	Gtyp0520	Topfit	15K	BRI14_144	Winter	Briwecs	Germany	Europe	69	2.84915	3.18024	-0.331093
1	2	21	69	attM	1	Gtyp0520	Topfit	15K	BRI14_144	Winter	Briwecs	Germany	Europe	69	3.18024	2.84915	0.331093
2	2	22	69	attM	1	Gtyp0520	Topfit	15K	BRI14_144	Winter	Briwecs	Germany	Europe	69	3.0324	2.46052	0.571888
2	2	22	69	attM	1	Gtyp0520	Topfit	15K	BRI14_144	Winter	Briwecs	Germany	Europe	69	NA	2.59915	NA
2	2	22	69	attM	1	Gtyp0520	Topfit	15K	BRI14_144	Winter	Briwecs	Germany	Europe	69	2.71052	NA	NA
3	2	97	69	attM	5	Gtyp0520	Topfit	15K	BRI14_144	Winter	Briwecs	Germany	Europe	69	3.09915	2.59915	0.5
3	2	97	69	attM	5	Gtyp0520	Topfit	15K	BRI14_144	Winter	Briwecs	Germany	Europe	69	3.2824	2.21052	1.07189
3	2	97	69	attM	5	Gtyp0520	Topfit	15K	BRI14_144	Winter	Briwecs	Germany	Europe	69	3.43024	2.84915	0.581093
1	1	171	70	attM	8	Gtyp0489	Altos	15K	BRI14_113	Winter	Briwecs	Deutschland	Europe	70	3.43024	3.09915	0.331093
1	1	171	70	attM	8	Gtyp0489	Altos	15K	BRI14_113	Winter	Briwecs	Deutschland	Europe	70	3.43024	3.43024	0
1	1	171	70	attM	8	Gtyp0489	Altos	15K	BRI14_113	Winter	Briwecs	Deutschland	Europe	70	3.18024	3.09915	0.081093
2	1	181	70	attM	8	Gtyp0489	Altos	15K	BRI14_113	Winter	Briwecs	Deutschland	Europe	70	2.71052	3.18024	-0.469722
2	1	181	70	attM	8	Gtyp0489	Altos	15K	BRI14_113	Winter	Briwecs	Deutschland	Europe	70	3.18024	2.93024	0.25
2	1	181	70	attM	8	Gtyp0489	Altos	15K	BRI14_113	Winter	Briwecs	Deutschland	Europe	70	3.09915	2.84915	0.25
3	1	187	70	attM	8	Gtyp0489	Altos	15K	BRI14_113	Winter	Briwecs	Deutschland	Europe	70	3.0324	3.18024	-0.147835
3	1	187	70	attM	8	Gtyp0489	Altos	15K	BRI14_113	Winter	Briwecs	Deutschland	Europe	70	3.09915	3.34915	-0.25
3	1	187	70	attM	8	Gtyp0489	Altos	15K	BRI14_113	Winter	Briwecs	Deutschland	Europe	70	3.34915	2.93024	0.418907
1	2	171	70	attM	8	Gtyp0489	Altos	15K	BRI14_113	Winter	Briwecs	Deutschland	Europe	70	3.71052	2.59915	1.11137
1	2	171	70	attM	8	Gtyp0489	Altos	15K	BRI14_113	Winter	Briwecs	Deutschland	Europe	70	3.2824	2.71052	0.571888
1	2	171	70	attM	8	Gtyp0489	Altos	15K	BRI14_113	Winter	Briwecs	Deutschland	Europe	70	2.93024	2.71052	0.219722
2	2	181	70	attM	8	Gtyp0489	Altos	15K	BRI14_113	Winter	Briwecs	Deutschland	Europe	70	2.84915	3.09915	-0.25
2	2	181	70	attM	8	Gtyp0489	Altos	15K	BRI14_113	Winter	Briwecs	Deutschland	Europe	70	2.71052	2.71052	0
2	2	181	70	attM	8	Gtyp0489	Altos	15K	BRI14_113	Winter	Briwecs	Deutschland	Europe	70	3.12641	2.84915	0.277259
3	2	187	70	attM	8	Gtyp0489	Altos	15K	BRI14_113	Winter	Briwecs	Deutschland	Europe	70	3.0324	3.18024	-0.147835
3	2	187	70	attM	8	Gtyp0489	Altos	15K	BRI14_113	Winter	Briwecs	Deutschland	Europe	70	3.18024	3.09915	0.081093
3	2	187	70	attM	8	Gtyp0489	Altos	15K	BRI14_113	Winter	Briwecs	Deutschland	Europe	70	2.93024	2.93024	0
1	1	210	71	attM	9	Gtyp0531	KWS Milaneco	15K	BRI14_155	Winter	Briwecs	Germany	Europe	71	3.2824	3.09915	0.183258
1	1	210	71	attM	9	Gtyp0531	KWS Milaneco	15K	BRI14_155	Winter	Briwecs	Germany	Europe	71	3.0324	3.18024	-0.147835
1	1	210	71	attM	9	Gtyp0531	KWS Milaneco	15K	BRI14_155	Winter	Briwecs	Germany	Europe	71	2.93024	2.93024	0
2	1	174	71	attM	8	Gtyp0531	KWS Milaneco	15K	BRI14_155	Winter	Briwecs	Germany	Europe	71	3.34915	3.18024	0.168907
2	1	174	71	attM	8	Gtyp0531	KWS Milaneco	15K	BRI14_155	Winter	Briwecs	Germany	Europe	71	3.43024	2.84915	0.581093
2	1	174	71	attM	8	Gtyp0531	KWS Milaneco	15K	BRI14_155	Winter	Briwecs	Germany	Europe	71	NA	2.93024	NA
3	1	48	71	attM	2	Gtyp0531	KWS Milaneco	15K	BRI14_155	Winter	Briwecs	Germany	Europe	71	3.34915	2.93024	0.418907
3	1	48	71	attM	2	Gtyp0531	KWS Milaneco	15K	BRI14_155	Winter	Briwecs	Germany	Europe	71	3.18024	2.84915	0.331093
3	1	48	71	attM	2	Gtyp0531	KWS Milaneco	15K	BRI14_155	Winter	Briwecs	Germany	Europe	71	3.18024	3.18024	0
1	2	210	71	attM	9	Gtyp0531	KWS Milaneco	15K	BRI14_155	Winter	Briwecs	Germany	Europe	71	2.84915	3.0324	-0.183258
1	2	210	71	attM	9	Gtyp0531	KWS Milaneco	15K	BRI14_155	Winter	Briwecs	Germany	Europe	71	2.93024	3.0324	-0.102165
1	2	210	71	attM	9	Gtyp0531	KWS Milaneco	15K	BRI14_155	Winter	Briwecs	Germany	Europe	71	2.84915	2.7824	0.0667419
2	2	174	71	attM	8	Gtyp0531	KWS Milaneco	15K	BRI14_155	Winter	Briwecs	Germany	Europe	71	2.96052	2.93024	0.0302775
2	2	174	71	attM	8	Gtyp0531	KWS Milaneco	15K	BRI14_155	Winter	Briwecs	Germany	Europe	71	3.09915	3.09915	0
2	2	174	71	attM	8	Gtyp0531	KWS Milaneco	15K	BRI14_155	Winter	Briwecs	Germany	Europe	71	2.84915	2.96052	-0.111371
3	2	48	71	attM	2	Gtyp0531	KWS Milaneco	15K	BRI14_155	Winter	Briwecs	Germany	Europe	71	3.34915	3.0324	0.316742
3	2	48	71	attM	2	Gtyp0531	KWS Milaneco	15K	BRI14_155	Winter	Briwecs	Germany	Europe	71	3.37641	2.84915	0.527259
3	2	48	71	attM	2	Gtyp0531	KWS Milaneco	15K	BRI14_155	Winter	Briwecs	Germany	Europe	71	3.18024	3.09915	0.081093
1	1	8	72	attM	1	Gtyp0532	Aszita	15K	BRI14_156	Winter	Briwecs	Germany	Europe	72	3.38024	3.2824	0.0978349
1	1	8	72	attM	1	Gtyp0532	Aszita	15K	BRI14_156	Winter	Briwecs	Germany	Europe	72	3.2824	3.2824	0
1	1	8	72	attM	1	Gtyp0532	Aszita	15K	BRI14_156	Winter	Briwecs	Germany	Europe	72	3.87641	3.18024	0.696166
2	1	78	72	attM	4	Gtyp0532	Aszita	15K	BRI14_156	Winter	Briwecs	Germany	Europe	72	3.37641	3.09915	0.277259
2	1	78	72	attM	4	Gtyp0532	Aszita	15K	BRI14_156	Winter	Briwecs	Germany	Europe	72	3.2824	3.18024	0.102165
2	1	78	72	attM	4	Gtyp0532	Aszita	15K	BRI14_156	Winter	Briwecs	Germany	Europe	72	2.93024	2.93024	0
3	1	215	72	attM	9	Gtyp0532	Aszita	15K	BRI14_156	Winter	Briwecs	Germany	Europe	72	3.59915	3.34915	0.25
3	1	215	72	attM	9	Gtyp0532	Aszita	15K	BRI14_156	Winter	Briwecs	Germany	Europe	72	3.18024	3.96052	-0.780278
3	1	215	72	attM	9	Gtyp0532	Aszita	15K	BRI14_156	Winter	Briwecs	Germany	Europe	72	3.2824	2.96052	0.321888
1	2	8	72	attM	1	Gtyp0532	Aszita	15K	BRI14_156	Winter	Briwecs	Germany	Europe	72	3.5324	3.0324	0.5
1	2	8	72	attM	1	Gtyp0532	Aszita	15K	BRI14_156	Winter	Briwecs	Germany	Europe	72	3.59915	3.59915	0
1	2	8	72	attM	1	Gtyp0532	Aszita	15K	BRI14_156	Winter	Briwecs	Germany	Europe	72	3.5324	2.93024	0.602165
2	2	78	72	attM	4	Gtyp0532	Aszita	15K	BRI14_156	Winter	Briwecs	Germany	Europe	72	3.18024	2.68024	0.5
2	2	78	72	attM	4	Gtyp0532	Aszita	15K	BRI14_156	Winter	Briwecs	Germany	Europe	72	3.5324	3.18024	0.352165
2	2	78	72	attM	4	Gtyp0532	Aszita	15K	BRI14_156	Winter	Briwecs	Germany	Europe	72	2.93024	3.18024	-0.25
3	2	215	72	attM	9	Gtyp0532	Aszita	15K	BRI14_156	Winter	Briwecs	Germany	Europe	72	3.09915	3.21052	-0.111371
3	2	215	72	attM	9	Gtyp0532	Aszita	15K	BRI14_156	Winter	Briwecs	Germany	Europe	72	2.93024	3.09915	-0.168907
3	2	215	72	attM	9	Gtyp0532	Aszita	15K	BRI14_156	Winter	Briwecs	Germany	Europe	72	3.0324	3.09915	-0.0667419
1	1	170	73	attM	8	Gtyp0534	Carimulti	15K	BRI14_158	Winter	Briwecs	Germany	Europe	73	3.59915	3.7824	-0.183258
1	1	170	73	attM	8	Gtyp0534	Carimulti	15K	BRI14_158	Winter	Briwecs	Germany	Europe	73	3.43024	3.09915	0.331093
1	1	170	73	attM	8	Gtyp0534	Carimulti	15K	BRI14_158	Winter	Briwecs	Germany	Europe	73	3.43024	3.84915	-0.418907
2	1	49	73	attM	3	Gtyp0534	Carimulti	15K	BRI14_158	Winter	Briwecs	Germany	Europe	73	4.09915	3.18024	0.918907
2	1	49	73	attM	3	Gtyp0534	Carimulti	15K	BRI14_158	Winter	Briwecs	Germany	Europe	73	3.21052	3.59915	-0.388629
2	1	49	73	attM	3	Gtyp0534	Carimulti	15K	BRI14_158	Winter	Briwecs	Germany	Europe	73	3.18024	3.46052	-0.280278
3	1	139	73	attM	6	Gtyp0534	Carimulti	15K	BRI14_158	Winter	Briwecs	Germany	Europe	73	3.18024	3.18024	0
3	1	139	73	attM	6	Gtyp0534	Carimulti	15K	BRI14_158	Winter	Briwecs	Germany	Europe	73	3.18024	3.18024	0
3	1	139	73	attM	6	Gtyp0534	Carimulti	15K	BRI14_158	Winter	Briwecs	Germany	Europe	73	3.12641	3.2824	-0.155999
1	2	170	73	attM	8	Gtyp0534	Carimulti	15K	BRI14_158	Winter	Briwecs	Germany	Europe	73	3.09915	2.71052	0.388629
1	2	170	73	attM	8	Gtyp0534	Carimulti	15K	BRI14_158	Winter	Briwecs	Germany	Europe	73	3.2824	2.84915	0.433258
1	2	170	73	attM	8	Gtyp0534	Carimulti	15K	BRI14_158	Winter	Briwecs	Germany	Europe	73	3.18024	2.84915	0.331093
2	2	49	73	attM	3	Gtyp0534	Carimulti	15K	BRI14_158	Winter	Briwecs	Germany	Europe	73	3.71052	2.96052	0.75
2	2	49	73	attM	3	Gtyp0534	Carimulti	15K	BRI14_158	Winter	Briwecs	Germany	Europe	73	3.0324	2.84915	0.183258
2	2	49	73	attM	3	Gtyp0534	Carimulti	15K	BRI14_158	Winter	Briwecs	Germany	Europe	73	3.84915	3.21052	0.638629
3	2	139	73	attM	6	Gtyp0534	Carimulti	15K	BRI14_158	Winter	Briwecs	Germany	Europe	73	2.84915	2.93024	-0.081093
3	2	139	73	attM	6	Gtyp0534	Carimulti	15K	BRI14_158	Winter	Briwecs	Germany	Europe	73	2.84915	2.93024	-0.081093
3	2	139	73	attM	6	Gtyp0534	Carimulti	15K	BRI14_158	Winter	Briwecs	Germany	Europe	73	3.12641	2.93024	0.196166
1	1	86	74	attM	4	Gtyp0536	Vuka	15K	BRI14_160	Winter	Briwecs	Germany	Europe	74	3.18024	3.18024	0
1	1	86	74	attM	4	Gtyp0536	Vuka	15K	BRI14_160	Winter	Briwecs	Germany	Europe	74	3.18024	3.0324	0.147835
1	1	86	74	attM	4	Gtyp0536	Vuka	15K	BRI14_160	Winter	Briwecs	Germany	Europe	74	3.37641	2.93024	0.446166
2	1	97	74	attM	5	Gtyp0536	Vuka	15K	BRI14_160	Winter	Briwecs	Germany	Europe	74	2.68024	2.84915	-0.168907
2	1	97	74	attM	5	Gtyp0536	Vuka	15K	BRI14_160	Winter	Briwecs	Germany	Europe	74	2.84915	2.84915	0
2	1	97	74	attM	5	Gtyp0536	Vuka	15K	BRI14_160	Winter	Briwecs	Germany	Europe	74	3.18024	3.09915	0.081093
3	1	37	74	attM	2	Gtyp0536	Vuka	15K	BRI14_160	Winter	Briwecs	Germany	Europe	74	3.18024	3.18024	0
3	1	37	74	attM	2	Gtyp0536	Vuka	15K	BRI14_160	Winter	Briwecs	Germany	Europe	74	3.43024	3.18024	0.25
3	1	37	74	attM	2	Gtyp0536	Vuka	15K	BRI14_160	Winter	Briwecs	Germany	Europe	74	3.93024	3.13918	0.791057
1	2	86	74	attM	4	Gtyp0536	Vuka	15K	BRI14_160	Winter	Briwecs	Germany	Europe	74	3.37641	3.0324	0.344001
1	2	86	74	attM	4	Gtyp0536	Vuka	15K	BRI14_160	Winter	Briwecs	Germany	Europe	74	3.2824	2.93024	0.352165
1	2	86	74	attM	4	Gtyp0536	Vuka	15K	BRI14_160	Winter	Briwecs	Germany	Europe	74	2.93024	2.59915	0.331093
2	2	97	74	attM	5	Gtyp0536	Vuka	15K	BRI14_160	Winter	Briwecs	Germany	Europe	74	3.43024	3.34915	0.081093
2	2	97	74	attM	5	Gtyp0536	Vuka	15K	BRI14_160	Winter	Briwecs	Germany	Europe	74	3.21052	3.18024	0.0302775
2	2	97	74	attM	5	Gtyp0536	Vuka	15K	BRI14_160	Winter	Briwecs	Germany	Europe	74	3.43024	2.93024	0.5
3	2	37	74	attM	2	Gtyp0536	Vuka	15K	BRI14_160	Winter	Briwecs	Germany	Europe	74	2.68024	3.2824	-0.602165
3	2	37	74	attM	2	Gtyp0536	Vuka	15K	BRI14_160	Winter	Briwecs	Germany	Europe	74	3.18024	3.43024	-0.25
3	2	37	74	attM	2	Gtyp0536	Vuka	15K	BRI14_160	Winter	Briwecs	Germany	Europe	74	2.93024	3.12641	-0.196166
1	1	75	75	attM	4	Gtyp0537	Benno	15K	BRI14_161	Winter	Briwecs	Germany	Europe	75	2.84915	3.34915	-0.5
1	1	75	75	attM	4	Gtyp0537	Benno	15K	BRI14_161	Winter	Briwecs	Germany	Europe	75	3.18024	2.84915	0.331093
1	1	75	75	attM	4	Gtyp0537	Benno	15K	BRI14_161	Winter	Briwecs	Germany	Europe	75	3.43024	3.34915	0.081093
2	1	115	75	attM	5	Gtyp0537	Benno	15K	BRI14_161	Winter	Briwecs	Germany	Europe	75	3.34915	3.21052	0.138629
2	1	115	75	attM	5	Gtyp0537	Benno	15K	BRI14_161	Winter	Briwecs	Germany	Europe	75	3.09915	3.13918	-0.0400356
2	1	115	75	attM	5	Gtyp0537	Benno	15K	BRI14_161	Winter	Briwecs	Germany	Europe	75	3.13918	2.96052	0.178665
3	1	184	75	attM	8	Gtyp0537	Benno	15K	BRI14_161	Winter	Briwecs	Germany	Europe	75	3.34915	2.88918	0.459964
3	1	184	75	attM	8	Gtyp0537	Benno	15K	BRI14_161	Winter	Briwecs	Germany	Europe	75	3.34915	2.96052	0.388629
3	1	184	75	attM	8	Gtyp0537	Benno	15K	BRI14_161	Winter	Briwecs	Germany	Europe	75	3.21052	3.13918	0.071335
1	2	75	75	attM	4	Gtyp0537	Benno	15K	BRI14_161	Winter	Briwecs	Germany	Europe	75	3.38918	2.63918	0.75
1	2	75	75	attM	4	Gtyp0537	Benno	15K	BRI14_161	Winter	Briwecs	Germany	Europe	75	3.38918	2.57189	0.817294
1	2	75	75	attM	4	Gtyp0537	Benno	15K	BRI14_161	Winter	Briwecs	Germany	Europe	75	3.46052	NA	NA
2	2	115	75	attM	5	Gtyp0537	Benno	15K	BRI14_161	Winter	Briwecs	Germany	Europe	75	3.09915	3.21052	-0.111371
2	2	115	75	attM	5	Gtyp0537	Benno	15K	BRI14_161	Winter	Briwecs	Germany	Europe	75	3.09915	2.96052	0.138629
2	2	115	75	attM	5	Gtyp0537	Benno	15K	BRI14_161	Winter	Briwecs	Germany	Europe	75	2.88918	2.84915	0.0400356
3	2	184	75	attM	8	Gtyp0537	Benno	15K	BRI14_161	Winter	Briwecs	Germany	Europe	75	3.18024	3.13918	0.0410574
3	2	184	75	attM	8	Gtyp0537	Benno	15K	BRI14_161	Winter	Briwecs	Germany	Europe	75	3.34915	2.96052	0.388629
3	2	184	75	attM	8	Gtyp0537	Benno	15K	BRI14_161	Winter	Briwecs	Germany	Europe	75	3.46052	3.96052	-0.5
1	1	191	76	attM	8	Gtyp0540	Kanzler	15K	BRI14_164	Winter	Briwecs	Germany	Europe	76	3.5324	3.43024	0.102165
1	1	191	76	attM	8	Gtyp0540	Kanzler	15K	BRI14_164	Winter	Briwecs	Germany	Europe	76	3.5324	3.34915	0.183258
1	1	191	76	attM	8	Gtyp0540	Kanzler	15K	BRI14_164	Winter	Briwecs	Germany	Europe	76	3.37641	3.09915	0.277259
2	1	27	76	attM	2	Gtyp0540	Kanzler	15K	BRI14_164	Winter	Briwecs	Germany	Europe	76	3.37641	3.09915	0.277259
2	1	27	76	attM	2	Gtyp0540	Kanzler	15K	BRI14_164	Winter	Briwecs	Germany	Europe	76	3.37641	3.68024	-0.303834
2	1	27	76	attM	2	Gtyp0540	Kanzler	15K	BRI14_164	Winter	Briwecs	Germany	Europe	76	3.59915	3.43024	0.168907
3	1	150	76	attM	7	Gtyp0540	Kanzler	15K	BRI14_164	Winter	Briwecs	Germany	Europe	76	3.59915	3.18024	0.418907
3	1	150	76	attM	7	Gtyp0540	Kanzler	15K	BRI14_164	Winter	Briwecs	Germany	Europe	76	2.93024	3.2824	-0.352165
3	1	150	76	attM	7	Gtyp0540	Kanzler	15K	BRI14_164	Winter	Briwecs	Germany	Europe	76	2.93024	3.18024	-0.25
1	2	191	76	attM	8	Gtyp0540	Kanzler	15K	BRI14_164	Winter	Briwecs	Germany	Europe	76	3.2824	3.0324	0.25
1	2	191	76	attM	8	Gtyp0540	Kanzler	15K	BRI14_164	Winter	Briwecs	Germany	Europe	76	3.93024	3.09915	0.831093
1	2	191	76	attM	8	Gtyp0540	Kanzler	15K	BRI14_164	Winter	Briwecs	Germany	Europe	76	3.43024	3.09915	0.331093
2	2	27	76	attM	2	Gtyp0540	Kanzler	15K	BRI14_164	Winter	Briwecs	Germany	Europe	76	3.43024	3.2824	0.147835
2	2	27	76	attM	2	Gtyp0540	Kanzler	15K	BRI14_164	Winter	Briwecs	Germany	Europe	76	3.5324	3.18024	0.352165
2	2	27	76	attM	2	Gtyp0540	Kanzler	15K	BRI14_164	Winter	Briwecs	Germany	Europe	76	4.09915	3.18024	0.918907
3	2	150	76	attM	7	Gtyp0540	Kanzler	15K	BRI14_164	Winter	Briwecs	Germany	Europe	76	2.71052	3.18024	-0.469722
3	2	150	76	attM	7	Gtyp0540	Kanzler	15K	BRI14_164	Winter	Briwecs	Germany	Europe	76	2.84915	3.34915	-0.5
3	2	150	76	attM	7	Gtyp0540	Kanzler	15K	BRI14_164	Winter	Briwecs	Germany	Europe	76	2.93024	2.84915	0.081093
1	1	214	77	attM	9	Gtyp0544	Konsul	15K	BRI14_168	Winter	Briwecs	Germany	Europe	77	3.68024	3.5324	0.147835
1	1	214	77	attM	9	Gtyp0544	Konsul	15K	BRI14_168	Winter	Briwecs	Germany	Europe	77	3.68024	3.4824	0.197835
1	1	214	77	attM	9	Gtyp0544	Konsul	15K	BRI14_168	Winter	Briwecs	Germany	Europe	77	3.18024	3.18024	0
2	1	24	77	attM	1	Gtyp0544	Konsul	15K	BRI14_168	Winter	Briwecs	Germany	Europe	77	0.5	0.5	0
2	1	24	77	attM	1	Gtyp0544	Konsul	15K	BRI14_168	Winter	Briwecs	Germany	Europe	77	0.5	0.5	0
2	1	24	77	attM	1	Gtyp0544	Konsul	15K	BRI14_168	Winter	Briwecs	Germany	Europe	77	0.5	0.5	0
3	1	140	77	attM	6	Gtyp0544	Konsul	15K	BRI14_168	Winter	Briwecs	Germany	Europe	77	3.18024	2.88024	0.3
3	1	140	77	attM	6	Gtyp0544	Konsul	15K	BRI14_168	Winter	Briwecs	Germany	Europe	77	3.34915	3.34915	0
3	1	140	77	attM	6	Gtyp0544	Konsul	15K	BRI14_168	Winter	Briwecs	Germany	Europe	77	3.18024	3.0324	0.147835
1	2	214	77	attM	9	Gtyp0544	Konsul	15K	BRI14_168	Winter	Briwecs	Germany	Europe	77	2.84915	3.0324	-0.183258
1	2	214	77	attM	9	Gtyp0544	Konsul	15K	BRI14_168	Winter	Briwecs	Germany	Europe	77	3.09915	3.18024	-0.081093
1	2	214	77	attM	9	Gtyp0544	Konsul	15K	BRI14_168	Winter	Briwecs	Germany	Europe	77	3.34915	3.18024	0.168907
2	2	24	77	attM	1	Gtyp0544	Konsul	15K	BRI14_168	Winter	Briwecs	Germany	Europe	77	3.18024	3.21052	-0.0302775
2	2	24	77	attM	1	Gtyp0544	Konsul	15K	BRI14_168	Winter	Briwecs	Germany	Europe	77	3.2824	3.21052	0.0718876
2	2	24	77	attM	1	Gtyp0544	Konsul	15K	BRI14_168	Winter	Briwecs	Germany	Europe	77	3.5324	3.09915	0.433258
3	2	140	77	attM	6	Gtyp0544	Konsul	15K	BRI14_168	Winter	Briwecs	Germany	Europe	77	3.18024	2.84915	0.331093
3	2	140	77	attM	6	Gtyp0544	Konsul	15K	BRI14_168	Winter	Briwecs	Germany	Europe	77	3.18024	2.93024	0.25
3	2	140	77	attM	6	Gtyp0544	Konsul	15K	BRI14_168	Winter	Briwecs	Germany	Europe	77	3.2824	3.09915	0.183258
1	1	134	78	attM	6	Gtyp0546	Centurk	15K	BRI14_170	Winter	Briwecs	USA	North America	78	0.5	2.46052	-1.96052
1	1	134	78	attM	6	Gtyp0546	Centurk	15K	BRI14_170	Winter	Briwecs	USA	North America	78	1.21972	2.59915	-1.37942
1	1	134	78	attM	6	Gtyp0546	Centurk	15K	BRI14_170	Winter	Briwecs	USA	North America	78	1.96052	2.32189	-0.361371
2	1	183	78	attM	8	Gtyp0546	Centurk	15K	BRI14_170	Winter	Briwecs	USA	North America	78	0.5	2.38918	-1.88918
2	1	183	78	attM	8	Gtyp0546	Centurk	15K	BRI14_170	Winter	Briwecs	USA	North America	78	1.21972	2.38918	-1.16946
2	1	183	78	attM	8	Gtyp0546	Centurk	15K	BRI14_170	Winter	Briwecs	USA	North America	78	1.21972	2.38918	-1.16946
3	1	11	78	attM	1	Gtyp0546	Centurk	15K	BRI14_170	Winter	Briwecs	USA	North America	78	2.32189	0.5	1.82189
3	1	11	78	attM	1	Gtyp0546	Centurk	15K	BRI14_170	Winter	Briwecs	USA	North America	78	2.38918	2.34915	0.0400356
3	1	11	78	attM	1	Gtyp0546	Centurk	15K	BRI14_170	Winter	Briwecs	USA	North America	78	2.63918	1.82189	0.817294
1	2	134	78	attM	6	Gtyp0546	Centurk	15K	BRI14_170	Winter	Briwecs	USA	North America	78	2.46052	2.84915	-0.388629
1	2	134	78	attM	6	Gtyp0546	Centurk	15K	BRI14_170	Winter	Briwecs	USA	North America	78	2.93024	2.71052	0.219722
1	2	134	78	attM	6	Gtyp0546	Centurk	15K	BRI14_170	Winter	Briwecs	USA	North America	78	2.71052	2.84915	-0.138629
2	2	183	78	attM	8	Gtyp0546	Centurk	15K	BRI14_170	Winter	Briwecs	USA	North America	78	2.13918	2.13918	0
2	2	183	78	attM	8	Gtyp0546	Centurk	15K	BRI14_170	Winter	Briwecs	USA	North America	78	1.88918	2.07189	-0.182706
2	2	183	78	attM	8	Gtyp0546	Centurk	15K	BRI14_170	Winter	Briwecs	USA	North America	78	2.21052	1.46972	0.740795
3	2	11	78	attM	1	Gtyp0546	Centurk	15K	BRI14_170	Winter	Briwecs	USA	North America	78	2.71052	0.5	2.21052
3	2	11	78	attM	1	Gtyp0546	Centurk	15K	BRI14_170	Winter	Briwecs	USA	North America	78	2.93024	1.46972	1.46052
3	2	11	78	attM	1	Gtyp0546	Centurk	15K	BRI14_170	Winter	Briwecs	USA	North America	78	0.5	1.71972	-1.21972
1	1	203	79	attM	9	Gtyp0547	NS 22/92	15K	BRI14_171	Winter	Briwecs	Serbien	Europe	79	2.21052	2.71052	-0.5
1	1	203	79	attM	9	Gtyp0547	NS 22/92	15K	BRI14_171	Winter	Briwecs	Serbien	Europe	79	2.13918	1.46972	0.66946
1	1	203	79	attM	9	Gtyp0547	NS 22/92	15K	BRI14_171	Winter	Briwecs	Serbien	Europe	79	NA	2.13918	NA
2	1	198	79	attM	9	Gtyp0547	NS 22/92	15K	BRI14_171	Winter	Briwecs	Serbien	Europe	79	0.5	0.5	0
2	1	198	79	attM	9	Gtyp0547	NS 22/92	15K	BRI14_171	Winter	Briwecs	Serbien	Europe	79	2.13918	0.5	1.63918
2	1	198	79	attM	9	Gtyp0547	NS 22/92	15K	BRI14_171	Winter	Briwecs	Serbien	Europe	79	0.5	1.32189	-0.821888
3	1	57	79	attM	3	Gtyp0547	NS 22/92	15K	BRI14_171	Winter	Briwecs	Serbien	Europe	79	0.5	1.46972	-0.969722
3	1	57	79	attM	3	Gtyp0547	NS 22/92	15K	BRI14_171	Winter	Briwecs	Serbien	Europe	79	0.5	0.5	0
3	1	57	79	attM	3	Gtyp0547	NS 22/92	15K	BRI14_171	Winter	Briwecs	Serbien	Europe	79	NA	1.46972	NA
1	2	203	79	attM	9	Gtyp0547	NS 22/92	15K	BRI14_171	Winter	Briwecs	Serbien	Europe	79	0.5	1.57189	-1.07189
1	2	203	79	attM	9	Gtyp0547	NS 22/92	15K	BRI14_171	Winter	Briwecs	Serbien	Europe	79	0.5	1.57189	-1.07189
1	2	203	79	attM	9	Gtyp0547	NS 22/92	15K	BRI14_171	Winter	Briwecs	Serbien	Europe	79	0.5	0.5	0
2	2	198	79	attM	9	Gtyp0547	NS 22/92	15K	BRI14_171	Winter	Briwecs	Serbien	Europe	79	2.13918	0.5	1.63918
2	2	198	79	attM	9	Gtyp0547	NS 22/92	15K	BRI14_171	Winter	Briwecs	Serbien	Europe	79	2.07189	0.5	1.57189
2	2	198	79	attM	9	Gtyp0547	NS 22/92	15K	BRI14_171	Winter	Briwecs	Serbien	Europe	79	1.46972	0.5	0.969722
3	2	57	79	attM	3	Gtyp0547	NS 22/92	15K	BRI14_171	Winter	Briwecs	Serbien	Europe	79	2.38918	0.5	1.88918
3	2	57	79	attM	3	Gtyp0547	NS 22/92	15K	BRI14_171	Winter	Briwecs	Serbien	Europe	79	2.38918	0.5	1.88918
3	2	57	79	attM	3	Gtyp0547	NS 22/92	15K	BRI14_171	Winter	Briwecs	Serbien	Europe	79	2.38918	0.5	1.88918
1	1	129	80	attM	6	Gtyp0548	Benni multifloret	15K	BRI14_172	Winter	Briwecs	USA/Indiana	North America	80	2.96052	2.84915	0.111371
1	1	129	80	attM	6	Gtyp0548	Benni multifloret	15K	BRI14_172	Winter	Briwecs	USA/Indiana	North America	80	2.93024	3.09915	-0.168907
1	1	129	80	attM	6	Gtyp0548	Benni multifloret	15K	BRI14_172	Winter	Briwecs	USA/Indiana	North America	80	2.93024	3.09915	-0.168907
2	1	71	80	attM	3	Gtyp0548	Benni multifloret	15K	BRI14_172	Winter	Briwecs	USA/Indiana	North America	80	3.09915	3.18024	-0.081093
2	1	71	80	attM	3	Gtyp0548	Benni multifloret	15K	BRI14_172	Winter	Briwecs	USA/Indiana	North America	80	3.09915	2.93024	0.168907
2	1	71	80	attM	3	Gtyp0548	Benni multifloret	15K	BRI14_172	Winter	Briwecs	USA/Indiana	North America	80	3.18024	3.09915	0.081093
3	1	127	80	attM	6	Gtyp0548	Benni multifloret	15K	BRI14_172	Winter	Briwecs	USA/Indiana	North America	80	3.09915	3.34915	-0.25
3	1	127	80	attM	6	Gtyp0548	Benni multifloret	15K	BRI14_172	Winter	Briwecs	USA/Indiana	North America	80	3.34915	3.34915	0
3	1	127	80	attM	6	Gtyp0548	Benni multifloret	15K	BRI14_172	Winter	Briwecs	USA/Indiana	North America	80	4.09915	2.84915	1.25
1	2	129	80	attM	6	Gtyp0548	Benni multifloret	15K	BRI14_172	Winter	Briwecs	USA/Indiana	North America	80	3.2824	2.96052	0.321888
1	2	129	80	attM	6	Gtyp0548	Benni multifloret	15K	BRI14_172	Winter	Briwecs	USA/Indiana	North America	80	3.43024	3.09915	0.331093
1	2	129	80	attM	6	Gtyp0548	Benni multifloret	15K	BRI14_172	Winter	Briwecs	USA/Indiana	North America	80	3.18024	2.93024	0.25
2	2	71	80	attM	3	Gtyp0548	Benni multifloret	15K	BRI14_172	Winter	Briwecs	USA/Indiana	North America	80	3.21052	3.21052	0
2	2	71	80	attM	3	Gtyp0548	Benni multifloret	15K	BRI14_172	Winter	Briwecs	USA/Indiana	North America	80	3.34915	3.0324	0.316742
2	2	71	80	attM	3	Gtyp0548	Benni multifloret	15K	BRI14_172	Winter	Briwecs	USA/Indiana	North America	80	2.96052	3.18024	-0.219722
3	2	127	80	attM	6	Gtyp0548	Benni multifloret	15K	BRI14_172	Winter	Briwecs	USA/Indiana	North America	80	2.84915	2.84915	0
3	2	127	80	attM	6	Gtyp0548	Benni multifloret	15K	BRI14_172	Winter	Briwecs	USA/Indiana	North America	80	2.84915	3.18024	-0.331093
3	2	127	80	attM	6	Gtyp0548	Benni multifloret	15K	BRI14_172	Winter	Briwecs	USA/Indiana	North America	80	3.18024	2.93024	0.25
1	1	50	81	attM	3	Gtyp0549	Hope	15K	BRI14_173	Winter	Briwecs	USA/(S.Dakota)	North America	81	2.96052	2.84915	0.111371
1	1	50	81	attM	3	Gtyp0549	Hope	15K	BRI14_173	Winter	Briwecs	USA/(S.Dakota)	North America	81	2.88918	2.84915	0.0400356
1	1	50	81	attM	3	Gtyp0549	Hope	15K	BRI14_173	Winter	Briwecs	USA/(S.Dakota)	North America	81	2.82189	2.84915	-0.0272589
2	1	180	81	attM	8	Gtyp0549	Hope	15K	BRI14_173	Winter	Briwecs	USA/(S.Dakota)	North America	81	2.88918	2.38918	0.5
2	1	180	81	attM	8	Gtyp0549	Hope	15K	BRI14_173	Winter	Briwecs	USA/(S.Dakota)	North America	81	2.96052	2.46052	0.5
2	1	180	81	attM	8	Gtyp0549	Hope	15K	BRI14_173	Winter	Briwecs	USA/(S.Dakota)	North America	81	2.88918	2.38918	0.5
3	1	70	81	attM	3	Gtyp0549	Hope	15K	BRI14_173	Winter	Briwecs	USA/(S.Dakota)	North America	81	2.93024	2.71052	0.219722
3	1	70	81	attM	3	Gtyp0549	Hope	15K	BRI14_173	Winter	Briwecs	USA/(S.Dakota)	North America	81	2.71052	2.84915	-0.138629
3	1	70	81	attM	3	Gtyp0549	Hope	15K	BRI14_173	Winter	Briwecs	USA/(S.Dakota)	North America	81	2.88918	2.96052	-0.071335
1	2	50	81	attM	3	Gtyp0549	Hope	15K	BRI14_173	Winter	Briwecs	USA/(S.Dakota)	North America	81	3.21052	2.13918	1.07133
1	2	50	81	attM	3	Gtyp0549	Hope	15K	BRI14_173	Winter	Briwecs	USA/(S.Dakota)	North America	81	2.63918	2.38918	0.25
1	2	50	81	attM	3	Gtyp0549	Hope	15K	BRI14_173	Winter	Briwecs	USA/(S.Dakota)	North America	81	2.88918	2.71052	0.178665
2	2	180	81	attM	8	Gtyp0549	Hope	15K	BRI14_173	Winter	Briwecs	USA/(S.Dakota)	North America	81	2.96052	2.63918	0.321335
2	2	180	81	attM	8	Gtyp0549	Hope	15K	BRI14_173	Winter	Briwecs	USA/(S.Dakota)	North America	81	2.96052	2.71052	0.25
2	2	180	81	attM	8	Gtyp0549	Hope	15K	BRI14_173	Winter	Briwecs	USA/(S.Dakota)	North America	81	2.88918	2.57189	0.317294
3	2	70	81	attM	3	Gtyp0549	Hope	15K	BRI14_173	Winter	Briwecs	USA/(S.Dakota)	North America	81	2.84915	2.59915	0.25
3	2	70	81	attM	3	Gtyp0549	Hope	15K	BRI14_173	Winter	Briwecs	USA/(S.Dakota)	North America	81	2.71052	2.34915	0.361371
3	2	70	81	attM	3	Gtyp0549	Hope	15K	BRI14_173	Winter	Briwecs	USA/(S.Dakota)	North America	81	2.71052	2.46052	0.25
1	1	69	82	attM	3	Gtyp0551	Phoenix	15K	BRI14_175	Winter	Briwecs	AUS:New-South-Wales,USA:California	North America	82	3.7824	3.09915	0.683258
1	1	69	82	attM	3	Gtyp0551	Phoenix	15K	BRI14_175	Winter	Briwecs	AUS:New-South-Wales,USA:California	North America	82	3.09915	3.88024	-0.781093
1	1	69	82	attM	3	Gtyp0551	Phoenix	15K	BRI14_175	Winter	Briwecs	AUS:New-South-Wales,USA:California	North America	82	3.09915	3.68024	-0.581093
2	1	69	82	attM	3	Gtyp0551	Phoenix	15K	BRI14_175	Winter	Briwecs	AUS:New-South-Wales,USA:California	North America	82	4.09915	3.18024	0.918907
2	1	69	82	attM	3	Gtyp0551	Phoenix	15K	BRI14_175	Winter	Briwecs	AUS:New-South-Wales,USA:California	North America	82	3.96052	3.21052	0.75
2	1	69	82	attM	3	Gtyp0551	Phoenix	15K	BRI14_175	Winter	Briwecs	AUS:New-South-Wales,USA:California	North America	82	3.43024	3.34915	0.081093
3	1	47	82	attM	2	Gtyp0551	Phoenix	15K	BRI14_175	Winter	Briwecs	AUS:New-South-Wales,USA:California	North America	82	3.71052	3.93024	-0.219722
3	1	47	82	attM	2	Gtyp0551	Phoenix	15K	BRI14_175	Winter	Briwecs	AUS:New-South-Wales,USA:California	North America	82	3.34915	3.34915	0
3	1	47	82	attM	2	Gtyp0551	Phoenix	15K	BRI14_175	Winter	Briwecs	AUS:New-South-Wales,USA:California	North America	82	3.34915	3.09915	0.25
1	2	69	82	attM	3	Gtyp0551	Phoenix	15K	BRI14_175	Winter	Briwecs	AUS:New-South-Wales,USA:California	North America	82	3.43024	3.34915	0.081093
1	2	69	82	attM	3	Gtyp0551	Phoenix	15K	BRI14_175	Winter	Briwecs	AUS:New-South-Wales,USA:California	North America	82	3.43024	2.84915	0.581093
1	2	69	82	attM	3	Gtyp0551	Phoenix	15K	BRI14_175	Winter	Briwecs	AUS:New-South-Wales,USA:California	North America	82	3.09915	2.84915	0.25
2	2	69	82	attM	3	Gtyp0551	Phoenix	15K	BRI14_175	Winter	Briwecs	AUS:New-South-Wales,USA:California	North America	82	3.0324	3.18024	-0.147835
2	2	69	82	attM	3	Gtyp0551	Phoenix	15K	BRI14_175	Winter	Briwecs	AUS:New-South-Wales,USA:California	North America	82	3.2824	3.2824	0
2	2	69	82	attM	3	Gtyp0551	Phoenix	15K	BRI14_175	Winter	Briwecs	AUS:New-South-Wales,USA:California	North America	82	3.0324	3.18024	-0.147835
3	2	47	82	attM	2	Gtyp0551	Phoenix	15K	BRI14_175	Winter	Briwecs	AUS:New-South-Wales,USA:California	North America	82	3.37641	2.84915	0.527259
3	2	47	82	attM	2	Gtyp0551	Phoenix	15K	BRI14_175	Winter	Briwecs	AUS:New-South-Wales,USA:California	North America	82	3.0324	2.71052	0.321888
3	2	47	82	attM	2	Gtyp0551	Phoenix	15K	BRI14_175	Winter	Briwecs	AUS:New-South-Wales,USA:California	North America	82	4.09915	2.96052	1.13863
1	1	186	83	attM	8	Gtyp0557	Isengrain	15K	BRI14_181	Winter	Briwecs	FR/SI/ES	Europe	83	3.12641	3.43024	-0.303834
1	1	186	83	attM	8	Gtyp0557	Isengrain	15K	BRI14_181	Winter	Briwecs	FR/SI/ES	Europe	83	3.2824	3.43024	-0.147835
1	1	186	83	attM	8	Gtyp0557	Isengrain	15K	BRI14_181	Winter	Briwecs	FR/SI/ES	Europe	83	3.0324	3.09915	-0.0667419
2	1	135	83	attM	6	Gtyp0557	Isengrain	15K	BRI14_181	Winter	Briwecs	FR/SI/ES	Europe	83	3.09915	3.18024	-0.081093
2	1	135	83	attM	6	Gtyp0557	Isengrain	15K	BRI14_181	Winter	Briwecs	FR/SI/ES	Europe	83	2.96052	3.43024	-0.469722
2	1	135	83	attM	6	Gtyp0557	Isengrain	15K	BRI14_181	Winter	Briwecs	FR/SI/ES	Europe	83	3.0324	2.93024	0.102165
3	1	207	83	attM	9	Gtyp0557	Isengrain	15K	BRI14_181	Winter	Briwecs	FR/SI/ES	Europe	83	3.43024	3.0324	0.397835
3	1	207	83	attM	9	Gtyp0557	Isengrain	15K	BRI14_181	Winter	Briwecs	FR/SI/ES	Europe	83	3.43024	3.18024	0.25
3	1	207	83	attM	9	Gtyp0557	Isengrain	15K	BRI14_181	Winter	Briwecs	FR/SI/ES	Europe	83	3.68024	3.18024	0.5
1	2	186	83	attM	8	Gtyp0557	Isengrain	15K	BRI14_181	Winter	Briwecs	FR/SI/ES	Europe	83	2.84915	2.59915	0.25
1	2	186	83	attM	8	Gtyp0557	Isengrain	15K	BRI14_181	Winter	Briwecs	FR/SI/ES	Europe	83	2.93024	2.93024	0
1	2	186	83	attM	8	Gtyp0557	Isengrain	15K	BRI14_181	Winter	Briwecs	FR/SI/ES	Europe	83	3.18024	2.84915	0.331093
2	2	135	83	attM	6	Gtyp0557	Isengrain	15K	BRI14_181	Winter	Briwecs	FR/SI/ES	Europe	83	3.2824	2.93024	0.352165
2	2	135	83	attM	6	Gtyp0557	Isengrain	15K	BRI14_181	Winter	Briwecs	FR/SI/ES	Europe	83	3.43024	3.0324	0.397835
2	2	135	83	attM	6	Gtyp0557	Isengrain	15K	BRI14_181	Winter	Briwecs	FR/SI/ES	Europe	83	3.18024	3.2824	-0.102165
3	2	207	83	attM	9	Gtyp0557	Isengrain	15K	BRI14_181	Winter	Briwecs	FR/SI/ES	Europe	83	2.93024	2.84915	0.081093
3	2	207	83	attM	9	Gtyp0557	Isengrain	15K	BRI14_181	Winter	Briwecs	FR/SI/ES	Europe	83	3.0324	2.68024	0.352165
3	2	207	83	attM	9	Gtyp0557	Isengrain	15K	BRI14_181	Winter	Briwecs	FR/SI/ES	Europe	83	3.0324	2.93024	0.102165
1	1	116	84	attM	5	Gtyp0559	Boregan	15K	BRI14_183	Winter	Briwecs	Frankreich	Europe	84	2.68024	2.84915	-0.168907
1	1	116	84	attM	5	Gtyp0559	Boregan	15K	BRI14_183	Winter	Briwecs	Frankreich	Europe	84	3.0324	2.46052	0.571888
1	1	116	84	attM	5	Gtyp0559	Boregan	15K	BRI14_183	Winter	Briwecs	Frankreich	Europe	84	3.43024	2.59915	0.831093
2	1	64	84	attM	3	Gtyp0559	Boregan	15K	BRI14_183	Winter	Briwecs	Frankreich	Europe	84	2.46052	2.84915	-0.388629
2	1	64	84	attM	3	Gtyp0559	Boregan	15K	BRI14_183	Winter	Briwecs	Frankreich	Europe	84	2.71052	2.84915	-0.138629
2	1	64	84	attM	3	Gtyp0559	Boregan	15K	BRI14_183	Winter	Briwecs	Frankreich	Europe	84	2.96052	2.71052	0.25
3	1	52	84	attM	3	Gtyp0559	Boregan	15K	BRI14_183	Winter	Briwecs	Frankreich	Europe	84	2.71052	2.71052	0
3	1	52	84	attM	3	Gtyp0559	Boregan	15K	BRI14_183	Winter	Briwecs	Frankreich	Europe	84	3.09915	2.63918	0.459964
3	1	52	84	attM	3	Gtyp0559	Boregan	15K	BRI14_183	Winter	Briwecs	Frankreich	Europe	84	2.71052	2.63918	0.071335
1	2	116	84	attM	5	Gtyp0559	Boregan	15K	BRI14_183	Winter	Briwecs	Frankreich	Europe	84	3.09915	2.59915	0.5
1	2	116	84	attM	5	Gtyp0559	Boregan	15K	BRI14_183	Winter	Briwecs	Frankreich	Europe	84	2.96052	2.84915	0.111371
1	2	116	84	attM	5	Gtyp0559	Boregan	15K	BRI14_183	Winter	Briwecs	Frankreich	Europe	84	NA	2.46052	NA
2	2	64	84	attM	3	Gtyp0559	Boregan	15K	BRI14_183	Winter	Briwecs	Frankreich	Europe	84	2.96052	2.96052	0
2	2	64	84	attM	3	Gtyp0559	Boregan	15K	BRI14_183	Winter	Briwecs	Frankreich	Europe	84	3.09915	2.63918	0.459964
2	2	64	84	attM	3	Gtyp0559	Boregan	15K	BRI14_183	Winter	Briwecs	Frankreich	Europe	84	2.96052	2.63918	0.321335
3	2	52	84	attM	3	Gtyp0559	Boregan	15K	BRI14_183	Winter	Briwecs	Frankreich	Europe	84	3.2824	2.88918	0.393223
3	2	52	84	attM	3	Gtyp0559	Boregan	15K	BRI14_183	Winter	Briwecs	Frankreich	Europe	84	3.37641	2.57189	0.804518
3	2	52	84	attM	3	Gtyp0559	Boregan	15K	BRI14_183	Winter	Briwecs	Frankreich	Europe	84	2.84915	2.82189	0.0272589
1	1	197	85	attM	9	Gtyp0560	Renesansa	15K	BRI14_184	Winter	Briwecs	Serbien	Europe	85	1.21972	0.5	0.719722
1	1	197	85	attM	9	Gtyp0560	Renesansa	15K	BRI14_184	Winter	Briwecs	Serbien	Europe	85	1.21972	0.5	0.719722
1	1	197	85	attM	9	Gtyp0560	Renesansa	15K	BRI14_184	Winter	Briwecs	Serbien	Europe	85	1.21972	1.21972	0
2	1	105	85	attM	5	Gtyp0560	Renesansa	15K	BRI14_184	Winter	Briwecs	Serbien	Europe	85	1.21972	0.5	0.719722
2	1	105	85	attM	5	Gtyp0560	Renesansa	15K	BRI14_184	Winter	Briwecs	Serbien	Europe	85	0.5	0.5	0
2	1	105	85	attM	5	Gtyp0560	Renesansa	15K	BRI14_184	Winter	Briwecs	Serbien	Europe	85	1.96972	1.21972	0.75
3	1	209	85	attM	9	Gtyp0560	Renesansa	15K	BRI14_184	Winter	Briwecs	Serbien	Europe	85	0.5	0.5	0
3	1	209	85	attM	9	Gtyp0560	Renesansa	15K	BRI14_184	Winter	Briwecs	Serbien	Europe	85	1.21972	0.5	0.719722
3	1	209	85	attM	9	Gtyp0560	Renesansa	15K	BRI14_184	Winter	Briwecs	Serbien	Europe	85	0.5	0.5	0
1	2	197	85	attM	9	Gtyp0560	Renesansa	15K	BRI14_184	Winter	Briwecs	Serbien	Europe	85	1.21972	0.5	0.719722
1	2	197	85	attM	9	Gtyp0560	Renesansa	15K	BRI14_184	Winter	Briwecs	Serbien	Europe	85	1.21972	0.5	0.719722
1	2	197	85	attM	9	Gtyp0560	Renesansa	15K	BRI14_184	Winter	Briwecs	Serbien	Europe	85	0.5	1.21972	-0.719722
2	2	105	85	attM	5	Gtyp0560	Renesansa	15K	BRI14_184	Winter	Briwecs	Serbien	Europe	85	1.46972	0.5	0.969722
2	2	105	85	attM	5	Gtyp0560	Renesansa	15K	BRI14_184	Winter	Briwecs	Serbien	Europe	85	0.5	0.5	0
2	2	105	85	attM	5	Gtyp0560	Renesansa	15K	BRI14_184	Winter	Briwecs	Serbien	Europe	85	0.5	0.5	0
3	2	209	85	attM	9	Gtyp0560	Renesansa	15K	BRI14_184	Winter	Briwecs	Serbien	Europe	85	1.21972	NA	NA
3	2	209	85	attM	9	Gtyp0560	Renesansa	15K	BRI14_184	Winter	Briwecs	Serbien	Europe	85	1.21972	0.5	0.719722
3	2	209	85	attM	9	Gtyp0560	Renesansa	15K	BRI14_184	Winter	Briwecs	Serbien	Europe	85	0.5	0.5	0
1	1	104	86	attM	5	Gtyp0563	Triple dirk "S"	15K	BRI14_187	Winter	Briwecs	Australien	Australia	86	3.18024	3.18024	0
1	1	104	86	attM	5	Gtyp0563	Triple dirk "S"	15K	BRI14_187	Winter	Briwecs	Australien	Australia	86	3.2824	3.09915	0.183258
1	1	104	86	attM	5	Gtyp0563	Triple dirk "S"	15K	BRI14_187	Winter	Briwecs	Australien	Australia	86	3.18024	3.2824	-0.102165
2	1	164	86	attM	7	Gtyp0563	Triple dirk "S"	15K	BRI14_187	Winter	Briwecs	Australien	Australia	86	2.93024	2.93024	0
2	1	164	86	attM	7	Gtyp0563	Triple dirk "S"	15K	BRI14_187	Winter	Briwecs	Australien	Australia	86	2.93024	2.93024	0
2	1	164	86	attM	7	Gtyp0563	Triple dirk "S"	15K	BRI14_187	Winter	Briwecs	Australien	Australia	86	3.09915	3.09915	0
3	1	60	86	attM	3	Gtyp0563	Triple dirk "S"	15K	BRI14_187	Winter	Briwecs	Australien	Australia	86	3.18024	2.96052	0.219722
3	1	60	86	attM	3	Gtyp0563	Triple dirk "S"	15K	BRI14_187	Winter	Briwecs	Australien	Australia	86	3.18024	2.93024	0.25
3	1	60	86	attM	3	Gtyp0563	Triple dirk "S"	15K	BRI14_187	Winter	Briwecs	Australien	Australia	86	3.18024	2.84915	0.331093
1	2	104	86	attM	5	Gtyp0563	Triple dirk "S"	15K	BRI14_187	Winter	Briwecs	Australien	Australia	86	3.18024	2.84915	0.331093
1	2	104	86	attM	5	Gtyp0563	Triple dirk "S"	15K	BRI14_187	Winter	Briwecs	Australien	Australia	86	3.2824	2.71052	0.571888
1	2	104	86	attM	5	Gtyp0563	Triple dirk "S"	15K	BRI14_187	Winter	Briwecs	Australien	Australia	86	3.18024	2.84915	0.331093
2	2	164	86	attM	7	Gtyp0563	Triple dirk "S"	15K	BRI14_187	Winter	Briwecs	Australien	Australia	86	3.0324	2.96052	0.0718876
2	2	164	86	attM	7	Gtyp0563	Triple dirk "S"	15K	BRI14_187	Winter	Briwecs	Australien	Australia	86	3.2824	2.93024	0.352165
2	2	164	86	attM	7	Gtyp0563	Triple dirk "S"	15K	BRI14_187	Winter	Briwecs	Australien	Australia	86	3.18024	2.93024	0.25
3	2	60	86	attM	3	Gtyp0563	Triple dirk "S"	15K	BRI14_187	Winter	Briwecs	Australien	Australia	86	2.59915	2.84915	-0.25
3	2	60	86	attM	3	Gtyp0563	Triple dirk "S"	15K	BRI14_187	Winter	Briwecs	Australien	Australia	86	2.93024	2.21972	0.710517
3	2	60	86	attM	3	Gtyp0563	Triple dirk "S"	15K	BRI14_187	Winter	Briwecs	Australien	Australia	86	3.18024	2.93024	0.25
1	1	44	87	attM	2	Gtyp0566	BCD 1302/83	15K	BRI14_190	Winter	Briwecs	Moldavien	Europe	87	0.719722	0.5	0.219722
1	1	44	87	attM	2	Gtyp0566	BCD 1302/83	15K	BRI14_190	Winter	Briwecs	Moldavien	Europe	87	0.5	1.21972	-0.719722
1	1	44	87	attM	2	Gtyp0566	BCD 1302/83	15K	BRI14_190	Winter	Briwecs	Moldavien	Europe	87	0.719722	0.5	0.219722
2	1	76	87	attM	4	Gtyp0566	BCD 1302/83	15K	BRI14_190	Winter	Briwecs	Moldavien	Europe	87	0.5	0.5	0
2	1	76	87	attM	4	Gtyp0566	BCD 1302/83	15K	BRI14_190	Winter	Briwecs	Moldavien	Europe	87	0.5	0.5	0
2	1	76	87	attM	4	Gtyp0566	BCD 1302/83	15K	BRI14_190	Winter	Briwecs	Moldavien	Europe	87	0.5	0.5	0
3	1	216	87	attM	9	Gtyp0566	BCD 1302/83	15K	BRI14_190	Winter	Briwecs	Moldavien	Europe	87	0.5	0.5	0
3	1	216	87	attM	9	Gtyp0566	BCD 1302/83	15K	BRI14_190	Winter	Briwecs	Moldavien	Europe	87	0.5	2.13918	-1.63918
3	1	216	87	attM	9	Gtyp0566	BCD 1302/83	15K	BRI14_190	Winter	Briwecs	Moldavien	Europe	87	1.71972	NA	NA
1	2	44	87	attM	2	Gtyp0566	BCD 1302/83	15K	BRI14_190	Winter	Briwecs	Moldavien	Europe	87	1.46972	1.21972	0.25
1	2	44	87	attM	2	Gtyp0566	BCD 1302/83	15K	BRI14_190	Winter	Briwecs	Moldavien	Europe	87	1.46972	1.46972	0
1	2	44	87	attM	2	Gtyp0566	BCD 1302/83	15K	BRI14_190	Winter	Briwecs	Moldavien	Europe	87	0.5	NA	NA
2	2	76	87	attM	4	Gtyp0566	BCD 1302/83	15K	BRI14_190	Winter	Briwecs	Moldavien	Europe	87	0.5	0.5	0
2	2	76	87	attM	4	Gtyp0566	BCD 1302/83	15K	BRI14_190	Winter	Briwecs	Moldavien	Europe	87	0.5	0.5	0
2	2	76	87	attM	4	Gtyp0566	BCD 1302/83	15K	BRI14_190	Winter	Briwecs	Moldavien	Europe	87	0.5	0.5	0
3	2	216	87	attM	9	Gtyp0566	BCD 1302/83	15K	BRI14_190	Winter	Briwecs	Moldavien	Europe	87	0.5	0.5	0
3	2	216	87	attM	9	Gtyp0566	BCD 1302/83	15K	BRI14_190	Winter	Briwecs	Moldavien	Europe	87	0.5	0.5	0
3	2	216	87	attM	9	Gtyp0566	BCD 1302/83	15K	BRI14_190	Winter	Briwecs	Moldavien	Europe	87	1.21972	0.5	0.719722
1	1	27	88	attM	2	Gtyp0569	Camp Remy	15K	BRI14_193	Winter	Briwecs	Germany	Europe	88	2.84915	2.84915	0
1	1	27	88	attM	2	Gtyp0569	Camp Remy	15K	BRI14_193	Winter	Briwecs	Germany	Europe	88	2.93024	3.18024	-0.25
1	1	27	88	attM	2	Gtyp0569	Camp Remy	15K	BRI14_193	Winter	Briwecs	Germany	Europe	88	3.18024	2.84915	0.331093
2	1	112	88	attM	5	Gtyp0569	Camp Remy	15K	BRI14_193	Winter	Briwecs	Germany	Europe	88	3.09915	2.84915	0.25
2	1	112	88	attM	5	Gtyp0569	Camp Remy	15K	BRI14_193	Winter	Briwecs	Germany	Europe	88	2.71052	2.93024	-0.219722
2	1	112	88	attM	5	Gtyp0569	Camp Remy	15K	BRI14_193	Winter	Briwecs	Germany	Europe	88	3.18024	3.2824	-0.102165
3	1	141	88	attM	6	Gtyp0569	Camp Remy	15K	BRI14_193	Winter	Briwecs	Germany	Europe	88	3.43024	3.09915	0.331093
3	1	141	88	attM	6	Gtyp0569	Camp Remy	15K	BRI14_193	Winter	Briwecs	Germany	Europe	88	3.18024	3.34915	-0.168907
3	1	141	88	attM	6	Gtyp0569	Camp Remy	15K	BRI14_193	Winter	Briwecs	Germany	Europe	88	2.93024	2.59915	0.331093
1	2	27	88	attM	2	Gtyp0569	Camp Remy	15K	BRI14_193	Winter	Briwecs	Germany	Europe	88	3.18024	3.09915	0.081093
1	2	27	88	attM	2	Gtyp0569	Camp Remy	15K	BRI14_193	Winter	Briwecs	Germany	Europe	88	3.18024	3.18024	0
1	2	27	88	attM	2	Gtyp0569	Camp Remy	15K	BRI14_193	Winter	Briwecs	Germany	Europe	88	3.34915	3.09915	0.25
2	2	112	88	attM	5	Gtyp0569	Camp Remy	15K	BRI14_193	Winter	Briwecs	Germany	Europe	88	3.09915	3.09915	0
2	2	112	88	attM	5	Gtyp0569	Camp Remy	15K	BRI14_193	Winter	Briwecs	Germany	Europe	88	3.09915	3.18024	-0.081093
2	2	112	88	attM	5	Gtyp0569	Camp Remy	15K	BRI14_193	Winter	Briwecs	Germany	Europe	88	3.09915	3.09915	0
3	2	141	88	attM	6	Gtyp0569	Camp Remy	15K	BRI14_193	Winter	Briwecs	Germany	Europe	88	3.34915	3.09915	0.25
3	2	141	88	attM	6	Gtyp0569	Camp Remy	15K	BRI14_193	Winter	Briwecs	Germany	Europe	88	3.09915	2.71052	0.388629
3	2	141	88	attM	6	Gtyp0569	Camp Remy	15K	BRI14_193	Winter	Briwecs	Germany	Europe	88	3.18024	2.96052	0.219722
1	1	88	89	attM	4	Gtyp0570	Cajeme 71	15K	BRI14_194	Winter	Briwecs	Mexico	North America	89	0.5	1.21972	-0.719722
1	1	88	89	attM	4	Gtyp0570	Cajeme 71	15K	BRI14_194	Winter	Briwecs	Mexico	North America	89	0.5	1.21972	-0.719722
1	1	88	89	attM	4	Gtyp0570	Cajeme 71	15K	BRI14_194	Winter	Briwecs	Mexico	North America	89	NA	0.5	NA
2	1	91	89	attM	4	Gtyp0570	Cajeme 71	15K	BRI14_194	Winter	Briwecs	Mexico	North America	89	0.5	1.46972	-0.969722
2	1	91	89	attM	4	Gtyp0570	Cajeme 71	15K	BRI14_194	Winter	Briwecs	Mexico	North America	89	0.5	0.5	0
2	1	91	89	attM	4	Gtyp0570	Cajeme 71	15K	BRI14_194	Winter	Briwecs	Mexico	North America	89	1.46972	0.5	0.969722
3	1	153	89	attM	7	Gtyp0570	Cajeme 71	15K	BRI14_194	Winter	Briwecs	Mexico	North America	89	0.5	2.07189	-1.57189
3	1	153	89	attM	7	Gtyp0570	Cajeme 71	15K	BRI14_194	Winter	Briwecs	Mexico	North America	89	0.5	2.13918	-1.63918
3	1	153	89	attM	7	Gtyp0570	Cajeme 71	15K	BRI14_194	Winter	Briwecs	Mexico	North America	89	1.21972	1.71972	-0.5
1	2	88	89	attM	4	Gtyp0570	Cajeme 71	15K	BRI14_194	Winter	Briwecs	Mexico	North America	89	1.46972	0.5	0.969722
1	2	88	89	attM	4	Gtyp0570	Cajeme 71	15K	BRI14_194	Winter	Briwecs	Mexico	North America	89	1.46972	1.46972	0
1	2	88	89	attM	4	Gtyp0570	Cajeme 71	15K	BRI14_194	Winter	Briwecs	Mexico	North America	89	1.46972	0.5	0.969722
2	2	91	89	attM	4	Gtyp0570	Cajeme 71	15K	BRI14_194	Winter	Briwecs	Mexico	North America	89	0.5	0.5	0
2	2	91	89	attM	4	Gtyp0570	Cajeme 71	15K	BRI14_194	Winter	Briwecs	Mexico	North America	89	0.5	0.5	0
2	2	91	89	attM	4	Gtyp0570	Cajeme 71	15K	BRI14_194	Winter	Briwecs	Mexico	North America	89	0.5	0.5	0
3	2	153	89	attM	7	Gtyp0570	Cajeme 71	15K	BRI14_194	Winter	Briwecs	Mexico	North America	89	1.71972	0.5	1.21972
3	2	153	89	attM	7	Gtyp0570	Cajeme 71	15K	BRI14_194	Winter	Briwecs	Mexico	North America	89	1.46972	0.5	0.969722
3	2	153	89	attM	7	Gtyp0570	Cajeme 71	15K	BRI14_194	Winter	Briwecs	Mexico	North America	89	0.5	0.5	0
1	1	59	90	attM	3	Gtyp0572	Ivanka	15K	BRI14_196	Winter	Briwecs	Serbien	Europe	90	0.5	0.5	0
1	1	59	90	attM	3	Gtyp0572	Ivanka	15K	BRI14_196	Winter	Briwecs	Serbien	Europe	90	1.21972	1.21972	0
1	1	59	90	attM	3	Gtyp0572	Ivanka	15K	BRI14_196	Winter	Briwecs	Serbien	Europe	90	0.5	1.21972	-0.719722
2	1	202	90	attM	9	Gtyp0572	Ivanka	15K	BRI14_196	Winter	Briwecs	Serbien	Europe	90	0.5	0.5	0
2	1	202	90	attM	9	Gtyp0572	Ivanka	15K	BRI14_196	Winter	Briwecs	Serbien	Europe	90	0.5	0.5	0
2	1	202	90	attM	9	Gtyp0572	Ivanka	15K	BRI14_196	Winter	Briwecs	Serbien	Europe	90	1.21972	NA	NA
3	1	100	90	attM	5	Gtyp0572	Ivanka	15K	BRI14_196	Winter	Briwecs	Serbien	Europe	90	1.21972	0.5	0.719722
3	1	100	90	attM	5	Gtyp0572	Ivanka	15K	BRI14_196	Winter	Briwecs	Serbien	Europe	90	1.21972	0.5	0.719722
3	1	100	90	attM	5	Gtyp0572	Ivanka	15K	BRI14_196	Winter	Briwecs	Serbien	Europe	90	NA	0.5	NA
1	2	59	90	attM	3	Gtyp0572	Ivanka	15K	BRI14_196	Winter	Briwecs	Serbien	Europe	90	2.46972	1.21972	1.25
1	2	59	90	attM	3	Gtyp0572	Ivanka	15K	BRI14_196	Winter	Briwecs	Serbien	Europe	90	2.21972	0.5	1.71972
1	2	59	90	attM	3	Gtyp0572	Ivanka	15K	BRI14_196	Winter	Briwecs	Serbien	Europe	90	1.96972	0.5	1.46972
2	2	202	90	attM	9	Gtyp0572	Ivanka	15K	BRI14_196	Winter	Briwecs	Serbien	Europe	90	1.21972	0.5	0.719722
2	2	202	90	attM	9	Gtyp0572	Ivanka	15K	BRI14_196	Winter	Briwecs	Serbien	Europe	90	1.46972	0.5	0.969722
2	2	202	90	attM	9	Gtyp0572	Ivanka	15K	BRI14_196	Winter	Briwecs	Serbien	Europe	90	1.21972	0.5	0.719722
3	2	100	90	attM	5	Gtyp0572	Ivanka	15K	BRI14_196	Winter	Briwecs	Serbien	Europe	90	1.21972	0.5	0.719722
3	2	100	90	attM	5	Gtyp0572	Ivanka	15K	BRI14_196	Winter	Briwecs	Serbien	Europe	90	0.5	0.5	0
3	2	100	90	attM	5	Gtyp0572	Ivanka	15K	BRI14_196	Winter	Briwecs	Serbien	Europe	90	0.5	1.21972	-0.719722
1	1	145	91	attM	7	Gtyp0573	Pobeda	15K	BRI14_197	Winter	Briwecs	Serbien	Europe	91	1.21972	0.5	0.719722
1	1	145	91	attM	7	Gtyp0573	Pobeda	15K	BRI14_197	Winter	Briwecs	Serbien	Europe	91	0.5	0.5	0
1	1	145	91	attM	7	Gtyp0573	Pobeda	15K	BRI14_197	Winter	Briwecs	Serbien	Europe	91	1.21972	0.5	0.719722
2	1	187	91	attM	8	Gtyp0573	Pobeda	15K	BRI14_197	Winter	Briwecs	Serbien	Europe	91	1.21972	1.21972	0
2	1	187	91	attM	8	Gtyp0573	Pobeda	15K	BRI14_197	Winter	Briwecs	Serbien	Europe	91	0.5	0.5	0
2	1	187	91	attM	8	Gtyp0573	Pobeda	15K	BRI14_197	Winter	Briwecs	Serbien	Europe	91	0.5	1.96972	-1.46972
3	1	174	91	attM	8	Gtyp0573	Pobeda	15K	BRI14_197	Winter	Briwecs	Serbien	Europe	91	2.57189	0.5	2.07189
3	1	174	91	attM	8	Gtyp0573	Pobeda	15K	BRI14_197	Winter	Briwecs	Serbien	Europe	91	2.07189	0.5	1.57189
3	1	174	91	attM	8	Gtyp0573	Pobeda	15K	BRI14_197	Winter	Briwecs	Serbien	Europe	91	2.32189	1.21972	1.10217
1	2	145	91	attM	7	Gtyp0573	Pobeda	15K	BRI14_197	Winter	Briwecs	Serbien	Europe	91	1.46972	1.46972	0
1	2	145	91	attM	7	Gtyp0573	Pobeda	15K	BRI14_197	Winter	Briwecs	Serbien	Europe	91	0.5	1.46972	-0.969722
1	2	145	91	attM	7	Gtyp0573	Pobeda	15K	BRI14_197	Winter	Briwecs	Serbien	Europe	91	0.5	1.96972	-1.46972
2	2	187	91	attM	8	Gtyp0573	Pobeda	15K	BRI14_197	Winter	Briwecs	Serbien	Europe	91	1.82189	1.46972	0.352165
2	2	187	91	attM	8	Gtyp0573	Pobeda	15K	BRI14_197	Winter	Briwecs	Serbien	Europe	91	1.46972	1.21972	0.25
2	2	187	91	attM	8	Gtyp0573	Pobeda	15K	BRI14_197	Winter	Briwecs	Serbien	Europe	91	1.21972	1.21972	0
3	2	174	91	attM	8	Gtyp0573	Pobeda	15K	BRI14_197	Winter	Briwecs	Serbien	Europe	91	0.5	0.5	0
3	2	174	91	attM	8	Gtyp0573	Pobeda	15K	BRI14_197	Winter	Briwecs	Serbien	Europe	91	0.5	0.5	0
3	2	174	91	attM	8	Gtyp0573	Pobeda	15K	BRI14_197	Winter	Briwecs	Serbien	Europe	91	1.21972	2.57189	-1.35217
1	1	67	92	attM	3	Gtyp0579	Florida	15K	BRI14_203	Winter	Briwecs	USA	North America	92	3.34915	3.18024	0.168907
1	1	67	92	attM	3	Gtyp0579	Florida	15K	BRI14_203	Winter	Briwecs	USA	North America	92	3.34915	3.34915	0
1	1	67	92	attM	3	Gtyp0579	Florida	15K	BRI14_203	Winter	Briwecs	USA	North America	92	3.18024	3.09915	0.081093
2	1	7	92	attM	1	Gtyp0579	Florida	15K	BRI14_203	Winter	Briwecs	USA	North America	92	2.88918	3.18024	-0.291057
2	1	7	92	attM	1	Gtyp0579	Florida	15K	BRI14_203	Winter	Briwecs	USA	North America	92	3.0324	3.0324	0
2	1	7	92	attM	1	Gtyp0579	Florida	15K	BRI14_203	Winter	Briwecs	USA	North America	92	3.2824	3.43024	-0.147835
3	1	5	92	attM	1	Gtyp0579	Florida	15K	BRI14_203	Winter	Briwecs	USA	North America	92	3.34915	3.09915	0.25
3	1	5	92	attM	1	Gtyp0579	Florida	15K	BRI14_203	Winter	Briwecs	USA	North America	92	3.34915	3.18024	0.168907
3	1	5	92	attM	1	Gtyp0579	Florida	15K	BRI14_203	Winter	Briwecs	USA	North America	92	3.09915	3.18024	-0.081093
1	2	67	92	attM	3	Gtyp0579	Florida	15K	BRI14_203	Winter	Briwecs	USA	North America	92	3.09915	2.84915	0.25
1	2	67	92	attM	3	Gtyp0579	Florida	15K	BRI14_203	Winter	Briwecs	USA	North America	92	3.43024	2.93024	0.5
1	2	67	92	attM	3	Gtyp0579	Florida	15K	BRI14_203	Winter	Briwecs	USA	North America	92	3.59915	2.84915	0.75
2	2	7	92	attM	1	Gtyp0579	Florida	15K	BRI14_203	Winter	Briwecs	USA	North America	92	3.71052	3.09915	0.611371
2	2	7	92	attM	1	Gtyp0579	Florida	15K	BRI14_203	Winter	Briwecs	USA	North America	92	3.18024	3.18024	0
2	2	7	92	attM	1	Gtyp0579	Florida	15K	BRI14_203	Winter	Briwecs	USA	North America	92	3.34915	2.88918	0.459964
3	2	5	92	attM	1	Gtyp0579	Florida	15K	BRI14_203	Winter	Briwecs	USA	North America	92	3.18024	3.18024	0
3	2	5	92	attM	1	Gtyp0579	Florida	15K	BRI14_203	Winter	Briwecs	USA	North America	92	3.0324	2.96052	0.0718876
3	2	5	92	attM	1	Gtyp0579	Florida	15K	BRI14_203	Winter	Briwecs	USA	North America	92	2.68024	2.96052	-0.280278
1	1	52	93	attM	3	Gtyp0582	Siete Cerros	15K	BRI14_206	Winter	Briwecs	Mexiko	North America	93	3.18024	3.09915	0.081093
1	1	52	93	attM	3	Gtyp0582	Siete Cerros	15K	BRI14_206	Winter	Briwecs	Mexiko	North America	93	3.5324	3.0324	0.5
1	1	52	93	attM	3	Gtyp0582	Siete Cerros	15K	BRI14_206	Winter	Briwecs	Mexiko	North America	93	3.09915	3.0324	0.0667419
2	1	214	93	attM	9	Gtyp0582	Siete Cerros	15K	BRI14_206	Winter	Briwecs	Mexiko	North America	93	3.34915	3.09915	0.25
2	1	214	93	attM	9	Gtyp0582	Siete Cerros	15K	BRI14_206	Winter	Briwecs	Mexiko	North America	93	3.71052	3.59915	0.111371
2	1	214	93	attM	9	Gtyp0582	Siete Cerros	15K	BRI14_206	Winter	Briwecs	Mexiko	North America	93	3.59915	3.09915	0.5
3	1	46	93	attM	2	Gtyp0582	Siete Cerros	15K	BRI14_206	Winter	Briwecs	Mexiko	North America	93	3.43024	3.09915	0.331093
3	1	46	93	attM	2	Gtyp0582	Siete Cerros	15K	BRI14_206	Winter	Briwecs	Mexiko	North America	93	3.43024	3.18024	0.25
3	1	46	93	attM	2	Gtyp0582	Siete Cerros	15K	BRI14_206	Winter	Briwecs	Mexiko	North America	93	3.18024	3.09915	0.081093
1	2	52	93	attM	3	Gtyp0582	Siete Cerros	15K	BRI14_206	Winter	Briwecs	Mexiko	North America	93	NA	3.18024	NA
1	2	52	93	attM	3	Gtyp0582	Siete Cerros	15K	BRI14_206	Winter	Briwecs	Mexiko	North America	93	3.18024	3.34915	-0.168907
1	2	52	93	attM	3	Gtyp0582	Siete Cerros	15K	BRI14_206	Winter	Briwecs	Mexiko	North America	93	3.59915	3.18024	0.418907
2	2	214	93	attM	9	Gtyp0582	Siete Cerros	15K	BRI14_206	Winter	Briwecs	Mexiko	North America	93	3.09915	3.71052	-0.611371
2	2	214	93	attM	9	Gtyp0582	Siete Cerros	15K	BRI14_206	Winter	Briwecs	Mexiko	North America	93	3.09915	3.13918	-0.0400356
2	2	214	93	attM	9	Gtyp0582	Siete Cerros	15K	BRI14_206	Winter	Briwecs	Mexiko	North America	93	2.96052	3.46052	-0.5
3	2	46	93	attM	2	Gtyp0582	Siete Cerros	15K	BRI14_206	Winter	Briwecs	Mexiko	North America	93	3.18024	2.84915	0.331093
3	2	46	93	attM	2	Gtyp0582	Siete Cerros	15K	BRI14_206	Winter	Briwecs	Mexiko	North America	93	3.09915	2.93024	0.168907
3	2	46	93	attM	2	Gtyp0582	Siete Cerros	15K	BRI14_206	Winter	Briwecs	Mexiko	North America	93	2.84915	3.09915	-0.25
1	1	106	94	attM	5	Gtyp0585	INTRO 615	15K	BRI14_209	Winter	Briwecs	USA	North America	94	2.93024	2.68024	0.25
1	1	106	94	attM	5	Gtyp0585	INTRO 615	15K	BRI14_209	Winter	Briwecs	USA	North America	94	3.18024	3.0324	0.147835
1	1	106	94	attM	5	Gtyp0585	INTRO 615	15K	BRI14_209	Winter	Briwecs	USA	North America	94	3.2824	2.84915	0.433258
2	1	137	94	attM	6	Gtyp0585	INTRO 615	15K	BRI14_209	Winter	Briwecs	USA	North America	94	3.18024	3.09915	0.081093
2	1	137	94	attM	6	Gtyp0585	INTRO 615	15K	BRI14_209	Winter	Briwecs	USA	North America	94	3.18024	2.84915	0.331093
2	1	137	94	attM	6	Gtyp0585	INTRO 615	15K	BRI14_209	Winter	Briwecs	USA	North America	94	3.18024	2.71052	0.469722
3	1	175	94	attM	8	Gtyp0585	INTRO 615	15K	BRI14_209	Winter	Briwecs	USA	North America	94	3.18024	3.2824	-0.102165
3	1	175	94	attM	8	Gtyp0585	INTRO 615	15K	BRI14_209	Winter	Briwecs	USA	North America	94	3.0324	3.18024	-0.147835
3	1	175	94	attM	8	Gtyp0585	INTRO 615	15K	BRI14_209	Winter	Briwecs	USA	North America	94	3.18024	3.18024	0
1	2	106	94	attM	5	Gtyp0585	INTRO 615	15K	BRI14_209	Winter	Briwecs	USA	North America	94	2.93024	3.0324	-0.102165
1	2	106	94	attM	5	Gtyp0585	INTRO 615	15K	BRI14_209	Winter	Briwecs	USA	North America	94	2.93024	2.93024	0
1	2	106	94	attM	5	Gtyp0585	INTRO 615	15K	BRI14_209	Winter	Briwecs	USA	North America	94	3.0324	2.93024	0.102165
2	2	137	94	attM	6	Gtyp0585	INTRO 615	15K	BRI14_209	Winter	Briwecs	USA	North America	94	3.18024	2.84915	0.331093
2	2	137	94	attM	6	Gtyp0585	INTRO 615	15K	BRI14_209	Winter	Briwecs	USA	North America	94	3.09915	2.93024	0.168907
2	2	137	94	attM	6	Gtyp0585	INTRO 615	15K	BRI14_209	Winter	Briwecs	USA	North America	94	2.96052	2.84915	0.111371
3	2	175	94	attM	8	Gtyp0585	INTRO 615	15K	BRI14_209	Winter	Briwecs	USA	North America	94	3.18024	2.68024	0.5
3	2	175	94	attM	8	Gtyp0585	INTRO 615	15K	BRI14_209	Winter	Briwecs	USA	North America	94	3.0324	2.96052	0.0718876
3	2	175	94	attM	8	Gtyp0585	INTRO 615	15K	BRI14_209	Winter	Briwecs	USA	North America	94	3.09915	2.68024	0.418907
1	1	215	95	attM	9	Gtyp0588	Lambriego Inia	15K	BRI14_212	Winter	Briwecs	NA	unknown	95	3.09915	3.2824	-0.183258
1	1	215	95	attM	9	Gtyp0588	Lambriego Inia	15K	BRI14_212	Winter	Briwecs	NA	unknown	95	2.93024	3.34915	-0.418907
1	1	215	95	attM	9	Gtyp0588	Lambriego Inia	15K	BRI14_212	Winter	Briwecs	NA	unknown	95	3.18024	3.43024	-0.25
2	1	210	95	attM	9	Gtyp0588	Lambriego Inia	15K	BRI14_212	Winter	Briwecs	NA	unknown	95	3.34915	2.96052	0.388629
2	1	210	95	attM	9	Gtyp0588	Lambriego Inia	15K	BRI14_212	Winter	Briwecs	NA	unknown	95	3.18024	2.93024	0.25
2	1	210	95	attM	9	Gtyp0588	Lambriego Inia	15K	BRI14_212	Winter	Briwecs	NA	unknown	95	3.18024	2.84915	0.331093
3	1	164	95	attM	7	Gtyp0588	Lambriego Inia	15K	BRI14_212	Winter	Briwecs	NA	unknown	95	2.93024	3.09915	-0.168907
3	1	164	95	attM	7	Gtyp0588	Lambriego Inia	15K	BRI14_212	Winter	Briwecs	NA	unknown	95	2.93024	3.18024	-0.25
3	1	164	95	attM	7	Gtyp0588	Lambriego Inia	15K	BRI14_212	Winter	Briwecs	NA	unknown	95	3.18024	2.84915	0.331093
1	2	215	95	attM	9	Gtyp0588	Lambriego Inia	15K	BRI14_212	Winter	Briwecs	NA	unknown	95	2.84915	2.46052	0.388629
1	2	215	95	attM	9	Gtyp0588	Lambriego Inia	15K	BRI14_212	Winter	Briwecs	NA	unknown	95	3.34915	2.93024	0.418907
1	2	215	95	attM	9	Gtyp0588	Lambriego Inia	15K	BRI14_212	Winter	Briwecs	NA	unknown	95	3.09915	3.0324	0.0667419
2	2	210	95	attM	9	Gtyp0588	Lambriego Inia	15K	BRI14_212	Winter	Briwecs	NA	unknown	95	3.43024	2.84915	0.581093
2	2	210	95	attM	9	Gtyp0588	Lambriego Inia	15K	BRI14_212	Winter	Briwecs	NA	unknown	95	3.09915	3.09915	0
2	2	210	95	attM	9	Gtyp0588	Lambriego Inia	15K	BRI14_212	Winter	Briwecs	NA	unknown	95	3.43024	3.12641	0.303834
3	2	164	95	attM	7	Gtyp0588	Lambriego Inia	15K	BRI14_212	Winter	Briwecs	NA	unknown	95	3.0324	2.71052	0.321888
3	2	164	95	attM	7	Gtyp0588	Lambriego Inia	15K	BRI14_212	Winter	Briwecs	NA	unknown	95	2.84915	3.09915	-0.25
3	2	164	95	attM	7	Gtyp0588	Lambriego Inia	15K	BRI14_212	Winter	Briwecs	NA	unknown	95	3.18024	3.09915	0.081093
1	1	46	96	attM	2	Gtyp0596	SUR99820	15K	BRI14_220	Winter	Briwecs	Frankreich	Europe	96	0.5	0.5	0
1	1	46	96	attM	2	Gtyp0596	SUR99820	15K	BRI14_220	Winter	Briwecs	Frankreich	Europe	96	NA	0.5	NA
1	1	46	96	attM	2	Gtyp0596	SUR99820	15K	BRI14_220	Winter	Briwecs	Frankreich	Europe	96	0.5	0.5	0
2	1	156	96	attM	7	Gtyp0596	SUR99820	15K	BRI14_220	Winter	Briwecs	Frankreich	Europe	96	0.5	0.5	0
2	1	156	96	attM	7	Gtyp0596	SUR99820	15K	BRI14_220	Winter	Briwecs	Frankreich	Europe	96	0.5	0.5	0
2	1	156	96	attM	7	Gtyp0596	SUR99820	15K	BRI14_220	Winter	Briwecs	Frankreich	Europe	96	0.5	0.5	0
3	1	62	96	attM	3	Gtyp0596	SUR99820	15K	BRI14_220	Winter	Briwecs	Frankreich	Europe	96	0.5	0.5	0
3	1	62	96	attM	3	Gtyp0596	SUR99820	15K	BRI14_220	Winter	Briwecs	Frankreich	Europe	96	0.5	0.5	0
3	1	62	96	attM	3	Gtyp0596	SUR99820	15K	BRI14_220	Winter	Briwecs	Frankreich	Europe	96	0.5	0.5	0
1	2	46	96	attM	2	Gtyp0596	SUR99820	15K	BRI14_220	Winter	Briwecs	Frankreich	Europe	96	0.5	0.5	0
1	2	46	96	attM	2	Gtyp0596	SUR99820	15K	BRI14_220	Winter	Briwecs	Frankreich	Europe	96	0.5	0.5	0
1	2	46	96	attM	2	Gtyp0596	SUR99820	15K	BRI14_220	Winter	Briwecs	Frankreich	Europe	96	0.5	0.5	0
2	2	156	96	attM	7	Gtyp0596	SUR99820	15K	BRI14_220	Winter	Briwecs	Frankreich	Europe	96	0.5	0.5	0
2	2	156	96	attM	7	Gtyp0596	SUR99820	15K	BRI14_220	Winter	Briwecs	Frankreich	Europe	96	0.5	0.5	0
2	2	156	96	attM	7	Gtyp0596	SUR99820	15K	BRI14_220	Winter	Briwecs	Frankreich	Europe	96	0.5	0.5	0
3	2	62	96	attM	3	Gtyp0596	SUR99820	15K	BRI14_220	Winter	Briwecs	Frankreich	Europe	96	0.5	0.5	0
3	2	62	96	attM	3	Gtyp0596	SUR99820	15K	BRI14_220	Winter	Briwecs	Frankreich	Europe	96	0.5	0.5	0
3	2	62	96	attM	3	Gtyp0596	SUR99820	15K	BRI14_220	Winter	Briwecs	Frankreich	Europe	96	0.5	0.5	0
1	1	43	97	attM	2	Gtyp0602	Embrapa16 16b?	90K	NA	NA	Rebovi	NA	unknown	97	0.5	0.5	0
1	1	43	97	attM	2	Gtyp0602	Embrapa16 16b?	90K	NA	NA	Rebovi	NA	unknown	97	0.5	0.5	0
1	1	43	97	attM	2	Gtyp0602	Embrapa16 16b?	90K	NA	NA	Rebovi	NA	unknown	97	0.5	0.5	0
2	1	175	97	attM	8	Gtyp0602	Embrapa16 16b?	90K	NA	NA	Rebovi	NA	unknown	97	0.5	0.5	0
2	1	175	97	attM	8	Gtyp0602	Embrapa16 16b?	90K	NA	NA	Rebovi	NA	unknown	97	0.5	0.5	0
2	1	175	97	attM	8	Gtyp0602	Embrapa16 16b?	90K	NA	NA	Rebovi	NA	unknown	97	0.5	0.5	0
3	1	117	97	attM	5	Gtyp0602	Embrapa16 16b?	90K	NA	NA	Rebovi	NA	unknown	97	0.5	0.5	0
3	1	117	97	attM	5	Gtyp0602	Embrapa16 16b?	90K	NA	NA	Rebovi	NA	unknown	97	0.5	0.5	0
3	1	117	97	attM	5	Gtyp0602	Embrapa16 16b?	90K	NA	NA	Rebovi	NA	unknown	97	0.5	NA	NA
1	2	43	97	attM	2	Gtyp0602	Embrapa16 16b?	90K	NA	NA	Rebovi	NA	unknown	97	0.5	0.5	0
1	2	43	97	attM	2	Gtyp0602	Embrapa16 16b?	90K	NA	NA	Rebovi	NA	unknown	97	0.5	0.5	0
1	2	43	97	attM	2	Gtyp0602	Embrapa16 16b?	90K	NA	NA	Rebovi	NA	unknown	97	0.5	0.5	0
2	2	175	97	attM	8	Gtyp0602	Embrapa16 16b?	90K	NA	NA	Rebovi	NA	unknown	97	0.5	0.5	0
2	2	175	97	attM	8	Gtyp0602	Embrapa16 16b?	90K	NA	NA	Rebovi	NA	unknown	97	0.5	0.5	0
2	2	175	97	attM	8	Gtyp0602	Embrapa16 16b?	90K	NA	NA	Rebovi	NA	unknown	97	0.5	0.5	0
3	2	117	97	attM	5	Gtyp0602	Embrapa16 16b?	90K	NA	NA	Rebovi	NA	unknown	97	0.5	0.5	0
3	2	117	97	attM	5	Gtyp0602	Embrapa16 16b?	90K	NA	NA	Rebovi	NA	unknown	97	0.5	0.5	0
3	2	117	97	attM	5	Gtyp0602	Embrapa16 16b?	90K	NA	NA	Rebovi	NA	unknown	97	0.5	0.5	0
1	1	56	98	attM	3	Gtyp0609	Kaskasia	90K	NA	NA	Rebovi	NA	unknown	98	3.0324	2.84915	0.183258
1	1	56	98	attM	3	Gtyp0609	Kaskasia	90K	NA	NA	Rebovi	NA	unknown	98	2.93024	3.43024	-0.5
1	1	56	98	attM	3	Gtyp0609	Kaskasia	90K	NA	NA	Rebovi	NA	unknown	98	2.93024	3.5324	-0.602165
2	1	31	98	attM	2	Gtyp0609	Kaskasia	90K	NA	NA	Rebovi	NA	unknown	98	2.93024	3.21052	-0.280278
2	1	31	98	attM	2	Gtyp0609	Kaskasia	90K	NA	NA	Rebovi	NA	unknown	98	3.43024	3.34915	0.081093
2	1	31	98	attM	2	Gtyp0609	Kaskasia	90K	NA	NA	Rebovi	NA	unknown	98	2.93024	3.18024	-0.25
3	1	212	98	attM	9	Gtyp0609	Kaskasia	90K	NA	NA	Rebovi	NA	unknown	98	3.34915	2.84915	0.5
3	1	212	98	attM	9	Gtyp0609	Kaskasia	90K	NA	NA	Rebovi	NA	unknown	98	3.2824	2.93024	0.352165
3	1	212	98	attM	9	Gtyp0609	Kaskasia	90K	NA	NA	Rebovi	NA	unknown	98	3.18024	3.18024	0
1	2	56	98	attM	3	Gtyp0609	Kaskasia	90K	NA	NA	Rebovi	NA	unknown	98	3.59915	2.93024	0.668907
1	2	56	98	attM	3	Gtyp0609	Kaskasia	90K	NA	NA	Rebovi	NA	unknown	98	3.09915	3.0324	0.0667419
1	2	56	98	attM	3	Gtyp0609	Kaskasia	90K	NA	NA	Rebovi	NA	unknown	98	3.43024	3.18024	0.25
2	2	31	98	attM	2	Gtyp0609	Kaskasia	90K	NA	NA	Rebovi	NA	unknown	98	2.93024	3.18024	-0.25
2	2	31	98	attM	2	Gtyp0609	Kaskasia	90K	NA	NA	Rebovi	NA	unknown	98	2.84915	3.09915	-0.25
2	2	31	98	attM	2	Gtyp0609	Kaskasia	90K	NA	NA	Rebovi	NA	unknown	98	2.96052	3.34915	-0.388629
3	2	212	98	attM	9	Gtyp0609	Kaskasia	90K	NA	NA	Rebovi	NA	unknown	98	2.93024	2.68024	0.25
3	2	212	98	attM	9	Gtyp0609	Kaskasia	90K	NA	NA	Rebovi	NA	unknown	98	3.09915	2.93024	0.168907
3	2	212	98	attM	9	Gtyp0609	Kaskasia	90K	NA	NA	Rebovi	NA	unknown	98	2.93024	2.59915	0.331093
1	1	178	99	attM	8	Gtyp0610	KS85WGRC01	90K	NA	NA	Rebovi	NA	unknown	99	2.59915	2.93024	-0.331093
1	1	178	99	attM	8	Gtyp0610	KS85WGRC01	90K	NA	NA	Rebovi	NA	unknown	99	2.59915	2.93024	-0.331093
1	1	178	99	attM	8	Gtyp0610	KS85WGRC01	90K	NA	NA	Rebovi	NA	unknown	99	NA	2.84915	NA
2	1	59	99	attM	3	Gtyp0610	KS85WGRC01	90K	NA	NA	Rebovi	NA	unknown	99	3.09915	2.71052	0.388629
2	1	59	99	attM	3	Gtyp0610	KS85WGRC01	90K	NA	NA	Rebovi	NA	unknown	99	3.09915	2.84915	0.25
2	1	59	99	attM	3	Gtyp0610	KS85WGRC01	90K	NA	NA	Rebovi	NA	unknown	99	2.71052	2.68024	0.0302775
3	1	105	99	attM	5	Gtyp0610	KS85WGRC01	90K	NA	NA	Rebovi	NA	unknown	99	2.84915	2.59915	0.25
3	1	105	99	attM	5	Gtyp0610	KS85WGRC01	90K	NA	NA	Rebovi	NA	unknown	99	2.93024	2.84915	0.081093
3	1	105	99	attM	5	Gtyp0610	KS85WGRC01	90K	NA	NA	Rebovi	NA	unknown	99	2.84915	3.09915	-0.25
1	2	178	99	attM	8	Gtyp0610	KS85WGRC01	90K	NA	NA	Rebovi	NA	unknown	99	3.0324	2.68024	0.352165
1	2	178	99	attM	8	Gtyp0610	KS85WGRC01	90K	NA	NA	Rebovi	NA	unknown	99	2.93024	2.93024	0
1	2	178	99	attM	8	Gtyp0610	KS85WGRC01	90K	NA	NA	Rebovi	NA	unknown	99	3.18024	2.68024	0.5
2	2	59	99	attM	3	Gtyp0610	KS85WGRC01	90K	NA	NA	Rebovi	NA	unknown	99	3.2824	2.93024	0.352165
2	2	59	99	attM	3	Gtyp0610	KS85WGRC01	90K	NA	NA	Rebovi	NA	unknown	99	2.93024	2.84915	0.081093
2	2	59	99	attM	3	Gtyp0610	KS85WGRC01	90K	NA	NA	Rebovi	NA	unknown	99	3.18024	2.93024	0.25
3	2	105	99	attM	5	Gtyp0610	KS85WGRC01	90K	NA	NA	Rebovi	NA	unknown	99	3.18024	2.84915	0.331093
3	2	105	99	attM	5	Gtyp0610	KS85WGRC01	90K	NA	NA	Rebovi	NA	unknown	99	3.18024	2.71052	0.469722
3	2	105	99	attM	5	Gtyp0610	KS85WGRC01	90K	NA	NA	Rebovi	NA	unknown	99	3.09915	2.84915	0.25
1	1	84	100	attM	4	Gtyp0615	Sonora64	90K	NA	NA	Rebovi	NA	unknown	100	3.43024	2.93024	0.5
1	1	84	100	attM	4	Gtyp0615	Sonora64	90K	NA	NA	Rebovi	NA	unknown	100	2.93024	2.93024	0
1	1	84	100	attM	4	Gtyp0615	Sonora64	90K	NA	NA	Rebovi	NA	unknown	100	3.18024	2.93024	0.25
2	1	28	100	attM	2	Gtyp0615	Sonora64	90K	NA	NA	Rebovi	NA	unknown	100	3.0324	3.18024	-0.147835
2	1	28	100	attM	2	Gtyp0615	Sonora64	90K	NA	NA	Rebovi	NA	unknown	100	2.93024	2.93024	0
2	1	28	100	attM	2	Gtyp0615	Sonora64	90K	NA	NA	Rebovi	NA	unknown	100	3.18024	2.96052	0.219722
3	1	169	100	attM	8	Gtyp0615	Sonora64	90K	NA	NA	Rebovi	NA	unknown	100	3.09915	3.18024	-0.081093
3	1	169	100	attM	8	Gtyp0615	Sonora64	90K	NA	NA	Rebovi	NA	unknown	100	3.34915	2.88918	0.459964
3	1	169	100	attM	8	Gtyp0615	Sonora64	90K	NA	NA	Rebovi	NA	unknown	100	3.09915	2.96052	0.138629
1	2	84	100	attM	4	Gtyp0615	Sonora64	90K	NA	NA	Rebovi	NA	unknown	100	3.34915	2.21052	1.13863
1	2	84	100	attM	4	Gtyp0615	Sonora64	90K	NA	NA	Rebovi	NA	unknown	100	2.84915	2.46052	0.388629
1	2	84	100	attM	4	Gtyp0615	Sonora64	90K	NA	NA	Rebovi	NA	unknown	100	2.84915	2.84915	0
2	2	28	100	attM	2	Gtyp0615	Sonora64	90K	NA	NA	Rebovi	NA	unknown	100	3.59915	2.84915	0.75
2	2	28	100	attM	2	Gtyp0615	Sonora64	90K	NA	NA	Rebovi	NA	unknown	100	3.18024	2.93024	0.25
2	2	28	100	attM	2	Gtyp0615	Sonora64	90K	NA	NA	Rebovi	NA	unknown	100	3.09915	3.0324	0.0667419
3	2	169	100	attM	8	Gtyp0615	Sonora64	90K	NA	NA	Rebovi	NA	unknown	100	3.18024	NA	NA
3	2	169	100	attM	8	Gtyp0615	Sonora64	90K	NA	NA	Rebovi	NA	unknown	100	3.09915	2.63918	0.459964
3	2	169	100	attM	8	Gtyp0615	Sonora64	90K	NA	NA	Rebovi	NA	unknown	100	2.59915	2.46972	0.129424
1	1	185	101	attM	8	Gtyp0617	Virlor	90K	NA	NA	Rebovi	NA	unknown	101	0.5	0.5	0
1	1	185	101	attM	8	Gtyp0617	Virlor	90K	NA	NA	Rebovi	NA	unknown	101	0.5	1.21972	-0.719722
1	1	185	101	attM	8	Gtyp0617	Virlor	90K	NA	NA	Rebovi	NA	unknown	101	0.5	0.5	0
2	1	63	101	attM	3	Gtyp0617	Virlor	90K	NA	NA	Rebovi	NA	unknown	101	1.57189	0.5	1.07189
2	1	63	101	attM	3	Gtyp0617	Virlor	90K	NA	NA	Rebovi	NA	unknown	101	1.46972	0.5	0.969722
2	1	63	101	attM	3	Gtyp0617	Virlor	90K	NA	NA	Rebovi	NA	unknown	101	1.96972	1.32189	0.647835
3	1	148	101	attM	7	Gtyp0617	Virlor	90K	NA	NA	Rebovi	NA	unknown	101	0.5	2.13918	-1.63918
3	1	148	101	attM	7	Gtyp0617	Virlor	90K	NA	NA	Rebovi	NA	unknown	101	1.21972	2.07189	-0.852165
3	1	148	101	attM	7	Gtyp0617	Virlor	90K	NA	NA	Rebovi	NA	unknown	101	0.5	2.13918	-1.63918
1	2	185	101	attM	8	Gtyp0617	Virlor	90K	NA	NA	Rebovi	NA	unknown	101	1.46972	1.21972	0.25
1	2	185	101	attM	8	Gtyp0617	Virlor	90K	NA	NA	Rebovi	NA	unknown	101	1.46972	1.46972	0
1	2	185	101	attM	8	Gtyp0617	Virlor	90K	NA	NA	Rebovi	NA	unknown	101	1.21972	1.46972	-0.25
2	2	63	101	attM	3	Gtyp0617	Virlor	90K	NA	NA	Rebovi	NA	unknown	101	1.21972	0.5	0.719722
2	2	63	101	attM	3	Gtyp0617	Virlor	90K	NA	NA	Rebovi	NA	unknown	101	1.96972	0.5	1.46972
2	2	63	101	attM	3	Gtyp0617	Virlor	90K	NA	NA	Rebovi	NA	unknown	101	1.21972	0.5	0.719722
3	2	148	101	attM	7	Gtyp0617	Virlor	90K	NA	NA	Rebovi	NA	unknown	101	0.5	1.46972	-0.969722
3	2	148	101	attM	7	Gtyp0617	Virlor	90K	NA	NA	Rebovi	NA	unknown	101	1.46972	0.5	0.969722
3	2	148	101	attM	7	Gtyp0617	Virlor	90K	NA	NA	Rebovi	NA	unknown	101	1.21972	0.5	0.719722
[truncated: 1,332 more rows]

## Sheet: Table S4
Table S4. List of calculated LD decay for each chromosome, separately.
Chr	LD decay (bp)
Chr1A	1873263
Chr1B	3041193
Chr1D	10906340
Chr2A	2468454
Chr2B	3785628
Chr2D	10953513
Chr3A	3627378
Chr3B	4123044
Chr3D	4375520
Chr4A	3569587
Chr4B	3552768
Chr4D	1239788
Chr5A	4267870
Chr5B	4280542
Chr5D	2742040
Chr6A	2206193
Chr6B	2901938
Chr6D	1649347
Chr7A	3129234
Chr7B	1926025
Chr7D	2765561
all	3304827

## Sheet: Table S5
Table S5. List of all identified significant (LOD>3) markers for relative infection under attM and expR+ch treatment. The 13 common markers observed between attM and expR+ch for RI are highlighted in red.
Treatment	SNP	Chromosome	Position	P.value	LOD	R2
attM	RAC875_c11652_544	Chr2A	34649538	<0.001	3.1361	0.304386
attM	BobWhite_c2022_245	Chr2A	34661266	<0.001	3.14358	0.304535
attM	GENE-1805_65	Chr3D	423606962	<0.001	3.04334	0.302552
attM	BobWhite_c5917_529	Chr5A	49278512	<0.001	3.03175	0.302323
attM	RAC875_c101541_132	Chr6A	621278807	<0.001	4.18435	0.325655
attM	BobWhite_rep_c49991_177	Chr6B	718405093	<0.001	4.29746	0.328006
attM	Tdurum_contig92981_1091	Chr6B	719518053	<0.001	5.7373	0.358779
attM	RAC875_c56205_127	Chr6B	721632069	<0.001	3.19405	0.305536
attM	RAC875_c45987_132	Chr6B	721639927	<0.001	4.48317	0.331887
attM	Kukri_c79905_731	Chr6B	724982286	<0.001	7.70768	0.403314
attM	TA001682-1583	Chr6B	724982472	<0.001	7.24471	0.392605
attM	Tdurum_contig8030_335	Chr6B	724983441	<0.001	7.86419	0.406968
attM	Kukri_c45876_157	Chr6B	725636013	<0.001	4.01678	0.322192
attM	BobWhite_c13202_462	Chr6B	726380302	<0.001	12.5921	0.525526
attM	RAC875_c57692_88	Chr6D	488777631	<0.001	8.92884	0.43228
attM	RAC875_c2910_1562	Chr6D	494521800	<0.001	3.23212	0.306294
attM	tplb0057f21_914	Chr7A	1336215	<0.001	3.3168	0.307983
expR+	Tdurum_contig43943_56	Chr1A	11438538	<0.001	3.25282	0.289973
expR+	BS00068817_51	Chr3B	622821075	<0.001	3.06564	0.286169
expR+	BobWhite_c5917_529	Chr5A	49278512	<0.001	3.15258	0.287932
expR+	GENE-0221_350	Chr6A	50835408	<0.001	3.19807	0.288857
expR+	RAC875_c101541_132	Chr6A	621278807	<0.001	4.08218	0.307215
expR+	RAC875_c10650_90	Chr6B	80018996	<0.001	3.22944	0.289496
expR+	Kukri_c32307_481	Chr6B	81396472	<0.001	3.63648	0.297873
expR+	TA005332-1378	Chr6B	82034544	<0.001	3.22944	0.289496
expR+	BS00067590_51	Chr6B	82924787	<0.001	3.22944	0.289496
expR+	Kukri_c17622_298	Chr6B	82951636	<0.001	3.42328	0.293466
expR+	Excalibur_s111479_146	Chr6B	89882943	<0.001	3.19807	0.288857
expR+	RAC875_c14309_317	Chr6B	659313464	<0.001	3.02237	0.285295
expR+	BobWhite_rep_c49991_177	Chr6B	718405093	<0.001	4.0592	0.306729
expR+	Tdurum_contig92981_1091	Chr6B	719518053	<0.001	5.75255	0.343647
expR+	RAC875_c45987_132	Chr6B	721639927	<0.001	4.1805	0.309299
expR+	Kukri_c79905_731	Chr6B	724982286	<0.001	8.00198	0.395969
expR+	TA001682-1583	Chr6B	724982472	<0.001	7.56581	0.38554
expR+	Tdurum_contig8030_335	Chr6B	724983441	<0.001	8.23353	0.401561
expR+	Kukri_c45876_157	Chr6B	725636013	<0.001	4.11383	0.307885
expR+	BobWhite_c13202_462	Chr6B	726380302	<0.001	12.4621	0.510524
expR+	Kukri_c11397_2523	Chr6B	729834583	<0.001	3.26155	0.290151
expR+	RAC875_c57692_88	Chr6D	488777631	<0.001	8.74656	0.414087
expR+	RAC875_c2910_1562	Chr6D	494521800	<0.001	3.58649	0.296836
expR+	tplb0057f21_914	Chr7A	1336215	<0.001	3.28489	0.290628

## Sheet: Table S6
Table S6. List of identified candidate genes located within the identified QTL regions and GO terms.
Chra	Starta	Enda	QTLa	ID1		Gene-ID CS_v2	Gene-ID CS_v2.1	1	Gene-ID CS_v1.0	is_repr	AHRD-Quality-Code	Blast-Hit-Accession	Human-Readable-Description	Pfam-IDs-(Description)	Interpro-IDs-(Description)	GO-IDs-(Description)-via-Interpro	Gene-or-TE-TE?-U (via-function)	Pfam-IDs	Interpro-IDs	GO-IDs-via-Interpro
Chr1A	8233277	8236766	QTL_RI_expR+ch_1	ID=TraesCS1A03G0029800		TraesCS1A03G0029800	TraesCS1A03G0029800.1	1	TraesCS1A01G011900.1	1	***	tr|Q8RVT2|Q8RVT2_ORYSA	Protein kinase	PF13947: Wall-associated receptor kinase galacturonan-binding; PF07714: Protein tyrosine kinase	IPR000719: Protein kinase domain; IPR000742: EGF-like domain; IPR001245: Serine-threonine/tyrosine-protein kinase, catalytic domain; IPR001881: EGF-like calcium-binding domain; IPR011009: Protein kinase-like domain; IPR017441: Protein kinase, ATP binding site; IPR018097: EGF-like calcium-binding, conserved site; IPR025287: Wall-associated receptor kinase, galacturonan-binding domain	GO:0004672 MF: protein kinase activity;GO:0005509 MF: calcium ion binding;GO:0005515 MF: protein binding;GO:0005524 MF: ATP binding;GO:0006468 BP: protein phosphorylation;GO:0030247 MF: polysaccharide binding	G	PF13947; PF07714	IPR000719; IPR000742; IPR001245; IPR001881; IPR011009; IPR017441; IPR018097; IPR025287	GO:0004672; GO:0005509; GO:0005515; GO:0005524; GO:0006468; GO:0030247
Chr1A	8249137	8252647	QTL_RI_expR+ch_1	ID=TraesCS1A03G0029900		TraesCS1A03G0029900	TraesCS1A03G0029900.1	1	TraesCS1A01G012000.1	1	***	tr|Q8RVT2|Q8RVT2_ORYSA	Protein kinase	PF13947: Wall-associated receptor kinase galacturonan-binding; PF07714: Protein tyrosine kinase	IPR000719: Protein kinase domain; IPR000742: EGF-like domain; IPR001245: Serine-threonine/tyrosine-protein kinase, catalytic domain; IPR001881: EGF-like calcium-binding domain; IPR008271: Serine/threonine-protein kinase, active site; IPR011009: Protein kinase-like domain; IPR017441: Protein kinase, ATP binding site; IPR018097: EGF-like calcium-binding, conserved site; IPR025287: Wall-associated r…	GO:0004672 MF: protein kinase activity;GO:0005509 MF: calcium ion binding;GO:0005515 MF: protein binding;GO:0005524 MF: ATP binding;GO:0006468 BP: protein phosphorylation;GO:0030247 MF: polysaccharide binding	G	PF13947; PF07714	IPR000719; IPR000742; IPR001245; IPR001881; IPR008271; IPR011009; IPR017441; IPR018097; IPR025287	GO:0004672; GO:0005509; GO:0005515; GO:0005524; GO:0006468; GO:0030247
Chr1A	8263670	8265615	QTL_RI_expR+ch_1	ID=TraesCS1A03G0030000		TraesCS1A03G0030000	TraesCS1A03G0030000.1	1	TraesCS1A01G012100.1	1	***	tr|C7A7S9|C7A7S9_CORAV	Kinase-like protein	PF00069: Protein kinase domain	IPR000719: Protein kinase domain; IPR008271: Serine/threonine-protein kinase, active site; IPR011009: Protein kinase-like domain	GO:0004672 MF: protein kinase activity;GO:0005524 MF: ATP binding;GO:0006468 BP: protein phosphorylation	G	PF00069	IPR000719; IPR008271; IPR011009	GO:0004672; GO:0005524; GO:0006468
Chr1A	8448758	8449502	QTL_RI_expR+ch_1	ID=TraesCS1A03G0031000		TraesCS1A03G0031000	TraesCS1A03G0031000.1	1	TraesCS1A01G012200.1	1	--*	AT3G15450.3	aluminum induced protein with YGL and LRDR motifs	0	0	0	G	0	0	0
Chr1A	8456694	8457124	QTL_RI_expR+ch_1	ID=TraesCS1A03G0031200		TraesCS1A03G0031200	TraesCS1A03G0031200.1	1	TraesCS1A01G012300.1	1	*-*	tr|B6UB59|B6UB59_MAIZE	Homoserine kinase	0	0	0	G	0	0	0
Chr1A	8457959	8463291	QTL_RI_expR+ch_1	ID=TraesCS1A03G0031300		TraesCS1A03G0031300	TraesCS1A03G0031300.1	1	TraesCS1A01G012400.1	1	***	tr|R7WFH9|R7WFH9_AEGTA	F-box protein	PF00646: F-box domain	IPR001810: F-box domain; IPR015915: Kelch-type beta propeller	GO:0005515 MF: protein binding	TE?	PF00646	IPR001810; IPR015915	GO:0005515
Chr1A	8526026	8532786	QTL_RI_expR+ch_1	ID=TraesCS1A03G0031500		TraesCS1A03G0031500	TraesCS1A03G0031500.1	1	TraesCS1A01G012500.3	0	***	tr|A0A199UG70|A0A199UG70_ANACO	Transforming growth factor-beta receptor-associated protein 1	PF00780: CNH domain; PF10366: Vacuolar sorting protein 39 domain 1; PF00637: Region in Clathrin and VPS; PF10367: Vacuolar sorting protein 39 domain 2	IPR000547: Clathrin, heavy chain/VPS, 7-fold repeat; IPR001180: Citron homology (CNH) domain; IPR011990: Tetratricopeptide-like helical domain; IPR015943: WD40/YVTN repeat-like-containing domain; IPR019452: Vacuolar sorting protein 39/Transforming growth factor beta receptor-associated domain 1; IPR019453: Vacuolar sorting protein 39/Transforming growth factor beta receptor-associated domain 2	GO:0005515 MF: protein binding;GO:0006886 BP: intracellular protein transport;GO:0016192 BP: vesicle-mediated transport	G	PF00780; PF10366; PF00637; PF10367	IPR000547; IPR001180; IPR011990; IPR015943; IPR019452; IPR019453	GO:0005515; GO:0006886; GO:0016192
Chr1A	8526026	8532786	QTL_RI_expR+ch_1	ID=TraesCS1A03G0031500		TraesCS1A03G0031500	TraesCS1A03G0031500.2	2	TraesCS1A01G012500.4	1	***	tr|A0A199UG70|A0A199UG70_ANACO	Transforming growth factor-beta receptor-associated protein 1	PF00780: CNH domain; PF10366: Vacuolar sorting protein 39 domain 1; PF00637: Region in Clathrin and VPS; PF10367: Vacuolar sorting protein 39 domain 2	IPR000547: Clathrin, heavy chain/VPS, 7-fold repeat; IPR001180: Citron homology (CNH) domain; IPR011990: Tetratricopeptide-like helical domain; IPR015943: WD40/YVTN repeat-like-containing domain; IPR019452: Vacuolar sorting protein 39/Transforming growth factor beta receptor-associated domain 1; IPR019453: Vacuolar sorting protein 39/Transforming growth factor beta receptor-associated domain 2	GO:0005515 MF: protein binding;GO:0006886 BP: intracellular protein transport;GO:0016192 BP: vesicle-mediated transport	G	PF00780; PF10366; PF00637; PF10367	IPR000547; IPR001180; IPR011990; IPR015943; IPR019452; IPR019453	GO:0005515; GO:0006886; GO:0016192
Chr1A	8526026	8532786	QTL_RI_expR+ch_1	ID=TraesCS1A03G0031500		TraesCS1A03G0031500	TraesCS1A03G0031500.3	3	TraesCS1A01G012500.1	0	***	tr|A0A199UG70|A0A199UG70_ANACO	Transforming growth factor-beta receptor-associated protein 1	PF00780: CNH domain; PF10366: Vacuolar sorting protein 39 domain 1; PF00637: Region in Clathrin and VPS	IPR000547: Clathrin, heavy chain/VPS, 7-fold repeat; IPR001180: Citron homology (CNH) domain; IPR011990: Tetratricopeptide-like helical domain; IPR015943: WD40/YVTN repeat-like-containing domain; IPR019452: Vacuolar sorting protein 39/Transforming growth factor beta receptor-associated domain 1	GO:0005515 MF: protein binding;GO:0006886 BP: intracellular protein transport;GO:0016192 BP: vesicle-mediated transport	G	PF00780; PF10366; PF00637	IPR000547; IPR001180; IPR011990; IPR015943; IPR019452	GO:0005515; GO:0006886; GO:0016192
Chr1A	8526026	8532786	QTL_RI_expR+ch_1	ID=TraesCS1A03G0031500		TraesCS1A03G0031500	TraesCS1A03G0031500.4	4	TraesCS1A01G012500.2	0	***	tr|A0A199UG70|A0A199UG70_ANACO	Transforming growth factor-beta receptor-associated protein 1	PF00780: CNH domain; PF10366: Vacuolar sorting protein 39 domain 1	IPR001180: Citron homology (CNH) domain; IPR011990: Tetratricopeptide-like helical domain; IPR015943: WD40/YVTN repeat-like-containing domain; IPR019452: Vacuolar sorting protein 39/Transforming growth factor beta receptor-associated domain 1	GO:0005515 MF: protein binding	G	PF00780; PF10366	IPR001180; IPR011990; IPR015943; IPR019452	GO:0005515
Chr1A	8533323	8534333	QTL_RI_expR+ch_1	ID=TraesCS1A03G0031600		TraesCS1A03G0031600	TraesCS1A03G0031600.1	1	TraesCS1A01G012600.1	1	*-*	AT3G24240.1	Leucine-rich repeat receptor-like protein kinase family protein	PF08263: Leucine rich repeat N-terminal domain; PF00560: Leucine Rich Repeat	IPR001611: Leucine-rich repeat; IPR013210: Leucine-rich repeat-containing N-terminal, plant-type; IPR032675: Leucine-rich repeat domain, L domain-like	GO:0005515 MF: protein binding	G	PF08263; PF00560	IPR001611; IPR013210; IPR032675	GO:0005515
Chr1A	8575612	8576836	QTL_RI_expR+ch_1	ID=TraesCS1A03G0031900		TraesCS1A03G0031900	TraesCS1A03G0031900.1	1	TraesCS1A01G012700.1	1	***	tr|M8A2X4|M8A2X4_TRIUA	Fatty acid oxidation complex subunit alpha	PF00378: Enoyl-CoA hydratase/isomerase	IPR001753: Crotonase superfamily; IPR029045: ClpP/crotonase-like domain	GO:0003824 MF: catalytic activity;GO:0008152 BP: metabolic process	G	PF00378	IPR001753; IPR029045	GO:0003824; GO:0008152
Chr1A	8616326	8617328	QTL_RI_expR+ch_1	ID=TraesCS1A03G0032000		TraesCS1A03G0032000	TraesCS1A03G0032000.1	1	TraesCS1A01G012800.1	1	***	tr|M8A2X4|M8A2X4_TRIUA	Fatty acid oxidation complex subunit alpha	PF00378: Enoyl-CoA hydratase/isomerase	IPR001753: Crotonase superfamily; IPR029045: ClpP/crotonase-like domain	GO:0003824 MF: catalytic activity;GO:0008152 BP: metabolic process	G	PF00378	IPR001753; IPR029045	GO:0003824; GO:0008152
Chr1A	8618386	8621059	QTL_RI_expR+ch_1	ID=TraesCS1A03G0032100		TraesCS1A03G0032100	TraesCS1A03G0032100.1	1	TraesCS1A01G012900.1	1	***	tr|M8A2X4|M8A2X4_TRIUA	Fatty acid oxidation complex subunit alpha	PF00378: Enoyl-CoA hydratase/isomerase	IPR001753: Crotonase superfamily; IPR029045: ClpP/crotonase-like domain	GO:0003824 MF: catalytic activity;GO:0008152 BP: metabolic process	G	PF00378	IPR001753; IPR029045	GO:0003824; GO:0008152
Chr1A	8623361	8635717	QTL_RI_expR+ch_1	ID=TraesCS1A03G0032200		TraesCS1A03G0032200	TraesCS1A03G0032200.1	1	TraesCS1A01G013000.1	1	***	tr|B9NHG2|B9NHG2_POPTR	Disease resistance family protein	PF00931: NB-ARC domain	IPR002182: NB-ARC; IPR011991: Winged helix-turn-helix DNA-binding domain; IPR027417: P-loop containing nucleoside triphosphate hydrolase; IPR032675: Leucine-rich repeat domain, L domain-like	GO:0043531 MF: ADP binding	G	PF00931	IPR002182; IPR011991; IPR027417; IPR032675	GO:0043531
Chr1A	8652783	8653352	QTL_RI_expR+ch_1	ID=TraesCS1A03G0032400		TraesCS1A03G0032400	TraesCS1A03G0032400.1	1	TraesCS1A01G013100.1	1	***	tr|G7LIR5|G7LIR5_MEDTR	MADS-box transcription factor family protein	PF00319: SRF-type transcription factor (DNA-binding and dimerisation domain)	IPR002100: Transcription factor, MADS-box	GO:0003677 MF: DNA binding;GO:0046983 MF: protein dimerization activity	G	PF00319	IPR002100	GO:0003677; GO:0046983
Chr1A	8656184	8666852	QTL_RI_expR+ch_1	ID=TraesCS1A03G0032500		TraesCS1A03G0032500	TraesCS1A03G0032500.1	1	TraesCS1A01G013200.1	1	***	tr|Q6Z6P6|Q6Z6P6_ORYSJ	Ankyrin repeat protein family-like protein	PF12796: Ankyrin repeats (3 copies); PF13857: Ankyrin repeats (many copies); PF13962: Domain of unknown function	IPR002110: Ankyrin repeat; IPR020683: Ankyrin repeat-containing domain; IPR026961: PGG domain	GO:0005515 MF: protein binding	G	PF12796; PF13857; PF13962	IPR002110; IPR020683; IPR026961	GO:0005515
Chr1A	8862666	8862860	QTL_RI_expR+ch_1	ID=TraesCS1A03G0033100		TraesCS1A03G0033100	TraesCS1A03G0033100.1	1	TraesCS1A01G013300.1	1	*-*	tr|B9GPE7|B9GPE7_POPTR	Transketolase family protein	0	0	0	G	0	0	0
Chr1A	8866181	8866776	QTL_RI_expR+ch_1	ID=TraesCS1A03G0033200		TraesCS1A03G0033200	TraesCS1A03G0033200.1	1	TraesCS1A01G013400.1	1	--*	tr|A0A1J3FEJ9|A0A1J3FEJ9_NOCCA	UDP-glycosyltransferase 72E3	0	0	0	G	0	0	0
Chr1A	8875965	8876255	QTL_RI_expR+ch_1	ID=TraesCS1A03G0033300		TraesCS1A03G0033300	TraesCS1A03G0033300.1	1	TraesCS1A01G013500.1	1	--*	tr|A0A0D3G3B7|A0A0D3G3B7_9ORYZ	DNA-directed RNA polymerase subunit	0	0	0	G	0	0	0
Chr1A	8981643	8982502	QTL_RI_expR+ch_1	ID=TraesCS1A03G0033600		TraesCS1A03G0033600	TraesCS1A03G0033600.1	1	TraesCS1A01G013600.1	1	***	tr|Q8L698|Q8L698_WHEAT	Defensin	PF00304: Gamma-thionin family	IPR003614: Knottin, scorpion toxin-like; IPR008176: Defensin, plant	GO:0006952 BP: defense response	G	PF00304	IPR003614; IPR008176	GO:0006952
Chr1A	8990493	8993152	QTL_RI_expR+ch_1	ID=TraesCS1A03G0033800		TraesCS1A03G0033800	TraesCS1A03G0033800.1	1	TraesCS1A01G013700.1	1	***	tr|A0A0K9NUT8|A0A0K9NUT8_ZOSMR	U-box domain protein	PF04564: U-box domain	IPR003613: U box domain; IPR011990: Tetratricopeptide-like helical domain; IPR013026: Tetratricopeptide repeat-containing domain; IPR013083: Zinc finger, RING/FYVE/PHD-type; IPR019734: Tetratricopeptide repeat	GO:0004842 MF: ubiquitin-protein transferase activity;GO:0005515 MF: protein binding;GO:0016567 BP: protein ubiquitination	G	PF04564	IPR003613; IPR011990; IPR013026; IPR013083; IPR019734	GO:0004842; GO:0005515; GO:0016567
Chr1A	8996174	9008804	QTL_RI_expR+ch_1	ID=TraesCS1A03G0033900		TraesCS1A03G0033900	TraesCS1A03G0033900.1	1	TraesCS1A01G013800.1	0	***	tr|A0A1D6RDL4|A0A1D6RDL4_WHEAT	Methionine S-methyltransferase	PF13847: Methyltransferase domain; PF00155: Aminotransferase class I and II	IPR004839: Aminotransferase, class I/classII; IPR015421: Pyridoxal phosphate-dependent transferase, major region, subdomain 1; IPR015422: Pyridoxal phosphate-dependent transferase, subdomain 2; IPR015424: Pyridoxal phosphate-dependent transferase; IPR025714: Methyltransferase domain; IPR025779: Methionine S-methyltransferase; IPR029063: S-adenosyl-L-methionine-dependent methyltransferase	GO:0003824 MF: catalytic activity;GO:0008168 MF: methyltransferase activity;GO:0009058 BP: biosynthetic process;GO:0030170 MF: pyridoxal phosphate binding	G	PF13847; PF00155	IPR004839; IPR015421; IPR015422; IPR015424; IPR025714; IPR025779; IPR029063	GO:0003824; GO:0008168; GO:0009058; GO:0030170
Chr1A	8996174	9008804	QTL_RI_expR+ch_1	ID=TraesCS1A03G0033900		TraesCS1A03G0033900	TraesCS1A03G0033900.2	2	TraesCS1A01G013800.2	0	***	tr|A0A1D5T1L6|A0A1D5T1L6_WHEAT	Methionine S-methyltransferase	PF13847: Methyltransferase domain; PF00155: Aminotransferase class I and II	IPR004839: Aminotransferase, class I/classII; IPR015421: Pyridoxal phosphate-dependent transferase, major region, subdomain 1; IPR015422: Pyridoxal phosphate-dependent transferase, subdomain 2; IPR015424: Pyridoxal phosphate-dependent transferase; IPR025714: Methyltransferase domain; IPR025779: Methionine S-methyltransferase; IPR029063: S-adenosyl-L-methionine-dependent methyltransferase	GO:0003824 MF: catalytic activity;GO:0008168 MF: methyltransferase activity;GO:0009058 BP: biosynthetic process;GO:0030170 MF: pyridoxal phosphate binding	G	PF13847; PF00155	IPR004839; IPR015421; IPR015422; IPR015424; IPR025714; IPR025779; IPR029063	GO:0003824; GO:0008168; GO:0009058; GO:0030170
Chr1A	8996174	9008804	QTL_RI_expR+ch_1	ID=TraesCS1A03G0033900		TraesCS1A03G0033900	TraesCS1A03G0033900.3	3	TraesCS1A01G013800.4	1	***	tr|A0A1D5T1L6|A0A1D5T1L6_WHEAT	Methionine S-methyltransferase	PF13847: Methyltransferase domain; PF00155: Aminotransferase class I and II	IPR004839: Aminotransferase, class I/classII; IPR015421: Pyridoxal phosphate-dependent transferase, major region, subdomain 1; IPR015422: Pyridoxal phosphate-dependent transferase, subdomain 2; IPR015424: Pyridoxal phosphate-dependent transferase; IPR025714: Methyltransferase domain; IPR025779: Methionine S-methyltransferase; IPR029063: S-adenosyl-L-methionine-dependent methyltransferase	GO:0003824 MF: catalytic activity;GO:0008168 MF: methyltransferase activity;GO:0009058 BP: biosynthetic process;GO:0030170 MF: pyridoxal phosphate binding	G	PF13847; PF00155	IPR004839; IPR015421; IPR015422; IPR015424; IPR025714; IPR025779; IPR029063	GO:0003824; GO:0008168; GO:0009058; GO:0030170
Chr1A	8996174	9008804	QTL_RI_expR+ch_1	ID=TraesCS1A03G0033900		TraesCS1A03G0033900	TraesCS1A03G0033900.4	4	TraesCS1A01G013800.3	0	***	tr|A0A1D5T1L6|A0A1D5T1L6_WHEAT	Methionine S-methyltransferase	PF13847: Methyltransferase domain; PF00155: Aminotransferase class I and II	IPR004839: Aminotransferase, class I/classII; IPR015421: Pyridoxal phosphate-dependent transferase, major region, subdomain 1; IPR015422: Pyridoxal phosphate-dependent transferase, subdomain 2; IPR015424: Pyridoxal phosphate-dependent transferase; IPR025714: Methyltransferase domain; IPR025779: Methionine S-methyltransferase; IPR029063: S-adenosyl-L-methionine-dependent methyltransferase	GO:0003824 MF: catalytic activity;GO:0008168 MF: methyltransferase activity;GO:0009058 BP: biosynthetic process;GO:0030170 MF: pyridoxal phosphate binding	G	PF13847; PF00155	IPR004839; IPR015421; IPR015422; IPR015424; IPR025714; IPR025779; IPR029063	GO:0003824; GO:0008168; GO:0009058; GO:0030170
Chr1A	9014494	9016070	QTL_RI_expR+ch_1	ID=TraesCS1A03G0034000		TraesCS1A03G0034000	TraesCS1A03G0034000.1	1	TraesCS1A01G013900.1	1	***	tr|A0A0F6PRM5|A0A0F6PRM5_LEMMI	Glutathione s-transferase	PF02798: Glutathione S-transferase, N-terminal domain; PF00043: Glutathione S-transferase, C-terminal domain	IPR004045: Glutathione S-transferase, N-terminal; IPR004046: Glutathione S-transferase, C-terminal; IPR010987: Glutathione S-transferase, C-terminal-like; IPR012336: Thioredoxin-like fold	GO:0005515 MF: protein binding	G	PF02798; PF00043	IPR004045; IPR004046; IPR010987; IPR012336	GO:0005515
Chr1A	9023921	9024508	QTL_RI_expR+ch_1	ID=TraesCS1A03G0034100		TraesCS1A03G0034100	TraesCS1A03G0034100.1	1	TraesCS1A01G014000.1	1	***	tr|W4ZWJ1|W4ZWJ1_WHEAT	Defensin	PF00304: Gamma-thionin family	IPR003614: Knottin, scorpion toxin-like; IPR008176: Defensin, plant	GO:0006952 BP: defense response	G	PF00304	IPR003614; IPR008176	GO:0006952
Chr1A	9036098	9036996	QTL_RI_expR+ch_1	ID=TraesCS1A03G0034200		TraesCS1A03G0034200	TraesCS1A03G0034200.1	1	TraesCS1A01G014100.1	1	***	tr|W5ALK8|W5ALK8_WHEAT	Defensin	PF00304: Gamma-thionin family	IPR003614: Knottin, scorpion toxin-like; IPR008176: Defensin, plant	GO:0006952 BP: defense response	G	PF00304	IPR003614; IPR008176	GO:0006952
Chr1A	9115955	9117195	QTL_RI_expR+ch_1	ID=TraesCS1A03G0034400		TraesCS1A03G0034400	TraesCS1A03G0034400.1	1	TraesCS1A01G014200.1	1	*-*	tr|R7WFH9|R7WFH9_AEGTA	F-box protein	0	0	0	TE?	0	0	0
Chr1A	9149837	9152212	QTL_RI_expR+ch_1	ID=TraesCS1A03G0034600		TraesCS1A03G0034600	TraesCS1A03G0034600.1	1	TraesCS1A01G014300.1	1	***	tr|A0A072ULK6|A0A072ULK6_MEDTR	C2 calcium/lipid-binding and GRAM domain protein	PF00168: C2 domain; PF08372: Plant phosphoribosyltransferase C-terminal	IPR000008: C2 domain; IPR013583: Phosphoribosyltransferase C-terminal	GO:0005515 MF: protein binding	G	PF00168; PF08372	IPR000008; IPR013583	GO:0005515
Chr1A	9169077	9169745	QTL_RI_expR+ch_1	ID=TraesCS1A03G0034700		TraesCS1A03G0034700	TraesCS1A03G0034700.1	1	TraesCS1A01G014400.1	1	*-*	tr|A0A1D5S2M5|A0A1D5S2M5_WHEAT	Serine/threonine-protein kinase	PF00069: Protein kinase domain	IPR000719: Protein kinase domain; IPR008271: Serine/threonine-protein kinase, active site; IPR011009: Protein kinase-like domain	GO:0004672 MF: protein kinase activity;GO:0005524 MF: ATP binding;GO:0006468 BP: protein phosphorylation	G	PF00069	IPR000719; IPR008271; IPR011009	GO:0004672; GO:0005524; GO:0006468
Chr1A	9173491	9176022	QTL_RI_expR+ch_1	ID=TraesCS1A03G0034800		TraesCS1A03G0034800	TraesCS1A03G0034800.1	1	TraesCS1A01G014500.1	1	***	tr|M8BV83|M8BV83_AEGTA	Serine/threonine-protein kinase	PF01453: D-mannose binding lectin; PF00954: S-locus glycoprotein domain; PF08276: PAN-like domain; PF00069: Protein kinase domain	IPR000719: Protein kinase domain; IPR000858: S-locus glycoprotein domain; IPR001480: Bulb-type lectin domain; IPR003609: PAN/Apple domain; IPR008271: Serine/threonine-protein kinase, active site; IPR011009: Protein kinase-like domain; IPR017441: Protein kinase, ATP binding site; IPR024171: S-receptor-like serine/threonine-protein kinase	GO:0004672 MF: protein kinase activity;GO:0004674 MF: protein serine/threonine kinase activity;GO:0005524 MF: ATP binding;GO:0006468 BP: protein phosphorylation;GO:0048544 BP: recognition of pollen	G	PF01453; PF00954; PF08276; PF00069	IPR000719; IPR000858; IPR001480; IPR003609; IPR008271; IPR011009; IPR017441; IPR024171	GO:0004672; GO:0004674; GO:0005524; GO:0006468; GO:0048544
Chr1A	9295766	9296089	QTL_RI_expR+ch_1	ID=TraesCS1A03G0035100		TraesCS1A03G0035100	TraesCS1A03G0035100.1	1	TraesCS1A01G014700.1	1	--*	AT5G05970.2	Transducin/WD40 repeat-like superfamily protein	0	0	0	G	0	0	0
Chr1A	9301181	9301960	QTL_RI_expR+ch_1	ID=TraesCS1A03G0035200		TraesCS1A03G0035200	TraesCS1A03G0035200.1	1	TraesCS1A01G014800.1	1	***	tr|W4ZXA3|W4ZXA3_WHEAT	Defensin	PF00304: Gamma-thionin family	IPR003614: Knottin, scorpion toxin-like; IPR008176: Defensin, plant	GO:0006952 BP: defense response	G	PF00304	IPR003614; IPR008176	GO:0006952
Chr1A	9480719	9483259	QTL_RI_expR+ch_1	ID=TraesCS1A03G0036100		TraesCS1A03G0036100	TraesCS1A03G0036100.1	1	TraesCS1A01G014900.1	1	***	tr|A0A1D5ZI92|A0A1D5ZI92_WHEAT	Serine/threonine-protein kinase	PF01453: D-mannose binding lectin; PF00954: S-locus glycoprotein domain; PF08276: PAN-like domain; PF00069: Protein kinase domain	IPR000719: Protein kinase domain; IPR000858: S-locus glycoprotein domain; IPR001480: Bulb-type lectin domain; IPR003609: PAN/Apple domain; IPR008271: Serine/threonine-protein kinase, active site; IPR011009: Protein kinase-like domain; IPR017441: Protein kinase, ATP binding site; IPR024171: S-receptor-like serine/threonine-protein kinase	GO:0004672 MF: protein kinase activity;GO:0004674 MF: protein serine/threonine kinase activity;GO:0005524 MF: ATP binding;GO:0006468 BP: protein phosphorylation;GO:0048544 BP: recognition of pollen	G	PF01453; PF00954; PF08276; PF00069	IPR000719; IPR000858; IPR001480; IPR003609; IPR008271; IPR011009; IPR017441; IPR024171	GO:0004672; GO:0004674; GO:0005524; GO:0006468; GO:0048544
Chr1A	9496105	9498615	QTL_RI_expR+ch_1	ID=TraesCS1A03G0036200		TraesCS1A03G0036200	TraesCS1A03G0036200.1	1	TraesCS1A01G015000.1	1	***	tr|R9UD00|R9UD00_TRITD	Serine/threonine-protein kinase	PF01453: D-mannose binding lectin; PF00954: S-locus glycoprotein domain; PF08276: PAN-like domain; PF00069: Protein kinase domain	IPR000719: Protein kinase domain; IPR000858: S-locus glycoprotein domain; IPR001480: Bulb-type lectin domain; IPR003609: PAN/Apple domain; IPR008271: Serine/threonine-protein kinase, active site; IPR011009: Protein kinase-like domain; IPR017441: Protein kinase, ATP binding site; IPR024171: S-receptor-like serine/threonine-protein kinase	GO:0004672 MF: protein kinase activity;GO:0004674 MF: protein serine/threonine kinase activity;GO:0005524 MF: ATP binding;GO:0006468 BP: protein phosphorylation;GO:0048544 BP: recognition of pollen	G	PF01453; PF00954; PF08276; PF00069	IPR000719; IPR000858; IPR001480; IPR003609; IPR008271; IPR011009; IPR017441; IPR024171	GO:0004672; GO:0004674; GO:0005524; GO:0006468; GO:0048544
Chr1A	9577016	9578170	QTL_RI_expR+ch_1	ID=TraesCS1A03G0036900		TraesCS1A03G0036900	TraesCS1A03G0036900.1	1	TraesCS1A01G015100.1	1	--*	tr|B9GLJ5|B9GLJ5_POPTR	Chaperone protein dnaJ	0	0	0	G	0	0	0
Chr1A	9578228	9583585	QTL_RI_expR+ch_1	ID=TraesCS1A03G0037000		TraesCS1A03G0037000	TraesCS1A03G0037000.1	1	TraesCS1A01G015200.1	0	***	sp|Q5PQJ7|TBCEL_RAT	Tubulin-specific chaperone cofactor E-like protein	PF01302: CAP-Gly domain; PF14580: Leucine-rich repeat	IPR000938: CAP Gly-rich domain; IPR001611: Leucine-rich repeat; IPR003591: Leucine-rich repeat, typical subtype; IPR029071: Ubiquitin-related domain; IPR032675: Leucine-rich repeat domain, L domain-like	GO:0005515 MF: protein binding	G	PF01302; PF14580	IPR000938; IPR001611; IPR003591; IPR029071; IPR032675	GO:0005515
Chr1A	9578228	9583585	QTL_RI_expR+ch_1	ID=TraesCS1A03G0037000		TraesCS1A03G0037000	TraesCS1A03G0037000.2	2	TraesCS1A01G015200.2	1	***	sp|Q5PQJ7|TBCEL_RAT	Tubulin-specific chaperone cofactor E-like protein	PF01302: CAP-Gly domain; PF14580: Leucine-rich repeat	IPR000938: CAP Gly-rich domain; IPR001611: Leucine-rich repeat; IPR003591: Leucine-rich repeat, typical subtype; IPR029071: Ubiquitin-related domain; IPR032675: Leucine-rich repeat domain, L domain-like	GO:0005515 MF: protein binding	G	PF01302; PF14580	IPR000938; IPR001611; IPR003591; IPR029071; IPR032675	GO:0005515
Chr1A	9585976	9590029	QTL_RI_expR+ch_1	ID=TraesCS1A03G0037100		TraesCS1A03G0037100	TraesCS1A03G0037100.1	1	TraesCS1A01G015300.1	1	***	tr|G5DX74|G5DX74_SILLA	Ras-like protein	PF00071: Ras family	IPR001806: Small GTPase superfamily; IPR005225: Small GTP-binding protein domain; IPR027417: P-loop containing nucleoside triphosphate hydrolase	GO:0003924 MF: GTPase activity;GO:0005525 MF: GTP binding	G	PF00071	IPR001806; IPR005225; IPR027417	GO:0003924; GO:0005525
Chr1A	9598810	9600750	QTL_RI_expR+ch_1	ID=TraesCS1A03G0037200		TraesCS1A03G0037200	TraesCS1A03G0037200.1	1	.	.	.	.	.	.	.	.	.	.	.	.
Chr1A	9602925	9605100	QTL_RI_expR+ch_1	ID=TraesCS1A03G0037300		TraesCS1A03G0037300	TraesCS1A03G0037300.1	1	TraesCS1A01G015400.1	1	***	tr|A0A061RFL5|A0A061RFL5_9CHLO	Ras-related protein Rab-11A	PF00071: Ras family	IPR001806: Small GTPase superfamily; IPR005225: Small GTP-binding protein domain; IPR027417: P-loop containing nucleoside triphosphate hydrolase	GO:0003924 MF: GTPase activity;GO:0005525 MF: GTP binding	G	PF00071	IPR001806; IPR005225; IPR027417	GO:0003924; GO:0005525
Chr1A	9630108	9631642	QTL_RI_expR+ch_1	ID=TraesCS1A03G0037500		TraesCS1A03G0037500	TraesCS1A03G0037500.1	1	TraesCS1A01G015500.1	1	***	tr|G7K3S4|G7K3S4_MEDTR	12-oxophytodienoate reductase-like protein	PF00724: NADH:flavin oxidoreductase / NADH oxidase family	IPR001155: NADH:flavin oxidoreductase/NADH oxidase, N-terminal; IPR013785: Aldolase-type TIM barrel	GO:0003824 MF: catalytic activity;GO:0010181 MF: FMN binding;GO:0016491 MF: oxidoreductase activity;GO:0055114 BP: oxidation-reduction process	G	PF00724	IPR001155; IPR013785	GO:0003824; GO:0010181; GO:0016491; GO:0055114
Chr1A	9634267	9636102	QTL_RI_expR+ch_1	ID=TraesCS1A03G0037600		TraesCS1A03G0037600	TraesCS1A03G0037600.1	1	TraesCS1A01G015600.1	1	***	tr|G7K3S2|G7K3S2_MEDTR	12-oxophytodienoate reductase-like protein	PF00724: NADH:flavin oxidoreductase / NADH oxidase family	IPR001155: NADH:flavin oxidoreductase/NADH oxidase, N-terminal; IPR013785: Aldolase-type TIM barrel	GO:0003824 MF: catalytic activity;GO:0010181 MF: FMN binding;GO:0016491 MF: oxidoreductase activity;GO:0055114 BP: oxidation-reduction process	G	PF00724	IPR001155; IPR013785	GO:0003824; GO:0010181; GO:0016491; GO:0055114
Chr1A	9650321	9652002	QTL_RI_expR+ch_1	ID=TraesCS1A03G0037700		TraesCS1A03G0037700	TraesCS1A03G0037700.1	1	TraesCS1A01G015700.1	1	***	tr|B7FI39|B7FI39_MEDTR	12-oxophytodienoate reductase-like protein	PF00724: NADH:flavin oxidoreductase / NADH oxidase family	IPR001155: NADH:flavin oxidoreductase/NADH oxidase, N-terminal; IPR013785: Aldolase-type TIM barrel	GO:0003824 MF: catalytic activity;GO:0010181 MF: FMN binding;GO:0016491 MF: oxidoreductase activity;GO:0055114 BP: oxidation-reduction process	G	PF00724	IPR001155; IPR013785	GO:0003824; GO:0010181; GO:0016491; GO:0055114
Chr1A	9659454	9661345	QTL_RI_expR+ch_1	ID=TraesCS1A03G0037800		TraesCS1A03G0037800	TraesCS1A03G0037800.1	1	TraesCS1A01G015800.1	1	***	tr|B7FI39|B7FI39_MEDTR	12-oxophytodienoate reductase-like protein	PF00724: NADH:flavin oxidoreductase / NADH oxidase family	IPR001155: NADH:flavin oxidoreductase/NADH oxidase, N-terminal; IPR013785: Aldolase-type TIM barrel	GO:0003824 MF: catalytic activity;GO:0010181 MF: FMN binding;GO:0016491 MF: oxidoreductase activity;GO:0055114 BP: oxidation-reduction process	G	PF00724	IPR001155; IPR013785	GO:0003824; GO:0010181; GO:0016491; GO:0055114
Chr1A	9664474	9668558	QTL_RI_expR+ch_1	ID=TraesCS1A03G0037900		TraesCS1A03G0037900	TraesCS1A03G0037900.1	1	TraesCS1A01G015900.1	1	***	tr|R9UD00|R9UD00_TRITD	Serine/threonine-protein kinase	PF01453: D-mannose binding lectin; PF00954: S-locus glycoprotein domain; PF08276: PAN-like domain; PF00069: Protein kinase domain	IPR000719: Protein kinase domain; IPR000858: S-locus glycoprotein domain; IPR001480: Bulb-type lectin domain; IPR003609: PAN/Apple domain; IPR008271: Serine/threonine-protein kinase, active site; IPR011009: Protein kinase-like domain; IPR017441: Protein kinase, ATP binding site; IPR024171: S-receptor-like serine/threonine-protein kinase	GO:0004672 MF: protein kinase activity;GO:0004674 MF: protein serine/threonine kinase activity;GO:0005524 MF: ATP binding;GO:0006468 BP: protein phosphorylation;GO:0048544 BP: recognition of pollen	G	PF01453; PF00954; PF08276; PF00069	IPR000719; IPR000858; IPR001480; IPR003609; IPR008271; IPR011009; IPR017441; IPR024171	GO:0004672; GO:0004674; GO:0005524; GO:0006468; GO:0048544
Chr1A	9670581	9673361	QTL_RI_expR+ch_1	ID=TraesCS1A03G0038100		TraesCS1A03G0038100	TraesCS1A03G0038100.1	1	TraesCS1A01G016000.1	1	***	tr|M8BRL2|M8BRL2_AEGTA	Serine/threonine-protein kinase	PF01453: D-mannose binding lectin; PF00954: S-locus glycoprotein domain; PF08276: PAN-like domain; PF00069: Protein kinase domain	IPR000719: Protein kinase domain; IPR000858: S-locus glycoprotein domain; IPR001480: Bulb-type lectin domain; IPR003609: PAN/Apple domain; IPR008271: Serine/threonine-protein kinase, active site; IPR011009: Protein kinase-like domain; IPR017441: Protein kinase, ATP binding site; IPR024171: S-receptor-like serine/threonine-protein kinase	GO:0004672 MF: protein kinase activity;GO:0004674 MF: protein serine/threonine kinase activity;GO:0005524 MF: ATP binding;GO:0006468 BP: protein phosphorylation;GO:0048544 BP: recognition of pollen	G	PF01453; PF00954; PF08276; PF00069	IPR000719; IPR000858; IPR001480; IPR003609; IPR008271; IPR011009; IPR017441; IPR024171	GO:0004672; GO:0004674; GO:0005524; GO:0006468; GO:0048544
Chr1A	9680666	9683489	QTL_RI_expR+ch_1	ID=TraesCS1A03G0038300		TraesCS1A03G0038300	TraesCS1A03G0038300.1	1	TraesCS1A01G016100.1	1	***	tr|M8BRL2|M8BRL2_AEGTA	Serine/threonine-protein kinase	PF01453: D-mannose binding lectin; PF00954: S-locus glycoprotein domain; PF08276: PAN-like domain; PF00069: Protein kinase domain	IPR000719: Protein kinase domain; IPR000858: S-locus glycoprotein domain; IPR001480: Bulb-type lectin domain; IPR003609: PAN/Apple domain; IPR008271: Serine/threonine-protein kinase, active site; IPR011009: Protein kinase-like domain; IPR017441: Protein kinase, ATP binding site; IPR024171: S-receptor-like serine/threonine-protein kinase	GO:0004672 MF: protein kinase activity;GO:0004674 MF: protein serine/threonine kinase activity;GO:0005524 MF: ATP binding;GO:0006468 BP: protein phosphorylation;GO:0048544 BP: recognition of pollen	G	PF01453; PF00954; PF08276; PF00069	IPR000719; IPR000858; IPR001480; IPR003609; IPR008271; IPR011009; IPR017441; IPR024171	GO:0004672; GO:0004674; GO:0005524; GO:0006468; GO:0048544
Chr1A	9949251	9953276	QTL_RI_expR+ch_1	ID=TraesCS1A03G0038700		TraesCS1A03G0038700	TraesCS1A03G0038700.1	1	.	.	.	.	.	.	.	.	.	.	.	.
Chr1A	9965439	9971270	QTL_RI_expR+ch_1	ID=TraesCS1A03G0038800		TraesCS1A03G0038800	TraesCS1A03G0038800.1	1	TraesCS1A01G016200.1	1	*-*	tr|A0A0B4SVQ6|A0A0B4SVQ6_WHEAT	Disease resistance protein	PF00931: NB-ARC domain	IPR002182: NB-ARC; IPR011991: Winged helix-turn-helix DNA-binding domain; IPR027417: P-loop containing nucleoside triphosphate hydrolase; IPR032675: Leucine-rich repeat domain, L domain-like	GO:0043531 MF: ADP binding	G	PF00931	IPR002182; IPR011991; IPR027417; IPR032675	GO:0043531
Chr1A	10001491	10006436	QTL_RI_expR+ch_1	ID=TraesCS1A03G0038900		TraesCS1A03G0038900	TraesCS1A03G0038900.1	1	TraesCS1A01G016300.1	1	***	tr|B5RHV3|B5RHV3_MUSBA	Protein kinase family protein	PF13947: Wall-associated receptor kinase galacturonan-binding; PF08488: Wall-associated kinase; PF00069: Protein kinase domain	IPR000152: EGF-type aspartate/asparagine hydroxylation site; IPR000719: Protein kinase domain; IPR000742: EGF-like domain; IPR001881: EGF-like calcium-binding domain; IPR008271: Serine/threonine-protein kinase, active site; IPR011009: Protein kinase-like domain; IPR013695: Wall-associated receptor kinase; IPR017441: Protein kinase, ATP binding site; IPR018097: EGF-like calcium-binding, conserved …	GO:0004672 MF: protein kinase activity;GO:0004674 MF: protein serine/threonine kinase activity;GO:0005509 MF: calcium ion binding;GO:0005515 MF: protein binding;GO:0005524 MF: ATP binding;GO:0006468 BP: protein phosphorylation;GO:0016021 CC: integral component of membrane;GO:0030247 MF: polysaccharide binding	G	PF13947; PF08488; PF00069	IPR000152; IPR000719; IPR000742; IPR001881; IPR008271; IPR011009; IPR013695; IPR017441; IPR018097; IPR025287	GO:0004672; GO:0004674; GO:0005509; GO:0005515; GO:0005524; GO:0006468; GO:0016021; GO:0030247
Chr1A	10051524	10055292	QTL_RI_expR+ch_1	ID=TraesCS1A03G0039100		TraesCS1A03G0039100	TraesCS1A03G0039100.1	1	TraesCS1A01G016400.1	1	***	tr|Q2R8J2|Q2R8J2_ORYSJ	NBS-LRR disease resistance protein, putative, expressed	PF00931: NB-ARC domain	IPR002182: NB-ARC; IPR011991: Winged helix-turn-helix DNA-binding domain; IPR027417: P-loop containing nucleoside triphosphate hydrolase; IPR032675: Leucine-rich repeat domain, L domain-like	GO:0043531 MF: ADP binding	G	PF00931	IPR002182; IPR011991; IPR027417; IPR032675	GO:0043531
Chr1A	10068509	10068733	QTL_RI_expR+ch_1	ID=TraesCS1A03G0039200		TraesCS1A03G0039200	TraesCS1A03G0039200.1	1	TraesCS1A01G016500.1	1	--*	sp|Q9HCK8|CHD8_HUMAN	Chromodomain-helicase-DNA-binding protein 8	0	0	0	TE?	0	0	0
Chr1A	10424358	10427431	QTL_RI_expR+ch_1	ID=TraesCS1A03G0039300		TraesCS1A03G0039300	TraesCS1A03G0039300.1	1	TraesCS1A01G016600.1	1	***	tr|B5RHV3|B5RHV3_MUSBA	Protein kinase family protein	PF13947: Wall-associated receptor kinase galacturonan-binding; PF07645: Calcium-binding EGF domain	IPR000152: EGF-type aspartate/asparagine hydroxylation site; IPR000719: Protein kinase domain; IPR000742: EGF-like domain; IPR001881: EGF-like calcium-binding domain; IPR011009: Protein kinase-like domain; IPR017441: Protein kinase, ATP binding site; IPR018097: EGF-like calcium-binding, conserved site; IPR025287: Wall-associated receptor kinase, galacturonan-binding domain	GO:0004672 MF: protein kinase activity;GO:0005509 MF: calcium ion binding;GO:0005515 MF: protein binding;GO:0005524 MF: ATP binding;GO:0006468 BP: protein phosphorylation;GO:0030247 MF: polysaccharide binding	G	PF13947; PF07645	IPR000152; IPR000719; IPR000742; IPR001881; IPR011009; IPR017441; IPR018097; IPR025287	GO:0004672; GO:0005509; GO:0005515; GO:0005524; GO:0006468; GO:0030247
Chr1A	10437621	10438698	QTL_RI_expR+ch_1	ID=TraesCS1A03G0039400		TraesCS1A03G0039400	TraesCS1A03G0039400.1	1	TraesCS1A01G016800.1	1	***	tr|Q6WSC2|Q6WSC2_ORYSI	Glutathione S-transferase	PF13417: Glutathione S-transferase, N-terminal domain; PF00043: Glutathione S-transferase, C-terminal domain	IPR004045: Glutathione S-transferase, N-terminal; IPR004046: Glutathione S-transferase, C-terminal; IPR010987: Glutathione S-transferase, C-terminal-like; IPR012336: Thioredoxin-like fold	GO:0005515 MF: protein binding	G	PF13417; PF00043	IPR004045; IPR004046; IPR010987; IPR012336	GO:0005515
Chr1A	10439448	10445246	QTL_RI_expR+ch_1	ID=TraesCS1A03G0039500		TraesCS1A03G0039500	TraesCS1A03G0039500.1	1	TraesCS1A01G016900.1	1	***	tr|A0A1D5S3X7|A0A1D5S3X7_WHEAT	Phosphatidate cytidylyltransferase	PF01148: Cytidylyltransferase family	IPR000374: Phosphatidate cytidylyltransferase; IPR016720: Phosphatidate cytidylyltransferase, eukaryota	GO:0004605 MF: phosphatidate cytidylyltransferase activity;GO:0016020 CC: membrane;GO:0016772 MF: transferase activity, transferring phosphorus-containing groups	G	PF01148	IPR000374; IPR016720	GO:0004605; GO:0016020; GO:0016772
Chr1A	10439448	10445246	QTL_RI_expR+ch_1	ID=TraesCS1A03G0039500		TraesCS1A03G0039500	TraesCS1A03G0039500.2	2	TraesCS1A01G016900.2	0	***	tr|W4ZXI6|W4ZXI6_WHEAT	Phosphatidate cytidylyltransferase	PF01148: Cytidylyltransferase family	IPR000374: Phosphatidate cytidylyltransferase; IPR016720: Phosphatidate cytidylyltransferase, eukaryota	GO:0004605 MF: phosphatidate cytidylyltransferase activity;GO:0016020 CC: membrane;GO:0016772 MF: transferase activity, transferring phosphorus-containing groups	G	PF01148	IPR000374; IPR016720	GO:0004605; GO:0016020; GO:0016772
Chr1A	10439448	10445246	QTL_RI_expR+ch_1	ID=TraesCS1A03G0039500		TraesCS1A03G0039500	TraesCS1A03G0039500.3	3	TraesCS1A01G016900.3	0	***	tr|W4ZXI6|W4ZXI6_WHEAT	Phosphatidate cytidylyltransferase	PF01148: Cytidylyltransferase family	0	0	G	PF01148	0	0
Chr1A	10453750	10457809	QTL_RI_expR+ch_1	ID=TraesCS1A03G0039600		TraesCS1A03G0039600	TraesCS1A03G0039600.1	1	TraesCS1A01G017000.1	1	--*	AT2G43410.4	RNA binding protein	PF00076: RNA recognition motif. (a.k.a. RRM, RBD, or RNP domain)	IPR000504: RNA recognition motif domain	GO:0003676 MF: nucleic acid binding	G	PF00076	IPR000504	GO:0003676
Chr1A	10460531	10460698	QTL_RI_expR+ch_1	ID=TraesCS1A03G0039700		TraesCS1A03G0039700	TraesCS1A03G0039700.1	1	TraesCS1A01G017100.1	1	*-*	tr|R7W6C6|R7W6C6_AEGTA	Disease resistance protein RPM1	0	0	0	G	0	0	0
Chr1A	10461606	10464101	QTL_RI_expR+ch_1	ID=TraesCS1A03G0039800		TraesCS1A03G0039800	TraesCS1A03G0039800.1	1	TraesCS1A01G017200.1	1	***	tr|N1QWT2|N1QWT2_AEGTA	Serine/threonine-protein kinase	PF01453: D-mannose binding lectin; PF08276: PAN-like domain; PF00069: Protein kinase domain	IPR000719: Protein kinase domain; IPR001480: Bulb-type lectin domain; IPR003609: PAN/Apple domain; IPR008271: Serine/threonine-protein kinase, active site; IPR011009: Protein kinase-like domain; IPR017441: Protein kinase, ATP binding site; IPR024171: S-receptor-like serine/threonine-protein kinase	GO:0004672 MF: protein kinase activity;GO:0004674 MF: protein serine/threonine kinase activity;GO:0005524 MF: ATP binding;GO:0006468 BP: protein phosphorylation	G	PF01453; PF08276; PF00069	IPR000719; IPR001480; IPR003609; IPR008271; IPR011009; IPR017441; IPR024171	GO:0004672; GO:0004674; GO:0005524; GO:0006468
Chr1A	10490914	10491929	QTL_RI_expR+ch_1	ID=TraesCS1A03G0040000		TraesCS1A03G0040000	TraesCS1A03G0040000.1	1	TraesCS1A01G017300.1	1	***	tr|Q9FUE4|Q9FUE4_ORYSJ	Glutathione S-transferase	PF13417: Glutathione S-transferase, N-terminal domain; PF00043: Glutathione S-transferase, C-terminal domain	IPR004045: Glutathione S-transferase, N-terminal; IPR004046: Glutathione S-transferase, C-terminal; IPR010987: Glutathione S-transferase, C-terminal-like; IPR012336: Thioredoxin-like fold	GO:0005515 MF: protein binding	G	PF13417; PF00043	IPR004045; IPR004046; IPR010987; IPR012336	GO:0005515
Chr1A	10564167	10565112	QTL_RI_expR+ch_1	ID=TraesCS1A03G0040400		TraesCS1A03G0040400	TraesCS1A03G0040400.1	1	TraesCS1A01G017400.1	1	***	tr|Q6WSC2|Q6WSC2_ORYSI	Glutathione S-transferase	PF13417: Glutathione S-transferase, N-terminal domain; PF00043: Glutathione S-transferase, C-terminal domain	IPR004045: Glutathione S-transferase, N-terminal; IPR004046: Glutathione S-transferase, C-terminal; IPR010987: Glutathione S-transferase, C-terminal-like; IPR012336: Thioredoxin-like fold	GO:0005515 MF: protein binding	G	PF13417; PF00043	IPR004045; IPR004046; IPR010987; IPR012336	GO:0005515
Chr1A	10573150	10574930	QTL_RI_expR+ch_1	ID=TraesCS1A03G0040500		TraesCS1A03G0040500	TraesCS1A03G0040500.1	1	TraesCS1A01G017500.1	1	***	AT3G50160.1	transmembrane protein, putative (DUF247)	PF03140: Plant protein of unknown function	IPR004158: Protein of unknown function DUF247, plant	0	G	PF03140	IPR004158	0
Chr1A	10589661	10591464	QTL_RI_expR+ch_1	ID=TraesCS1A03G0040800		TraesCS1A03G0040800	TraesCS1A03G0040800.1	1	TraesCS1A01G017600.1	1	***	AT3G50150.1	transmembrane protein, putative (DUF247)	PF03140: Plant protein of unknown function	IPR004158: Protein of unknown function DUF247, plant	0	G	PF03140	IPR004158	0
Chr1A	10602571	10606265	QTL_RI_expR+ch_1	ID=TraesCS1A03G0040900		TraesCS1A03G0040900	TraesCS1A03G0040900.1	1	TraesCS1A01G017700.1	1	*-*	sp|P93194|RPK1_IPONI	Receptor-like protein kinase	PF13947: Wall-associated receptor kinase galacturonan-binding; PF07645: Calcium-binding EGF domain; PF07714: Protein tyrosine kinase	IPR000152: EGF-type aspartate/asparagine hydroxylation site; IPR000719: Protein kinase domain; IPR000742: EGF-like domain; IPR001245: Serine-threonine/tyrosine-protein kinase, catalytic domain; IPR001881: EGF-like calcium-binding domain; IPR008271: Serine/threonine-protein kinase, active site; IPR009030: Growth factor receptor cysteine-rich domain; IPR011009: Protein kinase-like domain; IPR017441…	GO:0004672 MF: protein kinase activity;GO:0005509 MF: calcium ion binding;GO:0005515 MF: protein binding;GO:0005524 MF: ATP binding;GO:0006468 BP: protein phosphorylation;GO:0030247 MF: polysaccharide binding	G	PF13947; PF07645; PF07714	IPR000152; IPR000719; IPR000742; IPR001245; IPR001881; IPR008271; IPR009030; IPR011009; IPR017441; IPR018097; IPR025287	GO:0004672; GO:0005509; GO:0005515; GO:0005524; GO:0006468; GO:0030247
Chr1A	10710567	10713989	QTL_RI_expR+ch_1	ID=TraesCS1A03G0041800		TraesCS1A03G0041800	TraesCS1A03G0041800.1	1	TraesCS1A01G017800.1	1	*-*	AT5G38350.1	Disease resistance protein (NBS-LRR class) family	PF00931: NB-ARC domain	IPR002182: NB-ARC; IPR011991: Winged helix-turn-helix DNA-binding domain; IPR027417: P-loop containing nucleoside triphosphate hydrolase; IPR032675: Leucine-rich repeat domain, L domain-like	GO:0043531 MF: ADP binding	G	PF00931	IPR002182; IPR011991; IPR027417; IPR032675	GO:0043531
Chr1A	10725091	10727687	QTL_RI_expR+ch_1	ID=TraesCS1A03G0041900		TraesCS1A03G0041900	TraesCS1A03G0041900.1	1	TraesCS1A01G017900.1	1	***	tr|Q9XHQ2|Q9XHQ2_HORVU	Receptor-like kinase	PF13947: Wall-associated receptor kinase galacturonan-binding; PF00069: Protein kinase domain	IPR000719: Protein kinase domain; IPR008271: Serine/threonine-protein kinase, active site; IPR011009: Protein kinase-like domain; IPR017441: Protein kinase, ATP binding site; IPR025287: Wall-associated receptor kinase, galacturonan-binding domain	GO:0004672 MF: protein kinase activity;GO:0005524 MF: ATP binding;GO:0006468 BP: protein phosphorylation;GO:0030247 MF: polysaccharide binding	G	PF13947; PF00069	IPR000719; IPR008271; IPR011009; IPR017441; IPR025287	GO:0004672; GO:0005524; GO:0006468; GO:0030247
Chr1A	10728950	10733440	QTL_RI_expR+ch_1	ID=TraesCS1A03G0042000		TraesCS1A03G0042000	TraesCS1A03G0042000.1	1	TraesCS1A01G018000.1	1	***	tr|Q6PRE0|Q6PRE0_WHEAT	Receptor-like kinase protein	PF00069: Protein kinase domain	IPR000719: Protein kinase domain; IPR008271: Serine/threonine-protein kinase, active site; IPR011009: Protein kinase-like domain; IPR017441: Protein kinase, ATP binding site	GO:0004672 MF: protein kinase activity;GO:0005524 MF: ATP binding;GO:0006468 BP: protein phosphorylation	G	PF00069	IPR000719; IPR008271; IPR011009; IPR017441	GO:0004672; GO:0005524; GO:0006468
Chr1A	10739686	10745366	QTL_RI_expR+ch_1	ID=TraesCS1A03G0042200		TraesCS1A03G0042200	TraesCS1A03G0042200.1	1	TraesCS1A01G018100.1	1	***	tr|M8BRL2|M8BRL2_AEGTA	Serine/threonine-protein kinase	PF01453: D-mannose binding lectin; PF00954: S-locus glycoprotein domain; PF08276: PAN-like domain; PF00069: Protein kinase domain	IPR000719: Protein kinase domain; IPR000858: S-locus glycoprotein domain; IPR001480: Bulb-type lectin domain; IPR003609: PAN/Apple domain; IPR008271: Serine/threonine-protein kinase, active site; IPR011009: Protein kinase-like domain; IPR017441: Protein kinase, ATP binding site; IPR024171: S-receptor-like serine/threonine-protein kinase	GO:0004672 MF: protein kinase activity;GO:0004674 MF: protein serine/threonine kinase activity;GO:0005524 MF: ATP binding;GO:0006468 BP: protein phosphorylation;GO:0048544 BP: recognition of pollen	G	PF01453; PF00954; PF08276; PF00069	IPR000719; IPR000858; IPR001480; IPR003609; IPR008271; IPR011009; IPR017441; IPR024171	GO:0004672; GO:0004674; GO:0005524; GO:0006468; GO:0048544
Chr1A	10838561	10839687	QTL_RI_expR+ch_1	ID=TraesCS1A03G0042500		TraesCS1A03G0042500	TraesCS1A03G0042500.1	1	TraesCS1A01G018200.1	1	--*	sp|Q9TV61|MYH1_PIG	Myosin-1	0	0	0	G	0	0	0
Chr1A	10845838	10847062	QTL_RI_expR+ch_1	ID=TraesCS1A03G0042600		TraesCS1A03G0042600	TraesCS1A03G0042600.1	1	TraesCS1A01G018300.1	1	***	tr|A0A1D5S2X2|A0A1D5S2X2_WHEAT	Dirigent protein	PF03018: Dirigent-like protein	IPR004265: Plant disease resistance response protein	0	G	PF03018	IPR004265	0
Chr1A	10913179	10917797	QTL_RI_expR+ch_1	ID=TraesCS1A03G0042800		TraesCS1A03G0042800	TraesCS1A03G0042800.1	1	TraesCS1A01G018400.1	0	***	tr|Q2R8J2|Q2R8J2_ORYSJ	NBS-LRR disease resistance protein, putative, expressed	PF00931: NB-ARC domain	IPR002182: NB-ARC; IPR011991: Winged helix-turn-helix DNA-binding domain; IPR027417: P-loop containing nucleoside triphosphate hydrolase; IPR032675: Leucine-rich repeat domain, L domain-like	GO:0043531 MF: ADP binding	G	PF00931	IPR002182; IPR011991; IPR027417; IPR032675	GO:0043531
Chr1A	10918795	10921847	QTL_RI_expR+ch_1	ID=TraesCS1A03G0042900		TraesCS1A03G0042900	TraesCS1A03G0042900.1	1	TraesCS1A01G018500.1	1	***	tr|Q9XHQ2|Q9XHQ2_HORVU	Receptor-like kinase	PF13947: Wall-associated receptor kinase galacturonan-binding; PF00069: Protein kinase domain	IPR000719: Protein kinase domain; IPR008271: Serine/threonine-protein kinase, active site; IPR011009: Protein kinase-like domain; IPR017441: Protein kinase, ATP binding site; IPR025287: Wall-associated receptor kinase, galacturonan-binding domain	GO:0004672 MF: protein kinase activity;GO:0005524 MF: ATP binding;GO:0006468 BP: protein phosphorylation;GO:0030247 MF: polysaccharide binding	G	PF13947; PF00069	IPR000719; IPR008271; IPR011009; IPR017441; IPR025287	GO:0004672; GO:0005524; GO:0006468; GO:0030247
Chr1A	10923686	10926635	QTL_RI_expR+ch_1	ID=TraesCS1A03G0043100		TraesCS1A03G0043100	TraesCS1A03G0043100.1	1	TraesCS1A01G018600.1	0	***	tr|Q8LPW7|Q8LPW7_WHEAT	Receptor-like kinase	PF00069: Protein kinase domain	IPR000719: Protein kinase domain; IPR008271: Serine/threonine-protein kinase, active site; IPR011009: Protein kinase-like domain; IPR017441: Protein kinase, ATP binding site	GO:0004672 MF: protein kinase activity;GO:0005524 MF: ATP binding;GO:0006468 BP: protein phosphorylation	G	PF00069	IPR000719; IPR008271; IPR011009; IPR017441	GO:0004672; GO:0005524; GO:0006468
Chr1A	10923686	10926635	QTL_RI_expR+ch_1	ID=TraesCS1A03G0043100		TraesCS1A03G0043100	TraesCS1A03G0043100.2	2	TraesCS1A01G018600.2	1	***	tr|Q8LPW7|Q8LPW7_WHEAT	Receptor-like kinase	PF00069: Protein kinase domain	IPR000719: Protein kinase domain; IPR008271: Serine/threonine-protein kinase, active site; IPR011009: Protein kinase-like domain; IPR017441: Protein kinase, ATP binding site	GO:0004672 MF: protein kinase activity;GO:0005524 MF: ATP binding;GO:0006468 BP: protein phosphorylation	G	PF00069	IPR000719; IPR008271; IPR011009; IPR017441	GO:0004672; GO:0005524; GO:0006468
Chr1A	10931226	10932882	QTL_RI_expR+ch_1	ID=TraesCS1A03G0043200		TraesCS1A03G0043200	TraesCS1A03G0043200.1	1	TraesCS1A01G018700.1	1	***	tr|A0A1J6JWE1|A0A1J6JWE1_NICAT	Protein trichome birefringence	PF14416: PMR5 N terminal Domain; PF13839: GDSL/SGNH-like Acyl-Esterase family found in Pmr5 and Cas1p	IPR025846: PMR5 N-terminal domain; IPR026057: PC-Esterase	0	G	PF14416; PF13839	IPR025846; IPR026057	0
Chr1A	10942115	10945096	QTL_RI_expR+ch_1	ID=TraesCS1A03G0043400		TraesCS1A03G0043400	TraesCS1A03G0043400.1	1	TraesCS1A01G018800.1	0	*-*	AT5G45530.1	transmembrane protein, putative (DUF594)	PF13968: Domain of unknown function (DUF4220); PF04578: Protein of unknown function, DUF594	IPR007658: Protein of unknown function DUF594; IPR025315: Domain of unknown function DUF4220	0	G	PF13968; PF04578	IPR007658; IPR025315	0
Chr1A	10942115	10945096	QTL_RI_expR+ch_1	ID=TraesCS1A03G0043400		TraesCS1A03G0043400	TraesCS1A03G0043400.2	2	TraesCS1A01G018800.2	1	*-*	AT5G45530.1	transmembrane protein, putative (DUF594)	PF13968: Domain of unknown function (DUF4220); PF04578: Protein of unknown function, DUF594	IPR007658: Protein of unknown function DUF594; IPR025315: Domain of unknown function DUF4220	0	G	PF13968; PF04578	IPR007658; IPR025315	0
Chr1A	10949253	10953370	QTL_RI_expR+ch_1	ID=TraesCS1A03G0043500		TraesCS1A03G0043500	TraesCS1A03G0043500.1	1	TraesCS1A01G018900.1	1	***	tr|B9N0B2|B9N0B2_POPTR	Zinc finger family protein	0	IPR013087: Zinc finger C2H2-type	GO:0003676 MF: nucleic acid binding	TE?	0	IPR013087	GO:0003676
Chr1A	10956205	10959149	QTL_RI_expR+ch_1	ID=TraesCS1A03G0043600		TraesCS1A03G0043600	TraesCS1A03G0043600.1	1	TraesCS1A01G019000.1	1	***	tr|A0A1D5T1X1|A0A1D5T1X1_WHEAT	V-type proton ATPase proteolipid subunit	PF00137: ATP synthase subunit C	IPR000245: V-ATPase proteolipid subunit; IPR002379: V-ATPase proteolipid subunit C-like domain; IPR011555: V-ATPase proteolipid subunit C, eukaryotic	GO:0015078 MF: hydrogen ion transmembrane transporter activity;GO:0015991 BP: ATP hydrolysis coupled proton transport;GO:0033177 CC: proton-transporting two-sector ATPase complex, proton-transporting domain;GO:0033179 CC: proton-transporting V-type ATPase, V0 domain	G	PF00137	IPR000245; IPR002379; IPR011555	GO:0015078; GO:0015991; GO:0033177; GO:0033179
Chr1A	10967522	10970432	QTL_RI_expR+ch_1	ID=TraesCS1A03G0043800		TraesCS1A03G0043800	TraesCS1A03G0043800.1	1	TraesCS1A01G019100.1	1	*-*	AT1G57790.1	F-box family protein	PF12937: F-box-like; PF03478: Protein of unknown function (DUF295)	IPR001810: F-box domain; IPR005174: Domain unknown function DUF295; IPR015943: WD40/YVTN repeat-like-containing domain	GO:0005515 MF: protein binding	TE?	PF12937; PF03478	IPR001810; IPR005174; IPR015943	GO:0005515
Chr1A	11011915	11014621	QTL_RI_expR+ch_1	ID=TraesCS1A03G0044000		TraesCS1A03G0044000	TraesCS1A03G0044000.1	1	TraesCS1A01G019200.1	1	***	tr|M7ZVW4|M7ZVW4_TRIUA	Nuclear inhibitor of protein phosphatase 1	PF00498: FHA domain	IPR000253: Forkhead-associated (FHA) domain; IPR008984: SMAD/FHA domain	GO:0005515 MF: protein binding	G	PF00498	IPR000253; IPR008984	GO:0005515
Chr1A	11033138	11034392	QTL_RI_expR+ch_1	ID=TraesCS1A03G0044200		TraesCS1A03G0044200	TraesCS1A03G0044200.1	1	TraesCS1A01G019300.1	1	***	tr|A0A0B2ST43|A0A0B2ST43_GLYSO	Werner Syndrome-like exonuclease	PF01612: 3'-5' exonuclease	IPR002562: 3'-5' exonuclease domain; IPR012337: Ribonuclease H-like domain	GO:0003676 MF: nucleic acid binding;GO:0006139 BP: nucleobase-containing compound metabolic process;GO:0008408 MF: 3'-5' exonuclease activity	G	PF01612	IPR002562; IPR012337	GO:0003676; GO:0006139; GO:0008408
Chr1A	11131772	11133821	QTL_RI_expR+ch_1	ID=TraesCS1A03G0044800		TraesCS1A03G0044800	TraesCS1A03G0044800.1	1	TraesCS1A01G019400.1	1	--*	AT3G06240.1	F-box family protein	PF12937: F-box-like	IPR001810: F-box domain	GO:0005515 MF: protein binding	TE?	PF12937	IPR001810	GO:0005515
Chr1A	11141822	11143311	QTL_RI_expR+ch_1	ID=TraesCS1A03G0045000		TraesCS1A03G0045000	TraesCS1A03G0045000.1	1	TraesCS1A01G019500.1	1	***	tr|A0A166AF65|A0A166AF65_DAUCA	UDP-glycosyltransferase	PF00201: UDP-glucoronosyl and UDP-glucosyl transferase	IPR002213: UDP-glucuronosyl/UDP-glucosyltransferase	GO:0008152 BP: metabolic process;GO:0016758 MF: transferase activity, transferring hexosyl groups	G	PF00201	IPR002213	GO:0008152; GO:0016758
Chr1A	11156810	11158429	QTL_RI_expR+ch_1	ID=TraesCS1A03G0045100		TraesCS1A03G0045100	TraesCS1A03G0045100.1	1	TraesCS1A01G019600.1	1	***	tr|A0A166AF65|A0A166AF65_DAUCA	UDP-glycosyltransferase	PF00201: UDP-glucoronosyl and UDP-glucosyl transferase	IPR002213: UDP-glucuronosyl/UDP-glucosyltransferase	GO:0008152 BP: metabolic process;GO:0016758 MF: transferase activity, transferring hexosyl groups	G	PF00201	IPR002213	GO:0008152; GO:0016758
Chr1A	11225627	11228111	QTL_RI_expR+ch_1	ID=TraesCS1A03G0045300		TraesCS1A03G0045300	TraesCS1A03G0045300.1	1	TraesCS1A01G019700.1	1	***	tr|A0A1D5SKW4|A0A1D5SKW4_WHEAT	WAT1-related protein	PF00892: EamA-like transporter family	IPR000620: EamA domain	GO:0016020 CC: membrane;GO:0016021 CC: integral component of membrane	G	PF00892	IPR000620	GO:0016020; GO:0016021
Chr1A	11308760	11310967	QTL_RI_expR+ch_1	ID=TraesCS1A03G0045500		TraesCS1A03G0045500	TraesCS1A03G0045500.1	1	TraesCS1A01G019800.1	1	***	tr|A0A1D5S283|A0A1D5S283_WHEAT	WAT1-related protein	PF00892: EamA-like transporter family	IPR000620: EamA domain	GO:0016020 CC: membrane;GO:0016021 CC: integral component of membrane	G	PF00892	IPR000620	GO:0016020; GO:0016021
Chr1A	11338411	11342293	QTL_RI_expR+ch_1	ID=TraesCS1A03G0045600		TraesCS1A03G0045600	TraesCS1A03G0045600.1	1	TraesCS1A01G019900.1	1	***	tr|B9MXJ3|B9MXJ3_POPTR	Cytochrome P450 family protein	PF00067: Cytochrome P450	IPR001128: Cytochrome P450; IPR002401: Cytochrome P450, E-class, group I; IPR017972: Cytochrome P450, conserved site	GO:0005506 MF: iron ion binding;GO:0016705 MF: oxidoreductase activity, acting on paired donors, with incorporation or reduction of molecular oxygen;GO:0020037 MF: heme binding;GO:0055114 BP: oxidation-reduction process	G	PF00067	IPR001128; IPR002401; IPR017972	GO:0005506; GO:0016705; GO:0020037; GO:0055114
Chr1A	11349421	11350443	QTL_RI_expR+ch_1	ID=TraesCS1A03G0045700		TraesCS1A03G0045700	TraesCS1A03G0045700.1	1	TraesCS1A01G020000.1	1	***	tr|A2YDH5|A2YDH5_ORYSI	Thionin	0	0	0	G	0	0	0
Chr1A	11353883	11355153	QTL_RI_expR+ch_1	ID=TraesCS1A03G0045800		TraesCS1A03G0045800	TraesCS1A03G0045800.1	1	TraesCS1A01G020100.2	0	***	tr|A2YDH5|A2YDH5_ORYSI	Thionin	0	0	0	G	0	0	0
Chr1A	11353883	11355153	QTL_RI_expR+ch_1	ID=TraesCS1A03G0045800		TraesCS1A03G0045800	TraesCS1A03G0045800.2	2	TraesCS1A01G020100.1	1	***	tr|A2YDH5|A2YDH5_ORYSI	Thionin	0	0	0	G	0	0	0
Chr1A	11363580	11364105	QTL_RI_expR+ch_1	ID=TraesCS1A03G0045900		TraesCS1A03G0045900	TraesCS1A03G0045900.1	1	.	.	.	.	.	.	.	.	.	.	.	.
Chr1A	11374596	11377413	QTL_RI_expR+ch_1	ID=TraesCS1A03G0046000		TraesCS1A03G0046000	TraesCS1A03G0046000.1	1	TraesCS1A01G020200.1	1	***	tr|A0A1D5S281|A0A1D5S281_WHEAT	WAT1-related protein	PF00892: EamA-like transporter family	IPR000620: EamA domain	GO:0016020 CC: membrane;GO:0016021 CC: integral component of membrane	G	PF00892	IPR000620	GO:0016020; GO:0016021
Chr1A	11417412	11419979	QTL_RI_expR+ch_1	ID=TraesCS1A03G0046100		TraesCS1A03G0046100	TraesCS1A03G0046100.1	1	TraesCS1A01G020300.1	1	*-*	AT1G76950.1	Regulator of chromosome condensation (RCC1) family with FYVE zinc finger domain-containing protein	PF08381: Transcription factor regulating root and shoot growth via Pin3	IPR013591: Brevis radix (BRX) domain	0	G	PF08381	IPR013591	0
Chr1A	11421349	11427850	QTL_RI_expR+ch_1	ID=TraesCS1A03G0046200		TraesCS1A03G0046200	TraesCS1A03G0046200.1	1	TraesCS1A01G020400.1	1	***	tr|Q9FHX1|Q9FHX1_ARATH	Regulator of chromosome condensation (RCC1) family with FYVE zinc finger domain	PF00415: Regulator of chromosome condensation (RCC1) repeat; PF01363: FYVE zinc finger; PF13713: Transcription factor BRX N-terminal domain; PF08381: Transcription factor regulating root and shoot growth via Pin3	IPR000306: FYVE zinc finger; IPR000408: Regulator of chromosome condensation, RCC1; IPR009091: Regulator of chromosome condensation 1/beta-lactamase-inhibitor protein II; IPR011011: Zinc finger, FYVE/PHD-type; IPR013083: Zinc finger, RING/FYVE/PHD-type; IPR013591: Brevis radix (BRX) domain; IPR017455: Zinc finger, FYVE-related; IPR027988: Transcription factor BREVIS RADIX, N-terminal domain	GO:0046872 MF: metal ion binding	G	PF00415; PF01363; PF13713; PF08381	IPR000306; IPR000408; IPR009091; IPR011011; IPR013083; IPR013591; IPR017455; IPR027988	GO:0046872
Chr1A	11435719	11438817	QTL_RI_expR+ch_1	ID=TraesCS1A03G0046300		TraesCS1A03G0046300	TraesCS1A03G0046300.1	1	TraesCS1A01G020500.2	1	***	tr|Q5EWZ1|Q5EWZ1_WHEAT	Actin	PF00022: Actin	IPR004000: Actin family; IPR004001: Actin, conserved site; IPR020902: Actin/actin-like conserved site	0	G	PF00022	IPR004000; IPR004001; IPR020902	0
Chr1A	11435719	11438817	QTL_RI_expR+ch_1	ID=TraesCS1A03G0046300		TraesCS1A03G0046300	TraesCS1A03G0046300.2	2	TraesCS1A01G020500.1	0	***	tr|Q5EWZ1|Q5EWZ1_WHEAT	Actin	PF00022: Actin	IPR004000: Actin family; IPR004001: Actin, conserved site; IPR020902: Actin/actin-like conserved site	0	G	PF00022	IPR004000; IPR004001; IPR020902	0
Chr1A	11439104	11441975	QTL_RI_expR+ch_1	ID=TraesCS1A03G0046500		TraesCS1A03G0046500	TraesCS1A03G0046500.1	1	TraesCS1A01G020600.1	1	***	tr|M7ZD84|M7ZD84_TRIUA	Chaperone protein DnaJ	PF00226: DnaJ domain	IPR001623: DnaJ domain	0	G	PF00226	IPR001623	0
Chr1A	11443246	11454401	QTL_RI_expR+ch_1	ID=TraesCS1A03G0046600		TraesCS1A03G0046600	TraesCS1A03G0046600.1	1	TraesCS1A01G020700.1	1	***	tr|B9H663|B9H663_POPTR	Phosphoinositide phosphatase family protein	PF02383: SacI homology domain	IPR002013: SAC domain	GO:0042578 MF: phosphoric ester hydrolase activity	G	PF02383	IPR002013	GO:0042578
Chr1A	11495332	11497221	QTL_RI_expR+ch_1	ID=TraesCS1A03G0046900		TraesCS1A03G0046900	TraesCS1A03G0046900.1	1	TraesCS1A01G020800.1	1	***	tr|Q33AM7|Q33AM7_ORYSJ	Cytochrome P450 family protein, expressed	PF00067: Cytochrome P450	IPR001128: Cytochrome P450; IPR002401: Cytochrome P450, E-class, group I; IPR017972: Cytochrome P450, conserved site	GO:0005506 MF: iron ion binding;GO:0016705 MF: oxidoreductase activity, acting on paired donors, with incorporation or reduction of molecular oxygen;GO:0020037 MF: heme binding;GO:0055114 BP: oxidation-reduction process	G	PF00067	IPR001128; IPR002401; IPR017972	GO:0005506; GO:0016705; GO:0020037; GO:0055114
Chr1A	11501540	11501983	QTL_RI_expR+ch_1	ID=TraesCS1A03G0047100		TraesCS1A03G0047100	TraesCS1A03G0047100.1	1	TraesCS1A01G020900.1	1	-**	tr|M7YH44|M7YH44_TRIUA	Bowman-Birk type trypsin inhibitor	0	0	0	G	0	0	0
Chr1A	11504567	11504946	QTL_RI_expR+ch_1	ID=TraesCS1A03G0047200		TraesCS1A03G0047200	TraesCS1A03G0047200.1	1	TraesCS1A01G021000.1	1	***	tr|Q9AVS2|Q9AVS2_PEA	Trypsin inhibitor	PF00228: Bowman-Birk serine protease inhibitor family	IPR000877: Proteinase inhibitor I12, Bowman-Birk	GO:0004867 MF: serine-type endopeptidase inhibitor activity;GO:0005576 CC: extracellular region	G	PF00228	IPR000877	GO:0004867; GO:0005576
Chr1A	11519726	11521384	QTL_RI_expR+ch_1	ID=TraesCS1A03G0047300		TraesCS1A03G0047300	TraesCS1A03G0047300.1	1	TraesCS1A01G021100.1	1	***	tr|M8CRM6|M8CRM6_AEGTA	Anthocyanin 5-aromatic acyltransferase	PF02458: Transferase family	IPR003480: Transferase	GO:0016747 MF: transferase activity, transferring acyl groups other than amino-acyl groups	G	PF02458	IPR003480	GO:0016747
Chr1A	11524459	11529220	QTL_RI_expR+ch_1	ID=TraesCS1A03G0047400		TraesCS1A03G0047400	TraesCS1A03G0047400.1	1	TraesCS1A01G021200.1	1	***	tr|G7IDC2|G7IDC2_MEDTR	Mechanosensitive ion channel family protein	PF00924: Mechanosensitive ion channel	IPR006685: Mechanosensitive ion channel MscS; IPR010920: LSM domain; IPR016688: Mechanosensitive ion channel MscS-like, plants/fungi	GO:0016020 CC: membrane;GO:0055085 BP: transmembrane transport	G	PF00924	IPR006685; IPR010920; IPR016688	GO:0016020; GO:0055085
Chr1A	11541507	11542143	QTL_RI_expR+ch_1	ID=TraesCS1A03G0047600		TraesCS1A03G0047600	TraesCS1A03G0047600.1	1	TraesCS1A01G021300.1	1	--*	AT1G80380.1	P-loop containing nucleoside triphosphate hydrolases superfamily protein	0	0	0	G	0	0	0
Chr1A	11579525	11580104	QTL_RI_expR+ch_1	ID=TraesCS1A03G0047800		TraesCS1A03G0047800	TraesCS1A03G0047800.1	1	TraesCS1A01G021400.1	1	*-*	tr|Q84X88|Q84X88_VIGUU	Trypsin inhibitor	PF00228: Bowman-Birk serine protease inhibitor family	IPR000877: Proteinase inhibitor I12, Bowman-Birk	GO:0004867 MF: serine-type endopeptidase inhibitor activity;GO:0005576 CC: extracellular region	G	PF00228	IPR000877	GO:0004867; GO:0005576
Chr1A	11595786	11610084	QTL_RI_expR+ch_1	ID=TraesCS1A03G0048100		TraesCS1A03G0048100	TraesCS1A03G0048100.1	1	TraesCS1A01G021500.1	1	***	tr|C6G8A7|C6G8A7_MAIZE	MYB transcription factor	PF00249: Myb-like DNA-binding domain; PF06640: P protein C-terminus	IPR001005: SANT/Myb domain; IPR009057: Homeobox domain-like; IPR010588: Myb-related protein P, C-terminal; IPR017930: Myb domain	GO:0003677 MF: DNA binding	G	PF00249; PF06640	IPR001005; IPR009057; IPR010588; IPR017930	GO:0003677
Chr1A	11790508	11792148	QTL_RI_expR+ch_1	ID=TraesCS1A03G0048800		TraesCS1A03G0048800	TraesCS1A03G0048800.1	1	TraesCS1A01G021600.1	1	***	tr|B8XX43|B8XX43_HORVV	Cytochrome P450	PF00067: Cytochrome P450	IPR001128: Cytochrome P450; IPR002401: Cytochrome P450, E-class, group I; IPR017972: Cytochrome P450, conserved site	GO:0005506 MF: iron ion binding;GO:0016705 MF: oxidoreductase activity, acting on paired donors, with incorporation or reduction of molecular oxygen;GO:0020037 MF: heme binding;GO:0055114 BP: oxidation-reduction process	G	PF00067	IPR001128; IPR002401; IPR017972	GO:0005506; GO:0016705; GO:0020037; GO:0055114
Chr1A	11834494	11840648	QTL_RI_expR+ch_1	ID=TraesCS1A03G0048900		TraesCS1A03G0048900	TraesCS1A03G0048900.1	1	TraesCS1A01G021700.1	1	***	tr|M7YIF8|M7YIF8_TRIUA	Disease resistance protein RPM1	PF00931: NB-ARC domain	IPR002182: NB-ARC; IPR011991: Winged helix-turn-helix DNA-binding domain; IPR027417: P-loop containing nucleoside triphosphate hydrolase; IPR032675: Leucine-rich repeat domain, L domain-like	GO:0043531 MF: ADP binding	G	PF00931	IPR002182; IPR011991; IPR027417; IPR032675	GO:0043531
Chr1A	11846705	11856506	QTL_RI_expR+ch_1	ID=TraesCS1A03G0049000		TraesCS1A03G0049000	TraesCS1A03G0049000.1	1	TraesCS1A01G021800.1	0	***	tr|M7YIF8|M7YIF8_TRIUA	Disease resistance protein RPM1	PF00931: NB-ARC domain	IPR002182: NB-ARC; IPR011991: Winged helix-turn-helix DNA-binding domain; IPR027417: P-loop containing nucleoside triphosphate hydrolase; IPR032675: Leucine-rich repeat domain, L domain-like	GO:0043531 MF: ADP binding	G	PF00931	IPR002182; IPR011991; IPR027417; IPR032675	GO:0043531
Chr1A	11862706	11865339	QTL_RI_expR+ch_1	ID=TraesCS1A03G0049100		TraesCS1A03G0049100	TraesCS1A03G0049100.1	1	TraesCS1A01G021900.1	1	***	tr|B8AC38|B8AC38_ORYSI	Aldo-keto reductase	PF00248: Aldo/keto reductase family	IPR018170: Aldo/keto reductase, conserved site; IPR020471: Aldo/keto reductase; IPR023210: NADP-dependent oxidoreductase domain	GO:0016491 MF: oxidoreductase activity;GO:0055114 BP: oxidation-reduction process	G	PF00248	IPR018170; IPR020471; IPR023210	GO:0016491; GO:0055114
Chr1A	11989634	11994688	QTL_RI_expR+ch_1	ID=TraesCS1A03G0049300		TraesCS1A03G0049300	TraesCS1A03G0049300.1	1	TraesCS1A01G022000.1	1	***	tr|A9UIE3|A9UIE3_WHEAT	Bowman-Birk trypsin inhibitor-like protein	PF00228: Bowman-Birk serine protease inhibitor family	IPR000877: Proteinase inhibitor I12, Bowman-Birk	GO:0004867 MF: serine-type endopeptidase inhibitor activity;GO:0005576 CC: extracellular region	G	PF00228	IPR000877	GO:0004867; GO:0005576
Chr1A	12082077	12082292	QTL_RI_expR+ch_1	ID=TraesCS1A03G0049900		TraesCS1A03G0049900	TraesCS1A03G0049900.1	1	TraesCS1A01G022100.1	1	***	tr|A0A0F7DE45|A0A0F7DE45_ORYSJ	Inhibitor protein	PF00280: Potato inhibitor I family	IPR000864: Proteinase inhibitor I13, potato inhibitor I	GO:0004867 MF: serine-type endopeptidase inhibitor activity;GO:0009611 BP: response to wounding	G	PF00280	IPR000864	GO:0004867; GO:0009611
Chr1A	12094747	12094989	QTL_RI_expR+ch_1	ID=TraesCS1A03G0050000		TraesCS1A03G0050000	TraesCS1A03G0050000.1	1	TraesCS1A01G022200.1	1	***	tr|A0A0F7DE45|A0A0F7DE45_ORYSJ	Inhibitor protein	PF00280: Potato inhibitor I family	IPR000864: Proteinase inhibitor I13, potato inhibitor I	GO:0004867 MF: serine-type endopeptidase inhibitor activity;GO:0009611 BP: response to wounding	G	PF00280	IPR000864	GO:0004867; GO:0009611
Chr1A	12100859	12101074	QTL_RI_expR+ch_1	ID=TraesCS1A03G0050100		TraesCS1A03G0050100	TraesCS1A03G0050100.1	1	TraesCS1A01G022300.1	1	-**	tr|N1QZ44|N1QZ44_AEGTA	Chymotrypsin inhibitor	PF00280: Potato inhibitor I family	IPR000864: Proteinase inhibitor I13, potato inhibitor I	GO:0004867 MF: serine-type endopeptidase inhibitor activity;GO:0009611 BP: response to wounding	G	PF00280	IPR000864	GO:0004867; GO:0009611
Chr1A	12133347	12135790	QTL_RI_expR+ch_1	ID=TraesCS1A03G0050200		TraesCS1A03G0050200	TraesCS1A03G0050200.1	1	TraesCS1A01G022400.1	1	***	tr|A0A061FW11|A0A061FW11_THECC	Core-2/I-branching beta-1,6-N-acetylglucosaminyltransferase family protein	PF02485: Core-2/I-Branching enzyme	IPR003406: Glycosyl transferase, family 14	GO:0008375 MF: acetylglucosaminyltransferase activity;GO:0016020 CC: membrane	G	PF02485	IPR003406	GO:0008375; GO:0016020
Chr1A	12359423	12362655	QTL_RI_expR+ch_1	ID=TraesCS1A03G0050800		TraesCS1A03G0050800	TraesCS1A03G0050800.1	1	TraesCS1A01G022500.1	1	---	AT1G34410.1	auxin response factor 21	0	0	0	G	0	0	0
Chr1A	12415347	12415641	QTL_RI_expR+ch_1	ID=TraesCS1A03G0051100		TraesCS1A03G0051100	TraesCS1A03G0051100.1	1	TraesCS1A01G022600.1	1	***	tr|M7ZHZ7|M7ZHZ7_TRIUA	Protein transport protein Sec61 subunit gamma	PF00584: SecE/Sec61-gamma subunits of protein translocation complex	IPR001901: Protein translocase complex, SecE/Sec61-gamma subunit; IPR008158: Protein translocase SEC61 complex, gamma subunit; IPR022943: Preprotein translocase subunit SecE; IPR023391: Protein translocase SecE domain	GO:0006605 BP: protein targeting;GO:0006886 BP: intracellular protein transport;GO:0015031 BP: protein transport;GO:0015450 MF: P-P-bond-hydrolysis-driven protein transmembrane transporter activity;GO:0016020 CC: membrane	G	PF00584	IPR001901; IPR008158; IPR022943; IPR023391	GO:0006605; GO:0006886; GO:0015031; GO:0015450; GO:0016020
Chr1A	12616918	12619597	QTL_RI_expR+ch_1	ID=TraesCS1A03G0051900		TraesCS1A03G0051900	TraesCS1A03G0051900.1	1	TraesCS1A01G022700.1	1	--*	sp|Q9JJ79|DYHC2_RAT	Cytoplasmic dynein 2 heavy chain 1	0	0	0	G	0	0	0
Chr1A	12628142	12629906	QTL_RI_expR+ch_1	ID=TraesCS1A03G0052000		TraesCS1A03G0052000	TraesCS1A03G0052000.1	1	TraesCS1A01G022800.1	1	--*	sp|P63251|KCNJ3_RAT	G protein-activated inward rectifier potassium channel 1	0	0	0	G	0	0	0
Chr1A	12776082	12777463	QTL_RI_expR+ch_1	ID=TraesCS1A03G0052400		TraesCS1A03G0052400	TraesCS1A03G0052400.1	1	TraesCS1A01G022900.1	1	--*	sp|Q5KQI6|SNAT1_ORYSJ	Serotonin N-acetyltransferase 1, chloroplastic	0	0	0	G	0	0	0
Chr1A	12804837	12809929	QTL_RI_expR+ch_1	ID=TraesCS1A03G0052600		TraesCS1A03G0052600	TraesCS1A03G0052600.1	1	TraesCS1A01G023000.1	1	--*	AT4G23270.3	cysteine-rich RLK (RECEPTOR-like protein kinase) 19	0	0	0	G	0	0	0
Chr1A	12810363	12812123	QTL_RI_expR+ch_1	ID=TraesCS1A03G0052700		TraesCS1A03G0052700	TraesCS1A03G0052700.1	1	TraesCS1A01G023100.1	1	--*	tr|W8VTA3|W8VTA3_ORYSI	Low affinity cation transporter	0	0	0	G	0	0	0
Chr1A	12911047	12913620	QTL_RI_expR+ch_1	ID=TraesCS1A03G0053000		TraesCS1A03G0053000	TraesCS1A03G0053000.1	1	.	.	.	.	.	.	.	.	.	.	.	.
Chr1A	12915599	12916915	QTL_RI_expR+ch_1	ID=TraesCS1A03G0053100		TraesCS1A03G0053100	TraesCS1A03G0053100.1	1	TraesCS1A01G023200.1	1	***	tr|A0A1D5S2Y3|A0A1D5S2Y3_WHEAT	Sulfotransferase	PF00685: Sulfotransferase domain	IPR000863: Sulfotransferase domain; IPR027417: P-loop containing nucleoside triphosphate hydrolase	GO:0008146 MF: sulfotransferase activity	G	PF00685	IPR000863; IPR027417	GO:0008146
Chr1A	12939671	12941173	QTL_RI_expR+ch_1	ID=TraesCS1A03G0053300		TraesCS1A03G0053300	TraesCS1A03G0053300.1	1	TraesCS1A01G023300.1	1	***	tr|Q40862|Q40862_PICGL	Late embryogenesis abundant protein	PF06830: Root cap	IPR009646: Root cap	0	G	PF06830	IPR009646	0
Chr1A	12949198	12957146	QTL_RI_expR+ch_1	ID=TraesCS1A03G0053400		TraesCS1A03G0053400	TraesCS1A03G0053400.1	1	TraesCS1A01G023400.2	1	***	tr|A0A061GKH0|A0A061GKH0_THECC	Serine/arginine repetitive matrix protein 2 isoform 1	0	0	0	G	0	0	0
Chr1A	12949198	12957146	QTL_RI_expR+ch_1	ID=TraesCS1A03G0053400		TraesCS1A03G0053400	TraesCS1A03G0053400.2	2	TraesCS1A01G023400.1	0	***	tr|A0A061GKH0|A0A061GKH0_THECC	Serine/arginine repetitive matrix protein 2 isoform 1	0	0	0	G	0	0	0
Chr1A	12962294	12970310	QTL_RI_expR+ch_1	ID=TraesCS1A03G0053600		TraesCS1A03G0053600	TraesCS1A03G0053600.1	1	TraesCS1A01G023500.1	1	*-*	AT5G45230.1	Disease resistance protein (TIR-NBS-LRR class) family	PF13855: Leucine rich repeat	IPR001611: Leucine-rich repeat; IPR003591: Leucine-rich repeat, typical subtype; IPR011991: Winged helix-turn-helix DNA-binding domain; IPR032675: Leucine-rich repeat domain, L domain-like	GO:0005515 MF: protein binding	G	PF13855	IPR001611; IPR003591; IPR011991; IPR032675	GO:0005515
Chr1A	13006883	13019051	QTL_RI_expR+ch_1	ID=TraesCS1A03G0053800		TraesCS1A03G0053800	TraesCS1A03G0053800.1	1	TraesCS1A01G023600.1	1	*-*	tr|A0A072VDZ9|A0A072VDZ9_MEDTR	Disease resistance protein (TIR-NBS-LRR class), putative	0	IPR032675: Leucine-rich repeat domain, L domain-like	0	G	0	IPR032675	0
Chr1A	13028665	13029764	QTL_RI_expR+ch_1	ID=TraesCS1A03G0053900		TraesCS1A03G0053900	TraesCS1A03G0053900.1	1	TraesCS1A01G023700.1	1	***	tr|A0A103Y5W1|A0A103Y5W1_CYNCS	Phloem protein 2-like protein	PF14299: Phloem protein 2	IPR025886: Phloem protein 2-like	0	G	PF14299	IPR025886	0
Chr1A	13046527	13050288	QTL_RI_expR+ch_1	ID=TraesCS1A03G0054100		TraesCS1A03G0054100	TraesCS1A03G0054100.1	1	TraesCS1A01G023800.1	1	***	tr|W9RDZ6|W9RDZ6_9ROSA	TBC1 domain family member	PF00566: Rab-GTPase-TBC domain	IPR000195: Rab-GTPase-TBC domain	0	G	PF00566	IPR000195	0
Chr1A	13046527	13050288	QTL_RI_expR+ch_1	ID=TraesCS1A03G0054100		TraesCS1A03G0054100	TraesCS1A03G0054100.2	2	TraesCS1A01G023800.2	0	***	tr|W9RDZ6|W9RDZ6_9ROSA	TBC1 domain family member	PF00566: Rab-GTPase-TBC domain	IPR000195: Rab-GTPase-TBC domain	0	G	PF00566	IPR000195	0
Chr1A	13055322	13057434	QTL_RI_expR+ch_1	ID=TraesCS1A03G0054200		TraesCS1A03G0054200	TraesCS1A03G0054200.1	1	TraesCS1A01G023900.1	1	***	tr|M8CZN5|M8CZN5_AEGTA	SKP1-like protein 4	0	0	0	G	0	0	0
Chr1A	13110955	13112951	QTL_RI_expR+ch_1	ID=TraesCS1A03G0054700		TraesCS1A03G0054700	TraesCS1A03G0054700.1	1	TraesCS1A01G024000.1	1	*-*	tr|M8CZN5|M8CZN5_AEGTA	SKP1-like protein 4	0	0	0	G	0	0	0
Chr1A	13193060	13197008	QTL_RI_expR+ch_1	ID=TraesCS1A03G0054800		TraesCS1A03G0054800	TraesCS1A03G0054800.1	1	TraesCS1A01G024100.1	1	***	tr|M8AKA7|M8AKA7_AEGTA	Beta-galactosidase	PF01301: Glycosyl hydrolases family 35; PF13364: Beta-galactosidase jelly roll domain; PF02140: Galactose binding lectin domain	IPR000922: D-galactoside/L-rhamnose binding SUEL lectin domain; IPR001944: Glycoside hydrolase, family 35; IPR008979: Galactose-binding domain-like; IPR017853: Glycoside hydrolase superfamily; IPR019801: Glycoside hydrolase, family 35, conserved site; IPR025300: Beta-galactosidase jelly roll domain; IPR031330: Glycoside hydrolase 35, catalytic domain	GO:0004553 MF: hydrolase activity, hydrolyzing O-glycosyl compounds;GO:0005975 BP: carbohydrate metabolic process;GO:0030246 MF: carbohydrate binding	G	PF01301; PF13364; PF02140	IPR000922; IPR001944; IPR008979; IPR017853; IPR019801; IPR025300; IPR031330	GO:0004553; GO:0005975; GO:0030246
Chr1A	13200484	13206622	QTL_RI_expR+ch_1	ID=TraesCS1A03G0054900		TraesCS1A03G0054900	TraesCS1A03G0054900.1	1	TraesCS1A01G024200.1	0	***	tr|B7EBV9|B7EBV9_ORYSJ	cDNA clone:J013058P10, full insert sequence	0	0	0	G	0	0	0
Chr1A	13200484	13206622	QTL_RI_expR+ch_1	ID=TraesCS1A03G0054900		TraesCS1A03G0054900	TraesCS1A03G0054900.2	2	TraesCS1A01G024200.2	1	***	tr|B7EBV9|B7EBV9_ORYSJ	cDNA clone:J013058P10, full insert sequence	0	0	0	G	0	0	0
Chr1A	13270380	13272107	QTL_RI_expR+ch_1	ID=TraesCS1A03G0055000		TraesCS1A03G0055000	TraesCS1A03G0055000.1	1	TraesCS1A01G024300.1	1	***	tr|B7EBV9|B7EBV9_ORYSJ	cDNA clone:J013058P10, full insert sequence	0	0	0	G	0	0	0
Chr1A	13445163	13449063	QTL_RI_expR+ch_1	ID=TraesCS1A03G0055800		TraesCS1A03G0055800	TraesCS1A03G0055800.1	1	TraesCS1A01G024400.2	0	***	tr|B9SZK5|B9SZK5_RICCO	Receptor-kinase, putative	PF13855: Leucine rich repeat; PF00069: Protein kinase domain	IPR000719: Protein kinase domain; IPR001611: Leucine-rich repeat; IPR003591: Leucine-rich repeat, typical subtype; IPR008271: Serine/threonine-protein kinase, active site; IPR011009: Protein kinase-like domain; IPR017441: Protein kinase, ATP binding site; IPR032675: Leucine-rich repeat domain, L domain-like	GO:0004672 MF: protein kinase activity;GO:0005515 MF: protein binding;GO:0005524 MF: ATP binding;GO:0006468 BP: protein phosphorylation	G	PF13855; PF00069	IPR000719; IPR001611; IPR003591; IPR008271; IPR011009; IPR017441; IPR032675	GO:0004672; GO:0005515; GO:0005524; GO:0006468
Chr1A	13445163	13449063	QTL_RI_expR+ch_1	ID=TraesCS1A03G0055800		TraesCS1A03G0055800	TraesCS1A03G0055800.2	2	TraesCS1A01G024400.1	1	***	tr|B9SZK5|B9SZK5_RICCO	Receptor-kinase, putative	PF08263: Leucine rich repeat N-terminal domain; PF13516: Leucine Rich repeat; PF13855: Leucine rich repeat; PF07714: Protein tyrosine kinase	IPR000719: Protein kinase domain; IPR001245: Serine-threonine/tyrosine-protein kinase, catalytic domain; IPR001611: Leucine-rich repeat; IPR003591: Leucine-rich repeat, typical subtype; IPR008271: Serine/threonine-protein kinase, active site; IPR011009: Protein kinase-like domain; IPR013210: Leucine-rich repeat-containing N-terminal, plant-type; IPR017441: Protein kinase, ATP binding site; IPR032…	GO:0004672 MF: protein kinase activity;GO:0005515 MF: protein binding;GO:0005524 MF: ATP binding;GO:0006468 BP: protein phosphorylation	G	PF08263; PF13516; PF13855; PF07714	IPR000719; IPR001245; IPR001611; IPR003591; IPR008271; IPR011009; IPR013210; IPR017441; IPR032675	GO:0004672; GO:0005515; GO:0005524; GO:0006468
Chr1A	13531531	13535236	QTL_RI_expR+ch_1	ID=TraesCS1A03G0056400		TraesCS1A03G0056400	TraesCS1A03G0056400.1	1	TraesCS1A01G024500.1	1	***	tr|M7ZTI1|M7ZTI1_TRIUA	Transcription initiation factor IIA subunit 2	PF02268: Transcription initiation factor IIA, gamma subunit, helical domain; PF02751: Transcription initiation factor IIA, gamma subunit	IPR009083: Transcription factor IIA, helical; IPR009088: Transcription factor IIA, beta-barrel; IPR015871: Transcription initiation factor IIA, gamma subunit, C-terminal; IPR015872: Transcription initiation factor IIA, gamma subunit, N-terminal	GO:0005672 CC: transcription factor TFIIA complex;GO:0006367 BP: transcription initiation from RNA polymerase II promoter	G	PF02268; PF02751	IPR009083; IPR009088; IPR015871; IPR015872	GO:0005672; GO:0006367
Chr1A	13538184	13540331	QTL_RI_expR+ch_1	ID=TraesCS1A03G0056500		TraesCS1A03G0056500	TraesCS1A03G0056500.1	1	TraesCS1A01G024600.1	1	***	tr|E3T7S4|E3T7S4_GOSHI	Dehydration-induced 19-like protein	PF05605: Drought induced 19 protein (Di19), zinc-binding; PF14571: Stress-induced protein Di19, C-terminal	IPR008598: Drought induced 19 protein type, zinc-binding domain; IPR013083: Zinc finger, RING/FYVE/PHD-type; IPR027935: Protein dehydration-induced 19, C-terminal	0	G	PF05605; PF14571	IPR008598; IPR013083; IPR027935	0
Chr1A	13540431	13545694	QTL_RI_expR+ch_1	ID=TraesCS1A03G0056600		TraesCS1A03G0056600	TraesCS1A03G0056600.1	1	TraesCS1A01G024700.1	1	***	tr|M8BWC0|M8BWC0_AEGTA	tRNA pseudouridine synthase B	PF01509: TruB family pseudouridylate synthase (N terminal domain); PF16198: tRNA pseudouridylate synthase B C-terminal domain	IPR002501: Pseudouridine synthase II, N-terminal; IPR014780: tRNA pseudouridine synthase II, TruB; IPR020103: Pseudouridine synthase, catalytic domain; IPR032819: tRNA pseudouridylate synthase B, C-terminal	GO:0001522 BP: pseudouridine synthesis;GO:0003723 MF: RNA binding;GO:0006396 BP: RNA processing;GO:0009451 BP: RNA modification;GO:0009982 MF: pseudouridine synthase activity	G	PF01509; PF16198	IPR002501; IPR014780; IPR020103; IPR032819	GO:0001522; GO:0003723; GO:0006396; GO:0009451; GO:0009982
Chr1A	13551171	13551368	QTL_RI_expR+ch_1	ID=TraesCS1A03G0056700		TraesCS1A03G0056700	TraesCS1A03G0056700.1	1	TraesCS1A01G024800.1	1	***	tr|A0A0F7DE45|A0A0F7DE45_ORYSJ	Inhibitor protein	PF00280: Potato inhibitor I family	IPR000864: Proteinase inhibitor I13, potato inhibitor I	GO:0004867 MF: serine-type endopeptidase inhibitor activity;GO:0009611 BP: response to wounding	G	PF00280	IPR000864	GO:0004867; GO:0009611
Chr1A	13570933	13571130	QTL_RI_expR+ch_1	ID=TraesCS1A03G0057300		TraesCS1A03G0057300	TraesCS1A03G0057300.1	1	TraesCS1A01G024900.1	1	***	tr|A0A0F7DE45|A0A0F7DE45_ORYSJ	Inhibitor protein	PF00280: Potato inhibitor I family	IPR000864: Proteinase inhibitor I13, potato inhibitor I	GO:0004867 MF: serine-type endopeptidase inhibitor activity;GO:0009611 BP: response to wounding	G	PF00280	IPR000864	GO:0004867; GO:0009611
Chr1A	13580148	13580345	QTL_RI_expR+ch_1	ID=TraesCS1A03G0057400		TraesCS1A03G0057400	TraesCS1A03G0057400.1	1	TraesCS1A01G025000.1	1	***	tr|A0A0F7DE45|A0A0F7DE45_ORYSJ	Inhibitor protein	PF00280: Potato inhibitor I family	IPR000864: Proteinase inhibitor I13, potato inhibitor I	GO:0004867 MF: serine-type endopeptidase inhibitor activity;GO:0009611 BP: response to wounding	G	PF00280	IPR000864	GO:0004867; GO:0009611
Chr1A	13583292	13585867	QTL_RI_expR+ch_1	ID=TraesCS1A03G0057500		TraesCS1A03G0057500	TraesCS1A03G0057500.1	1	TraesCS1A01G025100.1	1	***	tr|M7ZD41|M7ZD41_TRIUA	50S ribosomal protein L22	PF00237: Ribosomal protein L22p/L17e	IPR001063: Ribosomal protein L22/L17; IPR005727: Ribosomal protein L22, bacterial/chloroplast-type	GO:0003735 MF: structural constituent of ribosome;GO:0005840 CC: ribosome;GO:0006412 BP: translation;GO:0015934 CC: large ribosomal subunit	G	PF00237	IPR001063; IPR005727	GO:0003735; GO:0005840; GO:0006412; GO:0015934
Chr1A	13583292	13585867	QTL_RI_expR+ch_1	ID=TraesCS1A03G0057500		TraesCS1A03G0057500	TraesCS1A03G0057500.2	2	TraesCS1A01G025100.2	0	***	tr|M7ZD41|M7ZD41_TRIUA	50S ribosomal protein L22	PF00237: Ribosomal protein L22p/L17e	IPR001063: Ribosomal protein L22/L17; IPR005727: Ribosomal protein L22, bacterial/chloroplast-type	GO:0003735 MF: structural constituent of ribosome;GO:0005840 CC: ribosome;GO:0006412 BP: translation;GO:0015934 CC: large ribosomal subunit	G	PF00237	IPR001063; IPR005727	GO:0003735; GO:0005840; GO:0006412; GO:0015934
Chr1A	13598375	13603180	QTL_RI_expR+ch_1	ID=TraesCS1A03G0057600		TraesCS1A03G0057600	TraesCS1A03G0057600.1	1	TraesCS1A01G025200.1	1	***	AT1G67850.4	lysine ketoglutarate reductase trans-splicing protein (DUF707)	PF05212: Protein of unknown function (DUF707)	IPR007877: Protein of unknown function DUF707	0	G	PF05212	IPR007877	0
Chr1A	13611381	13611578	QTL_RI_expR+ch_1	ID=TraesCS1A03G0057700		TraesCS1A03G0057700	TraesCS1A03G0057700.1	1	TraesCS1A01G025300.1	1	***	tr|A0A0F7DE45|A0A0F7DE45_ORYSJ	Inhibitor protein	PF00280: Potato inhibitor I family	IPR000864: Proteinase inhibitor I13, potato inhibitor I	GO:0004867 MF: serine-type endopeptidase inhibitor activity;GO:0009611 BP: response to wounding	G	PF00280	IPR000864	GO:0004867; GO:0009611
Chr1A	13625274	13626338	QTL_RI_expR+ch_1	ID=TraesCS1A03G0057900		TraesCS1A03G0057900	TraesCS1A03G0057900.1	1	TraesCS1A01G025400.1	1	***	tr|A0A0K9P105|A0A0K9P105_ZOSMR	ATP dependent RNA helicase	PF00270: DEAD/DEAH box helicase; PF00271: Helicase conserved C-terminal domain	IPR001650: Helicase, C-terminal; IPR011545: DEAD/DEAH box helicase domain; IPR014001: Helicase superfamily 1/2, ATP-binding domain; IPR027417: P-loop containing nucleoside triphosphate hydrolase	GO:0003676 MF: nucleic acid binding;GO:0005524 MF: ATP binding	TE?	PF00270; PF00271	IPR001650; IPR011545; IPR014001; IPR027417	GO:0003676; GO:0005524
Chr1A	13648044	13656420	QTL_RI_expR+ch_1	ID=TraesCS1A03G0058100		TraesCS1A03G0058100	TraesCS1A03G0058100.1	1	TraesCS1A01G025500.1	1	***	tr|Q2R8J2|Q2R8J2_ORYSJ	NBS-LRR disease resistance protein, putative, expressed	PF00931: NB-ARC domain	IPR002182: NB-ARC; IPR011991: Winged helix-turn-helix DNA-binding domain; IPR027417: P-loop containing nucleoside triphosphate hydrolase; IPR032675: Leucine-rich repeat domain, L domain-like	GO:0043531 MF: ADP binding	G	PF00931	IPR002182; IPR011991; IPR027417; IPR032675	GO:0043531
Chr1A	13742969	13751080	QTL_RI_expR+ch_1	ID=TraesCS1A03G0059400		TraesCS1A03G0059400	TraesCS1A03G0059400.1	1	TraesCS1A01G025600.1	1	***	tr|Q2R8J2|Q2R8J2_ORYSJ	NBS-LRR disease resistance protein, putative, expressed	PF00931: NB-ARC domain	IPR002182: NB-ARC; IPR011991: Winged helix-turn-helix DNA-binding domain; IPR027417: P-loop containing nucleoside triphosphate hydrolase; IPR032675: Leucine-rich repeat domain, L domain-like	GO:0043531 MF: ADP binding	G	PF00931	IPR002182; IPR011991; IPR027417; IPR032675	GO:0043531
Chr1A	13752584	13757887	QTL_RI_expR+ch_1	ID=TraesCS1A03G0059500		TraesCS1A03G0059500	TraesCS1A03G0059500.1	1	TraesCS1A01G025700.1	1	*-*	AT3G05670.3	RING/U-box protein	PF12738: twin BRCT domain; PF13639: Ring finger domain	IPR001357: BRCT domain; IPR001841: Zinc finger, RING-type; IPR011011: Zinc finger, FYVE/PHD-type; IPR013083: Zinc finger, RING/FYVE/PHD-type; IPR017907: Zinc finger, RING-type, conserved site; IPR019786: Zinc finger, PHD-type, conserved site	GO:0005515 MF: protein binding;GO:0008270 MF: zinc ion binding	G	PF12738; PF13639	IPR001357; IPR001841; IPR011011; IPR013083; IPR017907; IPR019786	GO:0005515; GO:0008270
Chr1A	13794443	13796028	QTL_RI_expR+ch_1	ID=TraesCS1A03G0059600		TraesCS1A03G0059600	TraesCS1A03G0059600.1	1	TraesCS1A01G025800.1	1	***	AT1G06640.1	2-oxoglutarate (2OG) and Fe(II)-dependent oxygenase superfamily protein	PF14226: non-haem dioxygenase in morphine synthesis N-terminal; PF03171: 2OG-Fe(II) oxygenase superfamily	IPR005123: Oxoglutarate/iron-dependent dioxygenase; IPR026992: Non-haem dioxygenase N-terminal domain; IPR027443: Isopenicillin N synthase-like	GO:0016491 MF: oxidoreductase activity;GO:0055114 BP: oxidation-reduction process	G	PF14226; PF03171	IPR005123; IPR026992; IPR027443	GO:0016491; GO:0055114
Chr1A	13802993	13809219	QTL_RI_expR+ch_1	ID=TraesCS1A03G0059700		TraesCS1A03G0059700	TraesCS1A03G0059700.1	1	TraesCS1A01G025900.1	0	***	tr|B9I3F6|B9I3F6_POPTR	Kinase family protein	PF00069: Protein kinase domain	IPR000719: Protein kinase domain; IPR008271: Serine/threonine-protein kinase, active site; IPR011009: Protein kinase-like domain	GO:0004672 MF: protein kinase activity;GO:0005524 MF: ATP binding;GO:0006468 BP: protein phosphorylation	G	PF00069	IPR000719; IPR008271; IPR011009	GO:0004672; GO:0005524; GO:0006468
Chr1A	13802993	13809219	QTL_RI_expR+ch_1	ID=TraesCS1A03G0059700		TraesCS1A03G0059700	TraesCS1A03G0059700.2	2	TraesCS1A01G025900.2	1	***	tr|B9I3F6|B9I3F6_POPTR	Kinase family protein	PF00069: Protein kinase domain	IPR000719: Protein kinase domain; IPR008271: Serine/threonine-protein kinase, active site; IPR011009: Protein kinase-like domain	GO:0004672 MF: protein kinase activity;GO:0005524 MF: ATP binding;GO:0006468 BP: protein phosphorylation	G	PF00069	IPR000719; IPR008271; IPR011009	GO:0004672; GO:0005524; GO:0006468
Chr1A	13810432	13811881	QTL_RI_expR+ch_1	ID=TraesCS1A03G0059900		TraesCS1A03G0059900	TraesCS1A03G0059900.1	1	TraesCS1A01G026000.1	1	***	AT5G48270.1	DUF868 family protein (DUF868)	PF05910: Plant protein of unknown function (DUF868)	IPR008586: Protein of unknown function DUF868, plant	0	G	PF05910	IPR008586	0
Chr1A	13843225	13844310	QTL_RI_expR+ch_1	ID=TraesCS1A03G0060100		TraesCS1A03G0060100	TraesCS1A03G0060100.1	1	TraesCS1A01G026100.1	1	--*	AT1G69450.3	Early-responsive to dehydration stress protein (ERD4)	0	0	0	G	0	0	0
Chr1A	13939627	13944153	QTL_RI_expR+ch_1	ID=TraesCS1A03G0060600		TraesCS1A03G0060600	TraesCS1A03G0060600.1	1	TraesCS1A01G026200.1	1	***	tr|F1DT48|F1DT48_SETIT	NBS-LRR disease resistance protein-like protein	PF00931: NB-ARC domain	IPR002182: NB-ARC; IPR027417: P-loop containing nucleoside triphosphate hydrolase	GO:0043531 MF: ADP binding	G	PF00931	IPR002182; IPR027417	GO:0043531
Chr1A	14003958	14009714	QTL_RI_expR+ch_1	ID=TraesCS1A03G0060800		TraesCS1A03G0060800	TraesCS1A03G0060800.1	1	TraesCS1A01G026300.1	1	--*	AT5G38350.1	Disease resistance protein (NBS-LRR class) family	PF00931: NB-ARC domain	IPR002182: NB-ARC; IPR027417: P-loop containing nucleoside triphosphate hydrolase	GO:0043531 MF: ADP binding	G	PF00931	IPR002182; IPR027417	GO:0043531
Chr1A	14021694	14029324	QTL_RI_expR+ch_1	ID=TraesCS1A03G0061000		TraesCS1A03G0061000	TraesCS1A03G0061000.1	1	TraesCS1A01G026400.1	0	*-*	AT5G38350.1	Disease resistance protein (NBS-LRR class) family	PF00931: NB-ARC domain	IPR002182: NB-ARC; IPR011991: Winged helix-turn-helix DNA-binding domain; IPR027417: P-loop containing nucleoside triphosphate hydrolase; IPR032675: Leucine-rich repeat domain, L domain-like	GO:0043531 MF: ADP binding	G	PF00931	IPR002182; IPR011991; IPR027417; IPR032675	GO:0043531
Chr1A	14075821	14076858	QTL_RI_expR+ch_1	ID=TraesCS1A03G0061200		TraesCS1A03G0061200	TraesCS1A03G0061200.1	1	TraesCS1A01G026500.1	1	***	tr|R7VYV4|R7VYV4_AEGTA	Strictosidine synthase	PF03088: Strictosidine synthase	IPR011042: Six-bladed beta-propeller, TolB-like; IPR018119: Strictosidine synthase, conserved region	GO:0009058 BP: biosynthetic process;GO:0016844 MF: strictosidine synthase activity	G	PF03088	IPR011042; IPR018119	GO:0009058; GO:0016844
Chr1A	14106193	14106459	QTL_RI_expR+ch_1	ID=TraesCS1A03G0061300		TraesCS1A03G0061300	TraesCS1A03G0061300.1	1	TraesCS1A01G026600.1	1	--*	tr|A0A145WER0|A0A145WER0_9GEMI	AC4 protein	0	0	0	G	0	0	0
Chr1A	14121494	14121709	QTL_RI_expR+ch_1	ID=TraesCS1A03G0061400		TraesCS1A03G0061400	TraesCS1A03G0061400.1	1	TraesCS1A01G026700.1	1	***	sp|P83472|ICI_LUMTE	Chymotrypsin inhibitor	PF00280: Potato inhibitor I family	IPR000864: Proteinase inhibitor I13, potato inhibitor I	GO:0004867 MF: serine-type endopeptidase inhibitor activity;GO:0009611 BP: response to wounding	G	PF00280	IPR000864	GO:0004867; GO:0009611
Chr1A	14121494	14121709	QTL_RI_expR+ch_1	ID=TraesCS1A03G0061500		TraesCS1A03G0061500	TraesCS1A03G0061500.1	1	TraesCS2B01G084400.1	1	***	sp|P83472|ICI_LUMTE	Chymotrypsin inhibitor	PF00280: Potato inhibitor I family	IPR000864: Proteinase inhibitor I13, potato inhibitor I	GO:0004867 MF: serine-type endopeptidase inhibitor activity;GO:0009611 BP: response to wounding	G	PF00280	IPR000864	GO:0004867; GO:0009611
Chr1A	14134880	14135104	QTL_RI_expR+ch_1	ID=TraesCS1A03G0061600		TraesCS1A03G0061600	TraesCS1A03G0061600.1	1	TraesCS1A01G026800.1	1	***	sp|P83472|ICI_LUMTE	Chymotrypsin inhibitor	PF00280: Potato inhibitor I family	IPR000864: Proteinase inhibitor I13, potato inhibitor I	GO:0004867 MF: serine-type endopeptidase inhibitor activity;GO:0009611 BP: response to wounding	G	PF00280	IPR000864	GO:0004867; GO:0009611
Chr1A	14201992	14207533	QTL_RI_expR+ch_1	ID=TraesCS1A03G0061700		TraesCS1A03G0061700	TraesCS1A03G0061700.1	1	TraesCS1A01G026900.1	1	*-*	tr|Q69PU2|Q69PU2_ORYSJ	Ribosomal RNA apurinic site specific lyase-like	0	0	0	G	0	0	0
Chr1A	14237174	14263465	QTL_RI_expR+ch_1	ID=TraesCS1A03G0062100		TraesCS1A03G0062100	TraesCS1A03G0062100.1	1	TraesCS1A01G027000.1	1	*-*	tr|A0A061ET59|A0A061ET59_THECC	ARM repeat superfamily protein	0	IPR011989: Armadillo-like helical; IPR016024: Armadillo-type fold	GO:0005488 MF: binding	G	0	IPR011989; IPR016024	GO:0005488
Chr1A	14327740	14331533	QTL_RI_expR+ch_1	ID=TraesCS1A03G0062500		TraesCS1A03G0062500	TraesCS1A03G0062500.1	1	TraesCS1A01G027100.1	1	***	sp|D4GPK6|LACC_HALVD	Laccase	PF07732: Multicopper oxidase; PF00394: Multicopper oxidase	IPR001117: Multicopper oxidase, type 1; IPR008972: Cupredoxin; IPR011707: Multicopper oxidase, type 3	GO:0005507 MF: copper ion binding;GO:0055114 BP: oxidation-reduction process	G	PF07732; PF00394	IPR001117; IPR008972; IPR011707	GO:0005507; GO:0055114
Chr1A	14382916	14384857	QTL_RI_expR+ch_1	ID=TraesCS1A03G0062700		TraesCS1A03G0062700	TraesCS1A03G0062700.1	1	TraesCS1A01G027200.1	1	***	tr|N1QWS2|N1QWS2_AEGTA	General transcription factor IIH subunit 5	PF06331: Transcription factor TFIIH complex subunit Tfb5	IPR009400: TFIIH subunit TTDA/Tfb5	GO:0000439 CC: core TFIIH complex;GO:0006289 BP: nucleotide-excision repair;GO:0006355 BP: regulation of transcription, DNA-templated	G	PF06331	IPR009400	GO:0000439; GO:0006289; GO:0006355
Chr1A	14386404	14387973	QTL_RI_expR+ch_1	ID=TraesCS1A03G0062800		TraesCS1A03G0062800	TraesCS1A03G0062800.1	1	TraesCS1A01G027300.1	1	***	tr|Q8LNY4|Q8LNY4_ZINVI	Cysteine proteinase	PF08246: Cathepsin propeptide inhibitor domain (I29); PF00112: Papain family cysteine protease	IPR000169: Cysteine peptidase, cysteine active site; IPR000668: Peptidase C1A, papain C-terminal; IPR013201: Cathepsin propeptide inhibitor domain (I29); IPR025660: Cysteine peptidase, histidine active site; IPR025661: Cysteine peptidase, asparagine active site	GO:0006508 BP: proteolysis;GO:0008234 MF: cysteine-type peptidase activity	G	PF08246; PF00112	IPR000169; IPR000668; IPR013201; IPR025660; IPR025661	GO:0006508; GO:0008234
Chr1A	14470790	14474032	QTL_RI_expR+ch_1	ID=TraesCS1A03G0063300		TraesCS1A03G0063300	TraesCS1A03G0063300.1	1	TraesCS1A01G027400.1	1	--*	sp|P08753|GNAI3_RAT	Guanine nucleotide-binding protein G(k) subunit alpha	0	0	0	G	0	0	0
Chr1A	14475459	14477535	QTL_RI_expR+ch_1	ID=TraesCS1A03G0063400		TraesCS1A03G0063400	TraesCS1A03G0063400.1	1	TraesCS1A01G027500.1	1	--*	sp|P08753|GNAI3_RAT	Guanine nucleotide-binding protein G(k) subunit alpha	0	0	0	G	0	0	0
Chr1A	14549053	14554242	QTL_RI_expR+ch_1	ID=TraesCS1A03G0063500		TraesCS1A03G0063500	TraesCS1A03G0063500.1	1	TraesCS1A01G027600.1	1	***	tr|Q7XTK1|Q7XTK1_ORYSJ	Elongation factor	PF00009: Elongation factor Tu GTP binding domain; PF03144: Elongation factor Tu domain 2; PF14492: Elongation Factor G, domain II; PF03764: Elongation factor G, domain IV; PF00679: Elongation factor G C-terminus	IPR000640: Translation elongation factor EFG, V domain; IPR000795: Transcription factor, GTP-binding domain; IPR004161: Translation elongation factor EFTu-like, domain 2; IPR005225: Small GTP-binding protein domain; IPR005517: Translation elongation factor EFG/EF2, domain IV; IPR009000: Translation protein, beta-barrel domain; IPR009022: Elongation factor G, III-V domain; IPR014721: Ribosomal pro…	GO:0003924 MF: GTPase activity;GO:0005525 MF: GTP binding	G	PF00009; PF03144; PF14492; PF03764; PF00679	IPR000640; IPR000795; IPR004161; IPR005225; IPR005517; IPR009000; IPR009022; IPR014721; IPR020568; IPR027417	GO:0003924; GO:0005525
Chr1A	14687049	14688908	QTL_RI_expR+ch_1	ID=TraesCS1A03G0064000		TraesCS1A03G0064000	TraesCS1A03G0064000.1	1	TraesCS1A01G027700.1	1	--*	sp|P08753|GNAI3_RAT	Guanine nucleotide-binding protein G(k) subunit alpha	0	0	0	G	0	0	0
Chr1A	14703540	14705592	QTL_RI_expR+ch_1	ID=TraesCS1A03G0064100		TraesCS1A03G0064100	TraesCS1A03G0064100.1	1	TraesCS1A01G027800.1	1	*-*	tr|M8BQZ8|M8BQZ8_AEGTA	SKP1-like protein 4	0	0	0	G	0	0	0
Chr1A	14731100	14731699	QTL_RI_expR+ch_1	ID=TraesCS1A03G0064300		TraesCS1A03G0064300	TraesCS1A03G0064300.1	1	TraesCS1A01G027900.1	1	--*	sp|A1KUK1|ISCS_NEIMF	Cysteine desulfurase IscS	0	0	0	G	0	0	0
Chr1B	566632710	566639523	QTL_PE_1	ID=TraesCS1B03G0913000		TraesCS1B03G0913000	TraesCS1B03G0913000.1	1	TraesCS1B01G333300.1	0	***	tr|A0A1D5S013|A0A1D5S013_WHEAT	Serine/threonine-protein kinase	PF01453: D-mannose binding lectin; PF00954: S-locus glycoprotein domain; PF08276: PAN-like domain; PF07714: Protein tyrosine kinase	IPR000719: Protein kinase domain; IPR000742: EGF-like domain; IPR000858: S-locus glycoprotein domain; IPR001245: Serine-threonine/tyrosine-protein kinase, catalytic domain; IPR001480: Bulb-type lectin domain; IPR003609: PAN/Apple domain; IPR008271: Serine/threonine-protein kinase, active site; IPR011009: Protein kinase-like domain; IPR024171: S-receptor-like serine/threonine-protein kinase	GO:0004672 MF: protein kinase activity;GO:0004674 MF: protein serine/threonine kinase activity;GO:0005515 MF: protein binding;GO:0005524 MF: ATP binding;GO:0006468 BP: protein phosphorylation;GO:0048544 BP: recognition of pollen	G	PF01453; PF00954; PF08276; PF07714	IPR000719; IPR000742; IPR000858; IPR001245; IPR001480; IPR003609; IPR008271; IPR011009; IPR024171	GO:0004672; GO:0004674; GO:0005515; GO:0005524; GO:0006468; GO:0048544
Chr1B	566632710	566639523	QTL_PE_1	ID=TraesCS1B03G0913000		TraesCS1B03G0913000	TraesCS1B03G0913000.2	2	TraesCS1B01G333300.3	0	***	tr|A0A1D5S013|A0A1D5S013_WHEAT	Serine/threonine-protein kinase	PF01453: D-mannose binding lectin; PF00954: S-locus glycoprotein domain; PF08276: PAN-like domain; PF07714: Protein tyrosine kinase	IPR000719: Protein kinase domain; IPR000742: EGF-like domain; IPR000858: S-locus glycoprotein domain; IPR001245: Serine-threonine/tyrosine-protein kinase, catalytic domain; IPR001480: Bulb-type lectin domain; IPR003609: PAN/Apple domain; IPR008271: Serine/threonine-protein kinase, active site; IPR011009: Protein kinase-like domain; IPR024171: S-receptor-like serine/threonine-protein kinase	GO:0004672 MF: protein kinase activity;GO:0004674 MF: protein serine/threonine kinase activity;GO:0005515 MF: protein binding;GO:0005524 MF: ATP binding;GO:0006468 BP: protein phosphorylation;GO:0048544 BP: recognition of pollen	G	PF01453; PF00954; PF08276; PF07714	IPR000719; IPR000742; IPR000858; IPR001245; IPR001480; IPR003609; IPR008271; IPR011009; IPR024171	GO:0004672; GO:0004674; GO:0005515; GO:0005524; GO:0006468; GO:0048544
Chr1B	566632710	566639523	QTL_PE_1	ID=TraesCS1B03G0913000		TraesCS1B03G0913000	TraesCS1B03G0913000.3	3	TraesCS1B01G333300.5	1	***	tr|A0A1D5S013|A0A1D5S013_WHEAT	Serine/threonine-protein kinase	PF01453: D-mannose binding lectin; PF00954: S-locus glycoprotein domain; PF08276: PAN-like domain; PF07714: Protein tyrosine kinase	IPR000719: Protein kinase domain; IPR000742: EGF-like domain; IPR000858: S-locus glycoprotein domain; IPR001245: Serine-threonine/tyrosine-protein kinase, catalytic domain; IPR001480: Bulb-type lectin domain; IPR003609: PAN/Apple domain; IPR008271: Serine/threonine-protein kinase, active site; IPR011009: Protein kinase-like domain; IPR024171: S-receptor-like serine/threonine-protein kinase	GO:0004672 MF: protein kinase activity;GO:0004674 MF: protein serine/threonine kinase activity;GO:0005515 MF: protein binding;GO:0005524 MF: ATP binding;GO:0006468 BP: protein phosphorylation;GO:0048544 BP: recognition of pollen	G	PF01453; PF00954; PF08276; PF07714	IPR000719; IPR000742; IPR000858; IPR001245; IPR001480; IPR003609; IPR008271; IPR011009; IPR024171	GO:0004672; GO:0004674; GO:0005515; GO:0005524; GO:0006468; GO:0048544
Chr1B	566632710	566639523	QTL_PE_1	ID=TraesCS1B03G0913000		TraesCS1B03G0913000	TraesCS1B03G0913000.4	4	TraesCS1B01G333300.4	0	***	tr|A0A1D5S013|A0A1D5S013_WHEAT	Serine/threonine-protein kinase	PF01453: D-mannose binding lectin; PF00954: S-locus glycoprotein domain; PF08276: PAN-like domain; PF07714: Protein tyrosine kinase	IPR000719: Protein kinase domain; IPR000742: EGF-like domain; IPR000858: S-locus glycoprotein domain; IPR001245: Serine-threonine/tyrosine-protein kinase, catalytic domain; IPR001480: Bulb-type lectin domain; IPR003609: PAN/Apple domain; IPR008271: Serine/threonine-protein kinase, active site; IPR011009: Protein kinase-like domain; IPR024171: S-receptor-like serine/threonine-protein kinase	GO:0004672 MF: protein kinase activity;GO:0004674 MF: protein serine/threonine kinase activity;GO:0005515 MF: protein binding;GO:0005524 MF: ATP binding;GO:0006468 BP: protein phosphorylation;GO:0048544 BP: recognition of pollen	G	PF01453; PF00954; PF08276; PF07714	IPR000719; IPR000742; IPR000858; IPR001245; IPR001480; IPR003609; IPR008271; IPR011009; IPR024171	GO:0004672; GO:0004674; GO:0005515; GO:0005524; GO:0006468; GO:0048544
Chr1B	566632710	566639523	QTL_PE_1	ID=TraesCS1B03G0913000		TraesCS1B03G0913000	TraesCS1B03G0913000.5	5	TraesCS1B01G333300.2	0	***	tr|A0A1D5S013|A0A1D5S013_WHEAT	Serine/threonine-protein kinase	PF01453: D-mannose binding lectin; PF00954: S-locus glycoprotein domain; PF08276: PAN-like domain; PF07714: Protein tyrosine kinase	IPR000719: Protein kinase domain; IPR000742: EGF-like domain; IPR000858: S-locus glycoprotein domain; IPR001245: Serine-threonine/tyrosine-protein kinase, catalytic domain; IPR001480: Bulb-type lectin domain; IPR003609: PAN/Apple domain; IPR008271: Serine/threonine-protein kinase, active site; IPR011009: Protein kinase-like domain; IPR024171: S-receptor-like serine/threonine-protein kinase	GO:0004672 MF: protein kinase activity;GO:0004674 MF: protein serine/threonine kinase activity;GO:0005515 MF: protein binding;GO:0005524 MF: ATP binding;GO:0006468 BP: protein phosphorylation;GO:0048544 BP: recognition of pollen	G	PF01453; PF00954; PF08276; PF07714	IPR000719; IPR000742; IPR000858; IPR001245; IPR001480; IPR003609; IPR008271; IPR011009; IPR024171	GO:0004672; GO:0004674; GO:0005515; GO:0005524; GO:0006468; GO:0048544
Chr1B	566685855	566688079	QTL_PE_1	ID=TraesCS1B03G0913100		TraesCS1B03G0913100	TraesCS1B03G0913100.1	1	TraesCS1B01G333400.2	0	***	tr|Q6Z9U4|Q6Z9U4_ORYSJ	Kinesin-like	0	0	0	G	0	0	0
Chr1B	566685855	566688079	QTL_PE_1	ID=TraesCS1B03G0913100		TraesCS1B03G0913100	TraesCS1B03G0913100.2	2	TraesCS1B01G333400.1	1	***	tr|Q6Z9U4|Q6Z9U4_ORYSJ	Kinesin-like	0	0	0	G	0	0	0
Chr1B	566689095	566691411	QTL_PE_1	ID=TraesCS1B03G0913200		TraesCS1B03G0913200	TraesCS1B03G0913200.1	1	TraesCS1B01G333500.1	1	***	AT1G19160.1	F-box family protein	PF00646: F-box domain; PF08268: F-box associated domain	IPR001810: F-box domain; IPR013187: F-box associated domain, type 3; IPR017451: F-box associated interaction domain	GO:0005515 MF: protein binding	TE?	PF00646; PF08268	IPR001810; IPR013187; IPR017451	GO:0005515
Chr1B	566844053	566846973	QTL_PE_1	ID=TraesCS1B03G0913300		TraesCS1B03G0913300	TraesCS1B03G0913300.1	1	TraesCS1B01G333600.1	1	***	AT1G11360.4	Adenine nucleotide alpha hydrolases-like superfamily protein	PF00582: Universal stress protein family	IPR006015: Universal stress protein A; IPR006016: UspA; IPR014729: Rossmann-like alpha/beta/alpha sandwich fold	GO:0006950 BP: response to stress	G	PF00582	IPR006015; IPR006016; IPR014729	GO:0006950
Chr1B	566918597	566921764	QTL_PE_1	ID=TraesCS1B03G0914100		TraesCS1B03G0914100	TraesCS1B03G0914100.1	1	TraesCS1B01G333800.1	1	***	tr|A0A1E5UJS7|A0A1E5UJS7_9POAL	GDSL esterase/lipase	PF00657: GDSL-like Lipase/Acylhydrolase	IPR001087: GDSL lipase/esterase; IPR013830: SGNH hydrolase-type esterase domain	GO:0016788 MF: hydrolase activity, acting on ester bonds	G	PF00657	IPR001087; IPR013830	GO:0016788
Chr1B	567455104	567456287	QTL_PE_1	ID=TraesCS1B03G0915200		TraesCS1B03G0915200	TraesCS1B03G0915200.1	1	TraesCS1B01G333900.1	1	--*	sp|Q8NM84|GCH1_CORGL	GTP cyclohydrolase 1	0	0	0	G	0	0	0
Chr1B	567953599	567955139	QTL_PE_1	ID=TraesCS1B03G0915500		TraesCS1B03G0915500	TraesCS1B03G0915500.1	1	TraesCS1B01G334000.1	1	***	tr|A0A1D6M7K4|A0A1D6M7K4_MAIZE	SPOROCYTELESS-like EAR-containing protein 1	0	0	0	G	0	0	0
Chr1B	568191625	568197298	QTL_PE_1	ID=TraesCS1B03G0915800		TraesCS1B03G0915800	TraesCS1B03G0915800.1	1	TraesCS1B01G334100.1	1	***	tr|A0A0K9PRG4|A0A0K9PRG4_ZOSMR	Cyclic nucleotide-gated channel	PF00520: Ion transport protein; PF00027: Cyclic nucleotide-binding domain	IPR000595: Cyclic nucleotide-binding domain; IPR005821: Ion transport domain; IPR014710: RmlC-like jelly roll fold; IPR018490: Cyclic nucleotide-binding-like	GO:0005216 MF: ion channel activity;GO:0006811 BP: ion transport;GO:0016020 CC: membrane;GO:0055085 BP: transmembrane transport	G	PF00520; PF00027	IPR000595; IPR005821; IPR014710; IPR018490	GO:0005216; GO:0006811; GO:0016020; GO:0055085
Chr1B	568201280	568204890	QTL_PE_1	ID=TraesCS1B03G0916100		TraesCS1B03G0916100	TraesCS1B03G0916100.1	1	TraesCS1B01G334200.1	0	***	tr|B2LWM4|B2LWM4_RICCO	1-acyl-sn-glycerol-3-phosphate acyltransferase	PF01553: Acyltransferase; PF16076: Acyltransferase C-terminus	IPR002123: Phospholipid/glycerol acyltransferase; IPR032098: Acyltransferase, C-terminal domain	GO:0008152 BP: metabolic process;GO:0016746 MF: transferase activity, transferring acyl groups	G	PF01553; PF16076	IPR002123; IPR032098	GO:0008152; GO:0016746
Chr1B	568201280	568204890	QTL_PE_1	ID=TraesCS1B03G0916100		TraesCS1B03G0916100	TraesCS1B03G0916100.2	2	TraesCS1B01G334200.2	1	***	tr|B2LWM4|B2LWM4_RICCO	1-acyl-sn-glycerol-3-phosphate acyltransferase	PF01553: Acyltransferase; PF16076: Acyltransferase C-terminus	IPR002123: Phospholipid/glycerol acyltransferase; IPR032098: Acyltransferase, C-terminal domain	GO:0008152 BP: metabolic process;GO:0016746 MF: transferase activity, transferring acyl groups	G	PF01553; PF16076	IPR002123; IPR032098	GO:0008152; GO:0016746
Chr1B	568223083	568223631	QTL_PE_1	ID=TraesCS1B03G0916200		TraesCS1B03G0916200	TraesCS1B03G0916200.1	1	TraesCS1B01G334300.1	1	--*	tr|A0A0J8B8I8|A0A0J8B8I8_BETVU	DNA topoisomerase	PF06839: GRF zinc finger	IPR010666: Zinc finger, GRF-type	GO:0008270 MF: zinc ion binding	G	PF06839	IPR010666	GO:0008270
Chr1B	568247818	568248708	QTL_PE_1	ID=TraesCS1B03G0916500		TraesCS1B03G0916500	TraesCS1B03G0916500.1	1	TraesCS1B01G334400.1	1	--*	AT1G57730.1	RING/U-box superfamily protein	PF13639: Ring finger domain	IPR001841: Zinc finger, RING-type; IPR013083: Zinc finger, RING/FYVE/PHD-type	GO:0005515 MF: protein binding;GO:0008270 MF: zinc ion binding	G	PF13639	IPR001841; IPR013083	GO:0005515; GO:0008270
Chr1B	568338830	568342020	QTL_PE_1	ID=TraesCS1B03G0916800		TraesCS1B03G0916800	TraesCS1B03G0916800.1	1	TraesCS1B01G334500.1	1	*-*	tr|A0A061FEA7|A0A061FEA7_THECC	U3 small nucleolar RNA-associated protein 14 B isoform 3	0	0	0	G	0	0	0
Chr1B	568396181	568397227	QTL_PE_1	ID=TraesCS1B03G0916900		TraesCS1B03G0916900	TraesCS1B03G0916900.1	1	.	.	.	.	.	.	.	.	.	.	.	.
Chr1B	568398560	568407559	QTL_PE_1	ID=TraesCS1B03G0917100		TraesCS1B03G0917100	TraesCS1B03G0917100.1	1	TraesCS1B01G334600.1	0	***	tr|B6U4F7|B6U4F7_MAIZE	Acylamino-acid-releasing enzyme	PF07676: WD40-like Beta Propeller Repeat; PF00326: Prolyl oligopeptidase family	IPR001375: Peptidase S9, prolyl oligopeptidase, catalytic domain; IPR002471: Peptidase S9, serine active site; IPR011659: WD40-like Beta Propeller; IPR029058: Alpha/Beta hydrolase fold	GO:0004252 MF: serine-type endopeptidase activity;GO:0006508 BP: proteolysis;GO:0008236 MF: serine-type peptidase activity	G	PF07676; PF00326	IPR001375; IPR002471; IPR011659; IPR029058	GO:0004252; GO:0006508; GO:0008236
Chr1B	568398560	568407559	QTL_PE_1	ID=TraesCS1B03G0917100		TraesCS1B03G0917100	TraesCS1B03G0917100.2	2	TraesCS1B01G334600.2	1	***	tr|B6U4F7|B6U4F7_MAIZE	Acylamino-acid-releasing enzyme	PF07676: WD40-like Beta Propeller Repeat; PF00326: Prolyl oligopeptidase family	IPR001375: Peptidase S9, prolyl oligopeptidase, catalytic domain; IPR002471: Peptidase S9, serine active site; IPR011659: WD40-like Beta Propeller; IPR029058: Alpha/Beta hydrolase fold	GO:0004252 MF: serine-type endopeptidase activity;GO:0006508 BP: proteolysis;GO:0008236 MF: serine-type peptidase activity	G	PF07676; PF00326	IPR001375; IPR002471; IPR011659; IPR029058	GO:0004252; GO:0006508; GO:0008236
Chr1B	568398560	568407559	QTL_PE_1	ID=TraesCS1B03G0917100		TraesCS1B03G0917100	TraesCS1B03G0917100.3	3	TraesCS1B01G334600.3	0	***	tr|B6U4F7|B6U4F7_MAIZE	Acylamino-acid-releasing enzyme	PF07676: WD40-like Beta Propeller Repeat	IPR011659: WD40-like Beta Propeller; IPR029058: Alpha/Beta hydrolase fold	0	G	PF07676	IPR011659; IPR029058	0
Chr1B	568398560	568407559	QTL_PE_1	ID=TraesCS1B03G0917100		TraesCS1B03G0917100	TraesCS1B03G0917100.4	4	TraesCS1B01G334600.4	0	***	tr|B6U4F7|B6U4F7_MAIZE	Acylamino-acid-releasing enzyme	PF07676: WD40-like Beta Propeller Repeat	IPR011659: WD40-like Beta Propeller; IPR015943: WD40/YVTN repeat-like-containing domain	GO:0005515 MF: protein binding	G	PF07676	IPR011659; IPR015943	GO:0005515
Chr1B	568398560	568407559	QTL_PE_1	ID=TraesCS1B03G0917100		TraesCS1B03G0917100	TraesCS1B03G0917100.5	5	TraesCS1B01G334600.5	0	***	tr|B6U4F7|B6U4F7_MAIZE	Acylamino-acid-releasing enzyme	PF07676: WD40-like Beta Propeller Repeat	IPR011659: WD40-like Beta Propeller; IPR015943: WD40/YVTN repeat-like-containing domain; IPR029058: Alpha/Beta hydrolase fold	GO:0005515 MF: protein binding	G	PF07676	IPR011659; IPR015943; IPR029058	GO:0005515
Chr1B	568407691	568409277	QTL_PE_1	ID=TraesCS1B03G0917200		TraesCS1B03G0917200	TraesCS1B03G0917200.1	1	TraesCS1B01G334700.1	1	***	tr|A0A1E5VCM0|A0A1E5VCM0_9POAL	Pentatricopeptide repeat-containing protein	PF01535: PPR repeat; PF13041: PPR repeat family	IPR002885: Pentatricopeptide repeat; IPR011990: Tetratricopeptide-like helical domain	GO:0005515 MF: protein binding	G	PF01535; PF13041	IPR002885; IPR011990	GO:0005515
Chr1B	568416515	568417574	QTL_PE_1	ID=TraesCS1B03G0917400		TraesCS1B03G0917400	TraesCS1B03G0917400.1	1	TraesCS1B01G334800.1	1	--*	sp|Q3YV20|CAPP_SHISS	Phosphoenolpyruvate carboxylase	0	0	0	G	0	0	0
Chr1B	568444815	568446317	QTL_PE_1	ID=TraesCS1B03G0917600		TraesCS1B03G0917600	TraesCS1B03G0917600.1	1	TraesCS1B01G334900.1	1	***	tr|A0A199VUQ7|A0A199VUQ7_ANACO	GDSL esterase/lipase	PF00657: GDSL-like Lipase/Acylhydrolase	IPR001087: GDSL lipase/esterase; IPR013830: SGNH hydrolase-type esterase domain	GO:0016788 MF: hydrolase activity, acting on ester bonds	G	PF00657	IPR001087; IPR013830	GO:0016788
Chr1B	569053617	569057473	QTL_PE_1	ID=TraesCS1B03G0918000		TraesCS1B03G0918000	TraesCS1B03G0918000.1	1	TraesCS1B01G335000.1	1	***	tr|M7ZUN7|M7ZUN7_TRIUA	H/ACA ribonucleoprotein complex non-core subunit NAF1	PF04410: Gar1/Naf1 RNA binding region	IPR007504: H/ACA ribonucleoprotein complex, subunit Gar1/Naf1; IPR009000: Translation protein, beta-barrel domain	GO:0001522 BP: pseudouridine synthesis;GO:0042254 BP: ribosome biogenesis	G	PF04410	IPR007504; IPR009000	GO:0001522; GO:0042254
Chr1B	569110838	569111874	QTL_PE_1	ID=TraesCS1B03G0918200		TraesCS1B03G0918200	TraesCS1B03G0918200.1	1	TraesCS1B01G335100.1	1	***	tr|A0JBZ5|A0JBZ5_LOLPR	CRT-binding factor	PF00847: AP2 domain	IPR001471: AP2/ERF domain; IPR016177: DNA-binding domain	GO:0003677 MF: DNA binding;GO:0003700 MF: transcription factor activity, sequence-specific DNA binding;GO:0006355 BP: regulation of transcription, DNA-templated	G	PF00847	IPR001471; IPR016177	GO:0003677; GO:0003700; GO:0006355
Chr1B	569133087	569134677	QTL_PE_1	ID=TraesCS1B03G0918600		TraesCS1B03G0918600	TraesCS1B03G0918600.1	1	TraesCS1B01G335200.1	1	***	tr|A0A0U2S1G4|A0A0U2S1G4_ORYSA	NBS-LRR-like resistance protein	0	IPR027417: P-loop containing nucleoside triphosphate hydrolase	0	G	0	IPR027417	0
Chr1B	569135663	569138387	QTL_PE_1	ID=TraesCS1B03G0918700		TraesCS1B03G0918700	TraesCS1B03G0918700.1	1	TraesCS1B01G335300.1	1	--*	AT3G14470.2	NB-ARC domain-containing disease resistance protein	0	IPR027417: P-loop containing nucleoside triphosphate hydrolase	0	G	0	IPR027417	0
Chr1B	569146181	569147683	QTL_PE_1	ID=TraesCS1B03G0918800		TraesCS1B03G0918800	TraesCS1B03G0918800.1	1	TraesCS1B01G335400.1	1	--*	AT3G14470.2	NB-ARC domain-containing disease resistance protein	0	IPR027417: P-loop containing nucleoside triphosphate hydrolase	0	G	0	IPR027417	0
Chr1B	569149450	569151478	QTL_PE_1	ID=TraesCS1B03G0918900		TraesCS1B03G0918900	TraesCS1B03G0918900.1	1	TraesCS1B01G335500.1	1	***	tr|N1R0R0|N1R0R0_AEGTA	Disease resistance protein RGA2	0	IPR027417: P-loop containing nucleoside triphosphate hydrolase	0	G	0	IPR027417	0
Chr1B	569152171	569153628	QTL_PE_1	ID=TraesCS1B03G0919000		TraesCS1B03G0919000	TraesCS1B03G0919000.1	1	TraesCS1B01G335600.1	1	--*	AT3G14470.2	NB-ARC domain-containing disease resistance protein	0	IPR027417: P-loop containing nucleoside triphosphate hydrolase	0	G	0	IPR027417	0
Chr1B	569161344	569163120	QTL_PE_1	ID=TraesCS1B03G0919100		TraesCS1B03G0919100	TraesCS1B03G0919100.1	1	TraesCS1B01G335700.1	1	--*	AT3G14470.2	NB-ARC domain-containing disease resistance protein	0	IPR027417: P-loop containing nucleoside triphosphate hydrolase	0	G	0	IPR027417	0
Chr1B	569165874	569167764	QTL_PE_1	ID=TraesCS1B03G0919200		TraesCS1B03G0919200	TraesCS1B03G0919200.1	1	TraesCS1B01G335800.1	1	*-*	AT3G14470.2	NB-ARC domain-containing disease resistance protein	0	IPR027417: P-loop containing nucleoside triphosphate hydrolase	0	G	0	IPR027417	0
Chr1B	569239725	569241279	QTL_PE_1	ID=TraesCS1B03G0919700		TraesCS1B03G0919700	TraesCS1B03G0919700.1	1	TraesCS1B01G335900.1	1	***	tr|A0A165XS50|A0A165XS50_DAUCA	UDP-glycosyltransferase	PF00201: UDP-glucoronosyl and UDP-glucosyl transferase	IPR002213: UDP-glucuronosyl/UDP-glucosyltransferase	GO:0008152 BP: metabolic process;GO:0016758 MF: transferase activity, transferring hexosyl groups	G	PF00201	IPR002213	GO:0008152; GO:0016758
Chr1B	569559391	569568848	QTL_PE_1	ID=TraesCS1B03G0920200		TraesCS1B03G0920200	TraesCS1B03G0920200.1	1	TraesCS1B01G336000.1	1	***	tr|W5A2E4|W5A2E4_WHEAT	Secretory carrier-associated membrane protein	PF04144: SCAMP family	IPR007273: SCAMP	GO:0015031 BP: protein transport;GO:0016021 CC: integral component of membrane	G	PF04144	IPR007273	GO:0015031; GO:0016021
Chr1B	569694460	569695305	QTL_PE_1	ID=TraesCS1B03G0920700		TraesCS1B03G0920700	TraesCS1B03G0920700.1	1	TraesCS1B01G336200.1	1	--*	AT4G27595.2	WEB family protein (DUF827)	0	0	0	G	0	0	0
Chr1B	569696965	569701369	QTL_PE_1	ID=TraesCS1B03G0920800		TraesCS1B03G0920800	TraesCS1B03G0920800.1	1	TraesCS1B01G336300.1	1	***	sp|B1Z7C5|CYSI_METPB	Sulfite reductase [NADPH] hemoprotein beta-component	PF03460: Nitrite/Sulfite reductase ferredoxin-like half domain; PF01077: Nitrite and sulphite reductase 4Fe-4S domain	IPR005117: Nitrite/Sulfite reductase ferredoxin-like domain; IPR006066: Nitrite/sulphite reductase iron-sulphur/sirohaem-binding site; IPR006067: Nitrite/sulphite reductase 4Fe-4S domain; IPR011787: Sulphite reductase, ferredoxin dependent	GO:0016491 MF: oxidoreductase activity;GO:0020037 MF: heme binding;GO:0050311 MF: sulfite reductase (ferredoxin) activity;GO:0051536 MF: iron-sulfur cluster binding;GO:0051539 MF: 4 iron, 4 sulfur cluster binding;GO:0055114 BP: oxidation-reduction process	G	PF03460; PF01077	IPR005117; IPR006066; IPR006067; IPR011787	GO:0016491; GO:0020037; GO:0050311; GO:0051536; GO:0051539; GO:0055114
Chr1B	569956034	569971341	QTL_PE_1	ID=TraesCS1B03G0920900		TraesCS1B03G0920900	TraesCS1B03G0920900.1	1	TraesCS1B01G336400.1	1	*-*	sp|Q12WZ6|HELS_METBU	ATP-dependent DNA helicase Hel308	PF00270: DEAD/DEAH box helicase; PF00271: Helicase conserved C-terminal domain; PF00476: DNA polymerase family A	IPR001098: DNA-directed DNA polymerase, family A, palm domain; IPR001650: Helicase, C-terminal; IPR002298: DNA polymerase A; IPR011545: DEAD/DEAH box helicase domain; IPR012337: Ribonuclease H-like domain; IPR014001: Helicase superfamily 1/2, ATP-binding domain; IPR027417: P-loop containing nucleoside triphosphate hydrolase	GO:0003676 MF: nucleic acid binding;GO:0003677 MF: DNA binding;GO:0003887 MF: DNA-directed DNA polymerase activity;GO:0005524 MF: ATP binding;GO:0006260 BP: DNA replication;GO:0006261 BP: DNA-dependent DNA replication	G	PF00270; PF00271; PF00476	IPR001098; IPR001650; IPR002298; IPR011545; IPR012337; IPR014001; IPR027417	GO:0003676; GO:0003677; GO:0003887; GO:0005524; GO:0006260; GO:0006261
Chr1B	570160219	570161078	QTL_PE_1	ID=TraesCS1B03G0921500		TraesCS1B03G0921500	TraesCS1B03G0921500.1	1	TraesCS1B01G336500.1	1	--*	AT1G65040.6	RING/U-box superfamily protein	0	0	0	G	0	0	0
Chr1B	570333804	570337336	QTL_PE_1	ID=TraesCS1B03G0922300		TraesCS1B03G0922300	TraesCS1B03G0922300.1	1	TraesCS1B01G336700.1	1	***	tr|B7UBD5|B7UBD5_SETIT	NBS-LRR disease resistance protein	PF00931: NB-ARC domain	IPR002182: NB-ARC; IPR011991: Winged helix-turn-helix DNA-binding domain; IPR027417: P-loop containing nucleoside triphosphate hydrolase; IPR032675: Leucine-rich repeat domain, L domain-like	GO:0043531 MF: ADP binding	G	PF00931	IPR002182; IPR011991; IPR027417; IPR032675	GO:0043531
Chr1B	570510679	570511694	QTL_PE_1	ID=TraesCS1B03G0922900		TraesCS1B03G0922900	TraesCS1B03G0922900.1	1	TraesCS1B01G336800.1	1	--*	sp|Q139J0|GLNE_RHOPS	Bifunctional glutamine synthetase adenylyltransferase/adenylyl-removing enzyme	0	0	0	G	0	0	0
Chr1B	570763500	570765264	QTL_PE_1	ID=TraesCS1B03G0923700		TraesCS1B03G0923700	TraesCS1B03G0923700.1	1	TraesCS1B01G336900.1	1	--*	tr|A0A072UP97|A0A072UP97_MEDTR	Clavata3/ESR (CLE) gene family member	0	0	0	G	0	0	0
Chr1B	570927428	570928872	QTL_PE_1	ID=TraesCS1B03G0924400		TraesCS1B03G0924400	TraesCS1B03G0924400.1	1	TraesCS1B01G337100.1	1	***	tr|Q6EP30|Q6EP30_ORYSJ	Ferredoxin-like	0	0	0	G	0	0	0
Chr1B	570928745	570932220	QTL_PE_1	ID=TraesCS1B03G0924500		TraesCS1B03G0924500	TraesCS1B03G0924500.1	1	TraesCS1B01G337200.1	1	***	tr|Q1PCH8|Q1PCH8_SOLCH	Rac-like GTP-binding protein	PF00071: Ras family	IPR001806: Small GTPase superfamily; IPR003578: Small GTPase superfamily, Rho type; IPR005225: Small GTP-binding protein domain; IPR027417: P-loop containing nucleoside triphosphate hydrolase	GO:0003924 MF: GTPase activity;GO:0005525 MF: GTP binding;GO:0005622 CC: intracellular;GO:0007264 BP: small GTPase mediated signal transduction	G	PF00071	IPR001806; IPR003578; IPR005225; IPR027417	GO:0003924; GO:0005525; GO:0005622; GO:0007264
Chr1B	571393072	571397975	QTL_PE_1	ID=TraesCS1B03G0925000		TraesCS1B03G0925000	TraesCS1B03G0925000.1	1	TraesCS1B01G337300.1	1	--*	tr|N1R4R5|N1R4R5_AEGTA	LRR receptor-like serine/threonine-protein kinase FLS2	0	0	0	G	0	0	0
Chr1B	571663226	571665383	QTL_PE_1	ID=TraesCS1B03G0925400		TraesCS1B03G0925400	TraesCS1B03G0925400.1	1	TraesCS1B01G337400.1	1	***	tr|A0A0K9PGL9|A0A0K9PGL9_ZOSMR	Tetratricopeptide repeat (TPR)-like superfamily protein	PF07719: Tetratricopeptide repeat; PF13181: Tetratricopeptide repeat	IPR011990: Tetratricopeptide-like helical domain; IPR011991: Winged helix-turn-helix DNA-binding domain; IPR013026: Tetratricopeptide repeat-containing domain; IPR013105: Tetratricopeptide repeat 2; IPR019734: Tetratricopeptide repeat	GO:0005515 MF: protein binding	G	PF07719; PF13181	IPR011990; IPR011991; IPR013026; IPR013105; IPR019734	GO:0005515
Chr1B	571674034	571676808	QTL_PE_1	ID=TraesCS1B03G0925500		TraesCS1B03G0925500	TraesCS1B03G0925500.1	1	TraesCS1B01G337500.1	1	--*	tr|A0A061E7B5|A0A061E7B5_THECC	Actin cross-linking protein, putative	0	0	0	G	0	0	0
Chr1B	572064366	572067229	QTL_PE_1	ID=TraesCS1B03G0925900		TraesCS1B03G0925900	TraesCS1B03G0925900.1	1	TraesCS1B01G337600.1	1	***	AT5G18980.3	ARM repeat superfamily protein	0	IPR011989: Armadillo-like helical; IPR016024: Armadillo-type fold	GO:0005488 MF: binding	G	0	IPR011989; IPR016024	GO:0005488
Chr1B	572295527	572296708	QTL_PE_1	ID=TraesCS1B03G0926200		TraesCS1B03G0926200	TraesCS1B03G0926200.1	1	TraesCS1B01G337700.1	1	***	tr|A0A061E7B5|A0A061E7B5_THECC	Actin cross-linking protein, putative	PF04601: Domain of unknown function (DUF569)	IPR007679: Domain of unknown function DUF569; IPR008999: Actin cross-linking	0	G	PF04601	IPR007679; IPR008999	0
Chr1B	572431932	572444999	QTL_PE_1	ID=TraesCS1B03G0926300		TraesCS1B03G0926300	TraesCS1B03G0926300.1	1	TraesCS1B01G337800.1	0	*-*	tr|A0A072VS63|A0A072VS63_MEDTR	Transcription elongation factor Spt5-like protein, putative	PF03439: Early transcription elongation factor of RNA pol II, NGN section	IPR005100: Transcription elongation factor Spt5, NGN domain; IPR005824: KOW; IPR006645: NusG, N-terminal; IPR014722: Ribosomal protein L2 domain 2	GO:0006355 BP: regulation of transcription, DNA-templated	G	PF03439	IPR005100; IPR005824; IPR006645; IPR014722	GO:0006355
Chr1B	572431932	572444999	QTL_PE_1	ID=TraesCS1B03G0926300		TraesCS1B03G0926300	TraesCS1B03G0926300.2	2	TraesCS1B01G337800.2	1	*-*	tr|A0A072VS63|A0A072VS63_MEDTR	Transcription elongation factor Spt5-like protein, putative	PF03439: Early transcription elongation factor of RNA pol II, NGN section	IPR005100: Transcription elongation factor Spt5, NGN domain; IPR005824: KOW; IPR006645: NusG, N-terminal; IPR014722: Ribosomal protein L2 domain 2	GO:0006355 BP: regulation of transcription, DNA-templated	G	PF03439	IPR005100; IPR005824; IPR006645; IPR014722	GO:0006355
Chr1B	572618356	572621492	QTL_PE_1	ID=TraesCS1B03G0926800		TraesCS1B03G0926800	TraesCS1B03G0926800.1	1	TraesCS1B01G337900.1	1	*-*	tr|B7EBV9|B7EBV9_ORYSJ	cDNA clone:J013058P10, full insert sequence	0	0	0	G	0	0	0
Chr1B	572688720	572689439	QTL_PE_1	ID=TraesCS1B03G0927200		TraesCS1B03G0927200	TraesCS1B03G0927200.1	1	TraesCS1B01G338000.1	1	***	AT5G36800.2	transmembrane protein	0	0	0	G	0	0	0
Chr2A	31382911	31385846	QTL_RI_attM_1	ID=TraesCS2A03G0119300		TraesCS2A03G0119300	TraesCS2A03G0119300.1	1	TraesCS2A01G060000.1	1	***	tr|A0A1D1YE28|A0A1D1YE28_9ARAE	Cell division cycle protein 48	PF02359: Cell division protein 48 (CDC48), N-terminal domain; PF02933: Cell division protein 48 (CDC48), domain 2; PF00004: ATPase family associated with various cellular activities (AAA)	IPR003338: CDC48, N-terminal subdomain; IPR003593: AAA+ ATPase domain; IPR003959: ATPase, AAA-type, core; IPR003960: ATPase, AAA-type, conserved site; IPR004201: CDC48, domain 2; IPR005938: AAA ATPase, CDC48 family; IPR009010: Aspartate decarboxylase-like domain; IPR027417: P-loop containing nucleoside triphosphate hydrolase; IPR029067: CDC48 domain 2-like	GO:0005524 MF: ATP binding;GO:0016787 MF: hydrolase activity	G	PF02359; PF02933; PF00004	IPR003338; IPR003593; IPR003959; IPR003960; IPR004201; IPR005938; IPR009010; IPR027417; IPR029067	GO:0005524; GO:0016787
Chr2A	31383984	31384781	QTL_RI_attM_1	ID=TraesCS2A03G0119400		TraesCS2A03G0119400	TraesCS2A03G0119400.1	1	TraesCS2A01G060100.1	1	--*	AT5G06120.9	ARM repeat superfamily protein	0	0	0	G	0	0	0
Chr2A	31390669	31396398	QTL_RI_attM_1	ID=TraesCS2A03G0119500		TraesCS2A03G0119500	TraesCS2A03G0119500.1	1	TraesCS2A01G060200.1	1	***	tr|A0A061ET42|A0A061ET42_THECC	RNA-binding family protein	PF00076: RNA recognition motif. (a.k.a. RRM, RBD, or RNP domain)	IPR000504: RNA recognition motif domain; IPR025715: Chromatin target of PRMT1 protein, C-terminal	GO:0003676 MF: nucleic acid binding	G	PF00076	IPR000504; IPR025715	GO:0003676
Chr2A	31390669	31396398	QTL_RI_attM_1	ID=TraesCS2A03G0119500		TraesCS2A03G0119500	TraesCS2A03G0119500.2	2	TraesCS2A01G060200.2	0	***	tr|A0A061ET42|A0A061ET42_THECC	RNA-binding family protein	PF00076: RNA recognition motif. (a.k.a. RRM, RBD, or RNP domain)	IPR000504: RNA recognition motif domain; IPR025715: Chromatin target of PRMT1 protein, C-terminal	GO:0003676 MF: nucleic acid binding	G	PF00076	IPR000504; IPR025715	GO:0003676
Chr2A	31398039	31399344	QTL_RI_attM_1	ID=TraesCS2A03G0119600		TraesCS2A03G0119600	TraesCS2A03G0119600.1	1	TraesCS2A01G060300.1	1	***	tr|A0A1J6ICS9|A0A1J6ICS9_NICAT	F-box protein	PF00646: F-box domain	IPR001810: F-box domain; IPR011043: Galactose oxidase/kelch, beta-propeller; IPR015915: Kelch-type beta propeller; IPR017451: F-box associated interaction domain	GO:0005515 MF: protein binding	TE?	PF00646	IPR001810; IPR011043; IPR015915; IPR017451	GO:0005515
Chr2A	31628101	31630882	QTL_RI_attM_1	ID=TraesCS2A03G0119900		TraesCS2A03G0119900	TraesCS2A03G0119900.1	1	TraesCS2A01G060400.1	1	***	tr|B9GL08|B9GL08_POPTR	2-oxoglutarate-dependent dioxygenase-related family protein	PF03171: 2OG-Fe(II) oxygenase superfamily	IPR005123: Oxoglutarate/iron-dependent dioxygenase; IPR027443: Isopenicillin N synthase-like	GO:0016491 MF: oxidoreductase activity;GO:0055114 BP: oxidation-reduction process	G	PF03171	IPR005123; IPR027443	GO:0016491; GO:0055114
Chr2A	31778806	31780188	QTL_RI_attM_1	ID=TraesCS2A03G0120000		TraesCS2A03G0120000	TraesCS2A03G0120000.1	1	TraesCS2A01G060500.1	1	***	tr|B9GL08|B9GL08_POPTR	2-oxoglutarate-dependent dioxygenase-related family protein	PF03171: 2OG-Fe(II) oxygenase superfamily	IPR005123: Oxoglutarate/iron-dependent dioxygenase; IPR027443: Isopenicillin N synthase-like	GO:0016491 MF: oxidoreductase activity;GO:0055114 BP: oxidation-reduction process	G	PF03171	IPR005123; IPR027443	GO:0016491; GO:0055114
Chr2A	31828526	31831621	QTL_RI_attM_1	ID=TraesCS2A03G0120300		TraesCS2A03G0120300	TraesCS2A03G0120300.1	1	TraesCS2A01G060600.1	1	--*	sp|B7J1W0|RPOC_BORBZ	DNA-directed RNA polymerase subunit beta'	0	0	0	G	0	0	0
Chr2A	31838887	31844080	QTL_RI_attM_1	ID=TraesCS2A03G0120400		TraesCS2A03G0120400	TraesCS2A03G0120400.1	1	TraesCS2A01G060700.1	1	--*	tr|A0A0B0P126|A0A0B0P126_GOSAR	Arginine--tRNA ligase	0	0	0	G	0	0	0
Chr2A	31860635	31862316	QTL_RI_attM_1	ID=TraesCS2A03G0120700		TraesCS2A03G0120700	TraesCS2A03G0120700.1	1	TraesCS2A01G060800.1	1	***	tr|W9SM54|W9SM54_9ROSA	F-box protein	PF00646: F-box domain; PF08268: F-box associated domain	IPR001810: F-box domain; IPR011043: Galactose oxidase/kelch, beta-propeller; IPR013187: F-box associated domain, type 3; IPR015915: Kelch-type beta propeller; IPR017451: F-box associated interaction domain	GO:0005515 MF: protein binding	TE?	PF00646; PF08268	IPR001810; IPR011043; IPR013187; IPR015915; IPR017451	GO:0005515
Chr2A	31870979	31872079	QTL_RI_attM_1	ID=TraesCS2A03G0120800		TraesCS2A03G0120800	TraesCS2A03G0120800.1	1	TraesCS2A01G060900.1	1	***	tr|M8CXE1|M8CXE1_AEGTA	3'-N-debenzoyl-2'-deoxytaxol N-benzoyltransferase	PF02458: Transferase family	IPR003480: Transferase	GO:0016747 MF: transferase activity, transferring acyl groups other than amino-acyl groups	G	PF02458	IPR003480	GO:0016747
Chr2A	31914262	31924001	QTL_RI_attM_1	ID=TraesCS2A03G0120900		TraesCS2A03G0120900	TraesCS2A03G0120900.1	1	TraesCS2A01G061000.1	1	***	tr|B6U2C0|B6U2C0_MAIZE	SNARE-interacting protein KEULE	PF00995: Sec1 family	IPR001619: Sec1-like protein	GO:0006904 BP: vesicle docking involved in exocytosis;GO:0016192 BP: vesicle-mediated transport	G	PF00995	IPR001619	GO:0006904; GO:0016192
Chr2A	31914262	31924001	QTL_RI_attM_1	ID=TraesCS2A03G0120900		TraesCS2A03G0120900	TraesCS2A03G0120900.2	2	TraesCS2A01G061000.2	0	***	tr|B6U2C0|B6U2C0_MAIZE	SNARE-interacting protein KEULE	PF00995: Sec1 family	IPR001619: Sec1-like protein	GO:0006904 BP: vesicle docking involved in exocytosis;GO:0016192 BP: vesicle-mediated transport	G	PF00995	IPR001619	GO:0006904; GO:0016192
Chr2A	31927541	31950498	QTL_RI_attM_1	ID=TraesCS2A03G0121000		TraesCS2A03G0121000	TraesCS2A03G0121000.1	1	TraesCS2A01G061100.2	0	***	tr|A0A1D1XMC9|A0A1D1XMC9_9ARAE	Cleavage and polyadenylation specificity factor subunit 1	PF10433: Mono-functional DNA-alkylating methyl methanesulfonate N-term; PF03178: CPSF A subunit region	IPR004871: Cleavage/polyadenylation specificity factor, A subunit, C-terminal; IPR015943: WD40/YVTN repeat-like-containing domain	GO:0003676 MF: nucleic acid binding;GO:0005515 MF: protein binding;GO:0005634 CC: nucleus	G	PF10433; PF03178	IPR004871; IPR015943	GO:0003676; GO:0005515; GO:0005634
Chr2A	31927541	31950498	QTL_RI_attM_1	ID=TraesCS2A03G0121000		TraesCS2A03G0121000	TraesCS2A03G0121000.2	2	TraesCS2A01G061100.3	1	***	tr|A0A1D1XMC9|A0A1D1XMC9_9ARAE	Cleavage and polyadenylation specificity factor subunit 1	PF10433: Mono-functional DNA-alkylating methyl methanesulfonate N-term; PF03178: CPSF A subunit region	IPR004871: Cleavage/polyadenylation specificity factor, A subunit, C-terminal; IPR015943: WD40/YVTN repeat-like-containing domain	GO:0003676 MF: nucleic acid binding;GO:0005515 MF: protein binding;GO:0005634 CC: nucleus	G	PF10433; PF03178	IPR004871; IPR015943	GO:0003676; GO:0005515; GO:0005634
Chr2A	31927541	31950498	QTL_RI_attM_1	ID=TraesCS2A03G0121000		TraesCS2A03G0121000	TraesCS2A03G0121000.3	3	TraesCS2A01G061100.1	0	***	tr|A0A1D1XMC9|A0A1D1XMC9_9ARAE	Cleavage and polyadenylation specificity factor subunit 1	PF10433: Mono-functional DNA-alkylating methyl methanesulfonate N-term; PF03178: CPSF A subunit region	IPR004871: Cleavage/polyadenylation specificity factor, A subunit, C-terminal; IPR015943: WD40/YVTN repeat-like-containing domain	GO:0003676 MF: nucleic acid binding;GO:0005515 MF: protein binding;GO:0005634 CC: nucleus	G	PF10433; PF03178	IPR004871; IPR015943	GO:0003676; GO:0005515; GO:0005634
Chr2A	31927541	31950498	QTL_RI_attM_1	ID=TraesCS2A03G0121000		TraesCS2A03G0121000	TraesCS2A03G0121000.4	4	TraesCS2A01G061100.4	0	***	tr|A0A1D1XMC9|A0A1D1XMC9_9ARAE	Cleavage and polyadenylation specificity factor subunit 1	PF10433: Mono-functional DNA-alkylating methyl methanesulfonate N-term; PF03178: CPSF A subunit region	IPR004871: Cleavage/polyadenylation specificity factor, A subunit, C-terminal; IPR015943: WD40/YVTN repeat-like-containing domain	GO:0003676 MF: nucleic acid binding;GO:0005515 MF: protein binding;GO:0005634 CC: nucleus	G	PF10433; PF03178	IPR004871; IPR015943	GO:0003676; GO:0005515; GO:0005634
Chr2A	31951831	31953281	QTL_RI_attM_1	ID=TraesCS2A03G0121100		TraesCS2A03G0121100	TraesCS2A03G0121100.1	1	TraesCS2A01G061200.1	1	***	tr|I1IN43|I1IN43_BRADI	Dirigent protein	PF03018: Dirigent-like protein; PF01419: Jacalin-like lectin domain	IPR001229: Jacalin-like lectin domain; IPR004265: Plant disease resistance response protein	0	G	PF03018; PF01419	IPR001229; IPR004265	0
Chr2A	31999845	32000789	QTL_RI_attM_1	ID=TraesCS2A03G0121300		TraesCS2A03G0121300	TraesCS2A03G0121300.1	1	TraesCS2A01G061300.1	1	***	tr|G7L8W3|G7L8W3_MEDTR	6-phosphogluconate dehydrogenase-like protein	PF03446: NAD binding domain of 6-phosphogluconate dehydrogenase; PF14833: NAD-binding of NADP-dependent 3-hydroxyisobutyrate dehydrogenase	IPR006115: 6-phosphogluconate dehydrogenase, NADP-binding; IPR008927: 6-phosphogluconate dehydrogenase C-terminal domain-like; IPR013328: 6-phosphogluconate dehydrogenase, domain 2; IPR015815: 3-hydroxyisobutyrate dehydrogenase-related; IPR016040: NAD(P)-binding domain; IPR029154: 3-hydroxyisobutyrate dehydrogenase, NAD-binding domain	GO:0004616 MF: phosphogluconate dehydrogenase (decarboxylating) activity;GO:0016491 MF: oxidoreductase activity;GO:0051287 MF: NAD binding;GO:0055114 BP: oxidation-reduction process	G	PF03446; PF14833	IPR006115; IPR008927; IPR013328; IPR015815; IPR016040; IPR029154	GO:0004616; GO:0016491; GO:0051287; GO:0055114
Chr2A	32001976	32003476	QTL_RI_attM_1	ID=TraesCS2A03G0121400		TraesCS2A03G0121400	TraesCS2A03G0121400.1	1	TraesCS2A01G061400.1	1	***	tr|A0A1D6E1R1|A0A1D6E1R1_MAIZE	Glycosyltransferase	PF03407: Nucleotide-diphospho-sugar transferase	IPR005069: Nucleotide-diphospho-sugar transferase	0	G	PF03407	IPR005069	0
Chr2A	32044296	32047813	QTL_RI_attM_1	ID=TraesCS2A03G0121700		TraesCS2A03G0121700	TraesCS2A03G0121700.1	1	TraesCS2A01G061500.1	1	***	tr|A0A0K9PFX1|A0A0K9PFX1_ZOSMR	WD repeat-containing protein	PF00400: WD domain, G-beta repeat	IPR001680: WD40 repeat; IPR015943: WD40/YVTN repeat-like-containing domain; IPR017986: WD40-repeat-containing domain; IPR019775: WD40 repeat, conserved site	GO:0005515 MF: protein binding	G	PF00400	IPR001680; IPR015943; IPR017986; IPR019775	GO:0005515
Chr2A	32054993	32061417	QTL_RI_attM_1	ID=TraesCS2A03G0122000		TraesCS2A03G0122000	TraesCS2A03G0122000.1	1	TraesCS2A01G061600.1	1	***	tr|A0A1J3CP06|A0A1J3CP06_NOCCA	Endo-1,4-beta-xylanase	PF00331: Glycosyl hydrolase family 10	IPR001000: Glycoside hydrolase family 10 domain; IPR008979: Galactose-binding domain-like; IPR017853: Glycoside hydrolase superfamily	GO:0004553 MF: hydrolase activity, hydrolyzing O-glycosyl compounds;GO:0005975 BP: carbohydrate metabolic process	G	PF00331	IPR001000; IPR008979; IPR017853	GO:0004553; GO:0005975
Chr2A	32103070	32106566	QTL_RI_attM_1	ID=TraesCS2A03G0122400		TraesCS2A03G0122400	TraesCS2A03G0122400.1	1	TraesCS2A01G061700.1	1	*-*	AT1G65790.1	receptor kinase 1	PF00069: Protein kinase domain	IPR000719: Protein kinase domain; IPR008271: Serine/threonine-protein kinase, active site; IPR011009: Protein kinase-like domain; IPR017441: Protein kinase, ATP binding site	GO:0004672 MF: protein kinase activity;GO:0005524 MF: ATP binding;GO:0006468 BP: protein phosphorylation	G	PF00069	IPR000719; IPR008271; IPR011009; IPR017441	GO:0004672; GO:0005524; GO:0006468
Chr2A	32119254	32120413	QTL_RI_attM_1	ID=TraesCS2A03G0122500		TraesCS2A03G0122500	TraesCS2A03G0122500.1	1	TraesCS2A01G061800.1	1	***	tr|Q33B16|Q33B16_ORYSJ	Proline-rich protein, putative, expressed	PF01190: Pollen proteins Ole e I like	0	0	G	PF01190	0	0
Chr2A	32128374	32129699	QTL_RI_attM_1	ID=TraesCS2A03G0122600		TraesCS2A03G0122600	TraesCS2A03G0122600.1	1	TraesCS2A01G061900.1	1	***	tr|Q33B16|Q33B16_ORYSJ	Proline-rich protein, putative, expressed	PF01190: Pollen proteins Ole e I like	0	0	G	PF01190	0	0
Chr2A	32132072	32133200	QTL_RI_attM_1	ID=TraesCS2A03G0122700		TraesCS2A03G0122700	TraesCS2A03G0122700.1	1	TraesCS2A01G062000.1	1	***	tr|Q33B16|Q33B16_ORYSJ	Proline-rich protein, putative, expressed	PF01190: Pollen proteins Ole e I like	0	0	G	PF01190	0	0
Chr2A	32138698	32140040	QTL_RI_attM_1	ID=TraesCS2A03G0122800		TraesCS2A03G0122800	TraesCS2A03G0122800.1	1	TraesCS2A01G062100.1	1	***	tr|Q33B16|Q33B16_ORYSJ	Proline-rich protein, putative, expressed	PF01190: Pollen proteins Ole e I like	0	0	G	PF01190	0	0
Chr2A	32142901	32143936	QTL_RI_attM_1	ID=TraesCS2A03G0122900		TraesCS2A03G0122900	TraesCS2A03G0122900.1	1	TraesCS2A01G062200.1	1	***	tr|Q33B16|Q33B16_ORYSJ	Proline-rich protein, putative, expressed	PF01190: Pollen proteins Ole e I like	0	0	G	PF01190	0	0
Chr2A	32227433	32230865	QTL_RI_attM_1	ID=TraesCS2A03G0123500		TraesCS2A03G0123500	TraesCS2A03G0123500.1	1	TraesCS2A01G062300.1	1	--*	AT5G40060.2	Disease resistance protein (NBS-LRR class) family	0	IPR032675: Leucine-rich repeat domain, L domain-like	0	G	0	IPR032675	0
Chr2A	32233451	32234337	QTL_RI_attM_1	ID=TraesCS2A03G0123600		TraesCS2A03G0123600	TraesCS2A03G0123600.1	1	TraesCS2A01G062400.1	1	***	tr|Q33B16|Q33B16_ORYSJ	Proline-rich protein, putative, expressed	PF01190: Pollen proteins Ole e I like	0	0	G	PF01190	0	0
Chr2A	32238918	32240231	QTL_RI_attM_1	ID=TraesCS2A03G0123700		TraesCS2A03G0123700	TraesCS2A03G0123700.1	1	TraesCS2A01G062500.1	1	***	tr|M8C1J6|M8C1J6_AEGTA	F-box protein	PF00646: F-box domain	IPR001810: F-box domain; IPR011042: Six-bladed beta-propeller, TolB-like; IPR011043: Galactose oxidase/kelch, beta-propeller; IPR017451: F-box associated interaction domain	GO:0005515 MF: protein binding	TE?	PF00646	IPR001810; IPR011042; IPR011043; IPR017451	GO:0005515
Chr2A	32242254	32243347	QTL_RI_attM_1	ID=TraesCS2A03G0123800		TraesCS2A03G0123800	TraesCS2A03G0123800.1	1	TraesCS2A01G062600.1	1	***	tr|B6TBY5|B6TBY5_MAIZE	Proline-rich protein	PF01190: Pollen proteins Ole e I like	0	0	G	PF01190	0	0
Chr2A	32246778	32247944	QTL_RI_attM_1	ID=TraesCS2A03G0123900		TraesCS2A03G0123900	TraesCS2A03G0123900.1	1	TraesCS2A01G062700.1	1	***	tr|Q33B16|Q33B16_ORYSJ	Proline-rich protein, putative, expressed	PF01190: Pollen proteins Ole e I like	0	0	G	PF01190	0	0
Chr2A	32310619	32311346	QTL_RI_attM_1	ID=TraesCS2A03G0124100		TraesCS2A03G0124100	TraesCS2A03G0124100.1	1	TraesCS2A01G062800.1	1	***	tr|Q33B16|Q33B16_ORYSJ	Proline-rich protein, putative, expressed	PF01190: Pollen proteins Ole e I like	0	0	G	PF01190	0	0
Chr2A	32354915	32355642	QTL_RI_attM_1	ID=TraesCS2A03G0124200		TraesCS2A03G0124200	TraesCS2A03G0124200.1	1	TraesCS2A01G062900.1	1	***	tr|Q33B16|Q33B16_ORYSJ	Proline-rich protein, putative, expressed	PF01190: Pollen proteins Ole e I like	0	0	G	PF01190	0	0
Chr2A	32410966	32412619	QTL_RI_attM_1	ID=TraesCS2A03G0124400		TraesCS2A03G0124400	TraesCS2A03G0124400.1	1	TraesCS2A01G063000.1	1	***	tr|Q33B16|Q33B16_ORYSJ	Proline-rich protein, putative, expressed	PF01190: Pollen proteins Ole e I like	0	0	G	PF01190	0	0
Chr2A	32439369	32440954	QTL_RI_attM_1	ID=TraesCS2A03G0124500		TraesCS2A03G0124500	TraesCS2A03G0124500.1	1	TraesCS2A01G063100.1	1	***	tr|B6TBY5|B6TBY5_MAIZE	Proline-rich protein	PF01190: Pollen proteins Ole e I like	0	0	G	PF01190	0	0
Chr2A	32452415	32453968	QTL_RI_attM_1	ID=TraesCS2A03G0124600		TraesCS2A03G0124600	TraesCS2A03G0124600.1	1	TraesCS2A01G063200.1	1	***	tr|A0A061EFK4|A0A061EFK4_THECC	NAC domain protein,	PF02365: No apical meristem (NAM) protein	IPR003441: NAC domain	GO:0003677 MF: DNA binding;GO:0006355 BP: regulation of transcription, DNA-templated	G	PF02365	IPR003441	GO:0003677; GO:0006355
Chr2A	32456585	32458213	QTL_RI_attM_1	ID=TraesCS2A03G0124700		TraesCS2A03G0124700	TraesCS2A03G0124700.1	1	TraesCS2A01G063300.1	1	***	tr|A0A061EFK4|A0A061EFK4_THECC	NAC domain protein,	PF02365: No apical meristem (NAM) protein	IPR003441: NAC domain	GO:0003677 MF: DNA binding;GO:0006355 BP: regulation of transcription, DNA-templated	G	PF02365	IPR003441	GO:0003677; GO:0006355
Chr2A	32462954	32464458	QTL_RI_attM_1	ID=TraesCS2A03G0124800		TraesCS2A03G0124800	TraesCS2A03G0124800.1	1	TraesCS2A01G063400.1	1	*-*	tr|A0A0K9PWX6|A0A0K9PWX6_ZOSMR	NAC domain protein	PF02365: No apical meristem (NAM) protein	IPR003441: NAC domain	GO:0003677 MF: DNA binding;GO:0006355 BP: regulation of transcription, DNA-templated	G	PF02365	IPR003441	GO:0003677; GO:0006355
Chr2A	32467216	32470470	QTL_RI_attM_1	ID=TraesCS2A03G0125000		TraesCS2A03G0125000	TraesCS2A03G0125000.1	1	TraesCS2A01G063500.1	1	***	tr|N1QTH1|N1QTH1_AEGTA	Pentatricopeptide repeat-containing protein	PF01535: PPR repeat; PF12854: PPR repeat; PF13041: PPR repeat family	IPR002885: Pentatricopeptide repeat; IPR011990: Tetratricopeptide-like helical domain	GO:0005515 MF: protein binding	G	PF01535; PF12854; PF13041	IPR002885; IPR011990	GO:0005515
Chr2A	32515403	32518329	QTL_RI_attM_1	ID=TraesCS2A03G0125500		TraesCS2A03G0125500	TraesCS2A03G0125500.1	1	TraesCS2A01G063600.1	1	*-*	tr|A0A072TGW6|A0A072TGW6_MEDTR	p-loop nucleoside triphosphate hydrolase superfamily protein	0	0	0	G	0	0	0
Chr2A	32700154	32700666	QTL_RI_attM_1	ID=TraesCS2A03G0125800		TraesCS2A03G0125800	TraesCS2A03G0125800.1	1	TraesCS2A01G063700.1	1	--*	AT1G02110.1	bZIP domain class transcription factor (DUF630 and DUF632)	0	0	0	G	0	0	0
Chr2A	33159935	33162774	QTL_RI_attM_1	ID=TraesCS2A03G0126700		TraesCS2A03G0126700	TraesCS2A03G0126700.1	1	TraesCS2A01G063800.1	1	*-*	tr|A0A0K1SB99|A0A0K1SB99_REHGL	Telomere repeat-binding factor like-protein	PF13921: Myb-like DNA-binding domain	IPR001005: SANT/Myb domain; IPR009057: Homeobox domain-like	GO:0003677 MF: DNA binding	G	PF13921	IPR001005; IPR009057	GO:0003677
Chr2A	33159935	33162774	QTL_RI_attM_1	ID=TraesCS2A03G0126700		TraesCS2A03G0126700	TraesCS2A03G0126700.2	2	TraesCS2A01G063800.2	0	--*	AT1G22430.5	GroES-like zinc-binding dehydrogenase family protein	0	0	0	TE?	0	0	0
Chr2A	33168127	33169945	QTL_RI_attM_1	ID=TraesCS2A03G0126800		TraesCS2A03G0126800	TraesCS2A03G0126800.1	1	TraesCS2A01G063900.1	1	*-*	tr|B9S707|B9S707_RICCO	Kinase, putative	PF00069: Protein kinase domain	IPR000719: Protein kinase domain; IPR011009: Protein kinase-like domain	GO:0004672 MF: protein kinase activity;GO:0005524 MF: ATP binding;GO:0006468 BP: protein phosphorylation	G	PF00069	IPR000719; IPR011009	GO:0004672; GO:0005524; GO:0006468
Chr2A	33177883	33180305	QTL_RI_attM_1	ID=TraesCS2A03G0127000		TraesCS2A03G0127000	TraesCS2A03G0127000.1	1	TraesCS2A01G064000.1	1	***	tr|A0A0B0MGQ5|A0A0B0MGQ5_GOSAR	Glutamyl-tRNA (Gln) amidotransferase subunit A	PF01425: Amidase	IPR023631: Amidase signature domain	0	G	PF01425	IPR023631	0
Chr2A	33285933	33286442	QTL_RI_attM_1	ID=TraesCS2A03G0127500		TraesCS2A03G0127500	TraesCS2A03G0127500.1	1	TraesCS2A01G064100.1	1	--*	AT3G48570.1	secE/sec61-gamma protein transport protein	0	0	0	G	0	0	0
Chr2A	33287280	33293037	QTL_RI_attM_1	ID=TraesCS2A03G0127600		TraesCS2A03G0127600	TraesCS2A03G0127600.1	1	TraesCS2A01G064200.1	1	***	tr|A0A1J3K958|A0A1J3K958_NOCCA	UPF0307 protein	PF04751: Protein of unknown function (DUF615)	IPR006839: Ribosome-associated, YjgA; IPR023153: PSPTO4464-like domain	0	G	PF04751	IPR006839; IPR023153	0
Chr2A	33301444	33304847	QTL_RI_attM_1	ID=TraesCS2A03G0127800		TraesCS2A03G0127800	TraesCS2A03G0127800.1	1	TraesCS2A01G064300.1	1	***	tr|A0A0B0NPC2|A0A0B0NPC2_GOSAR	E3 ubiquitin-protein ligase	PF02225: PA domain; PF13639: Ring finger domain	IPR001841: Zinc finger, RING-type; IPR003137: PA domain; IPR013083: Zinc finger, RING/FYVE/PHD-type	GO:0005515 MF: protein binding;GO:0008270 MF: zinc ion binding	G	PF02225; PF13639	IPR001841; IPR003137; IPR013083	GO:0005515; GO:0008270
Chr2A	33301444	33304847	QTL_RI_attM_1	ID=TraesCS2A03G0127800		TraesCS2A03G0127800	TraesCS2A03G0127800.2	2	TraesCS2A01G064300.2	0	*-*	AT1G35625.1	RING/U-box superfamily protein	PF02225: PA domain	IPR003137: PA domain; IPR013083: Zinc finger, RING/FYVE/PHD-type	0	G	PF02225	IPR003137; IPR013083	0
Chr2A	33301444	33304847	QTL_RI_attM_1	ID=TraesCS2A03G0127800		TraesCS2A03G0127800	TraesCS2A03G0127800.3	3	TraesCS2A01G064300.3	0	***	AT1G35625.1	RING/U-box superfamily protein	PF02225: PA domain	IPR003137: PA domain; IPR013083: Zinc finger, RING/FYVE/PHD-type	0	G	PF02225	IPR003137; IPR013083	0
Chr2A	33308608	33310638	QTL_RI_attM_1	ID=TraesCS2A03G0127900		TraesCS2A03G0127900	TraesCS2A03G0127900.1	1	TraesCS2A01G064400.1	1	***	tr|Q338Z0|Q338Z0_ORYSJ	Cytochrome P450 family protein, expressed	PF00067: Cytochrome P450	IPR001128: Cytochrome P450; IPR002397: Cytochrome P450, B-class; IPR017972: Cytochrome P450, conserved site	GO:0005506 MF: iron ion binding;GO:0016705 MF: oxidoreductase activity, acting on paired donors, with incorporation or reduction of molecular oxygen;GO:0020037 MF: heme binding;GO:0055114 BP: oxidation-reduction process	G	PF00067	IPR001128; IPR002397; IPR017972	GO:0005506; GO:0016705; GO:0020037; GO:0055114
Chr2A	33312157	33314354	QTL_RI_attM_1	ID=TraesCS2A03G0128000		TraesCS2A03G0128000	TraesCS2A03G0128000.1	1	TraesCS2A01G064500.1	1	***	tr|Q7XQF2|Q7XQF2_ORYSJ	OJ000223_09.1 protein	0	IPR032675: Leucine-rich repeat domain, L domain-like	0	G	0	IPR032675	0
Chr2A	33322761	33332224	QTL_RI_attM_1	ID=TraesCS2A03G0128100		TraesCS2A03G0128100	TraesCS2A03G0128100.1	1	TraesCS2A01G064600.2	0	*-*	tr|A0A199VJK2|A0A199VJK2_ANACO	PHD finger protein	0	IPR001965: Zinc finger, PHD-type; IPR011011: Zinc finger, FYVE/PHD-type; IPR013083: Zinc finger, RING/FYVE/PHD-type; IPR019786: Zinc finger, PHD-type, conserved site	GO:0005515 MF: protein binding;GO:0008270 MF: zinc ion binding	G	0	IPR001965; IPR011011; IPR013083; IPR019786	GO:0005515; GO:0008270
Chr2A	33322761	33332224	QTL_RI_attM_1	ID=TraesCS2A03G0128100		TraesCS2A03G0128100	TraesCS2A03G0128100.2	2	TraesCS2A01G064600.1	1	*-*	tr|A0A1J3FYX6|A0A1J3FYX6_NOCCA	PHD finger protein	0	IPR001965: Zinc finger, PHD-type; IPR011011: Zinc finger, FYVE/PHD-type; IPR013083: Zinc finger, RING/FYVE/PHD-type; IPR019786: Zinc finger, PHD-type, conserved site	GO:0005515 MF: protein binding;GO:0008270 MF: zinc ion binding	G	0	IPR001965; IPR011011; IPR013083; IPR019786	GO:0005515; GO:0008270
Chr2A	33595193	33605490	QTL_RI_attM_1	ID=TraesCS2A03G0128200		TraesCS2A03G0128200	TraesCS2A03G0128200.1	1	TraesCS2A01G064700.1	0	***	tr|G7JNF2|G7JNF2_MEDTR	E3 ubiquitin-protein ligase	PF00632: HECT-domain (ubiquitin-transferase)	IPR000225: Armadillo; IPR000569: HECT domain; IPR011989: Armadillo-like helical; IPR016024: Armadillo-type fold	GO:0004842 MF: ubiquitin-protein transferase activity;GO:0005488 MF: binding;GO:0005515 MF: protein binding	G	PF00632	IPR000225; IPR000569; IPR011989; IPR016024	GO:0004842; GO:0005488; GO:0005515
Chr2A	33595193	33605490	QTL_RI_attM_1	ID=TraesCS2A03G0128200		TraesCS2A03G0128200	TraesCS2A03G0128200.2	2	TraesCS2A01G064700.2	1	***	tr|G7JNF2|G7JNF2_MEDTR	E3 ubiquitin-protein ligase	PF00632: HECT-domain (ubiquitin-transferase)	IPR000225: Armadillo; IPR000569: HECT domain; IPR011989: Armadillo-like helical; IPR016024: Armadillo-type fold	GO:0004842 MF: ubiquitin-protein transferase activity;GO:0005488 MF: binding;GO:0005515 MF: protein binding	G	PF00632	IPR000225; IPR000569; IPR011989; IPR016024	GO:0004842; GO:0005488; GO:0005515
Chr2A	33648797	33652372	QTL_RI_attM_1	ID=TraesCS2A03G0128300		TraesCS2A03G0128300	TraesCS2A03G0128300.1	1	TraesCS2A01G064800.1	1	*-*	tr|R7WD63|R7WD63_AEGTA	Protein DETOXIFICATION	PF07762: Protein of unknown function (DUF1618)	IPR011676: Domain of unknown function DUF1618	0	G	PF07762	IPR011676	0
Chr2A	33761342	33762484	QTL_RI_attM_1	ID=TraesCS2A03G0128600		TraesCS2A03G0128600	TraesCS2A03G0128600.1	1	TraesCS2A01G064900.1	1	***	tr|Q8LMQ0|Q8LMQ0_ORYSJ	Heavy metal-associated domain containing protein, expressed	PF00403: Heavy-metal-associated domain	IPR006121: Heavy metal-associated domain, HMA	GO:0030001 BP: metal ion transport;GO:0046872 MF: metal ion binding	G	PF00403	IPR006121	GO:0030001; GO:0046872
Chr2A	33784666	33789994	QTL_RI_attM_1	ID=TraesCS2A03G0129000		TraesCS2A03G0129000	TraesCS2A03G0129000.1	1	TraesCS2A01G065000.1	1	***	tr|R7W0N1|R7W0N1_AEGTA	Prostaglandin E synthase 2	PF13417: Glutathione S-transferase, N-terminal domain; PF00043: Glutathione S-transferase, C-terminal domain	IPR002109: Glutaredoxin; IPR004045: Glutathione S-transferase, N-terminal; IPR004046: Glutathione S-transferase, C-terminal; IPR010987: Glutathione S-transferase, C-terminal-like; IPR011767: Glutaredoxin active site; IPR012336: Thioredoxin-like fold	GO:0005515 MF: protein binding;GO:0009055 MF: electron carrier activity;GO:0015035 MF: protein disulfide oxidoreductase activity;GO:0045454 BP: cell redox homeostasis	G	PF13417; PF00043	IPR002109; IPR004045; IPR004046; IPR010987; IPR011767; IPR012336	GO:0005515; GO:0009055; GO:0015035; GO:0045454
Chr2A	34097434	34110368	QTL_RI_attM_1	ID=TraesCS2A03G0129300		TraesCS2A03G0129300	TraesCS2A03G0129300.1	1	TraesCS2A01G065100.1	0	***	tr|M8C4B0|M8C4B0_AEGTA	mRNA-capping enzyme	PF00782: Dual specificity phosphatase, catalytic domain; PF01331: mRNA capping enzyme, catalytic domain	IPR000340: Dual specificity phosphatase, catalytic domain; IPR000387: Tyrosine specific protein phosphatases domain; IPR001339: mRNA capping enzyme, catalytic domain; IPR016130: Protein-tyrosine phosphatase, active site; IPR020422: Dual specificity protein phosphatase domain; IPR029021: Protein-tyrosine phosphatase-like	GO:0004484 MF: mRNA guanylyltransferase activity;GO:0004725 MF: protein tyrosine phosphatase activity;GO:0006370 BP: 7-methylguanosine mRNA capping;GO:0006397 BP: mRNA processing;GO:0006470 BP: protein dephosphorylation;GO:0008138 MF: protein tyrosine/serine/threonine phosphatase activity;GO:0016311 BP: dephosphorylation;GO:0016791 MF: phosphatase activity	G	PF00782; PF01331	IPR000340; IPR000387; IPR001339; IPR016130; IPR020422; IPR029021	GO:0004484; GO:0004725; GO:0006370; GO:0006397; GO:0006470; GO:0008138; GO:0016311; GO:0016791
Chr2A	34097434	34110368	QTL_RI_attM_1	ID=TraesCS2A03G0129300		TraesCS2A03G0129300	TraesCS2A03G0129300.2	2	TraesCS2A01G065100.2	0	***	tr|M8C4B0|M8C4B0_AEGTA	mRNA-capping enzyme	PF00782: Dual specificity phosphatase, catalytic domain; PF01331: mRNA capping enzyme, catalytic domain	IPR000340: Dual specificity phosphatase, catalytic domain; IPR000387: Tyrosine specific protein phosphatases domain; IPR001339: mRNA capping enzyme, catalytic domain; IPR016130: Protein-tyrosine phosphatase, active site; IPR017074: mRNA capping enzyme, bifunctional; IPR020422: Dual specificity protein phosphatase domain; IPR029021: Protein-tyrosine phosphatase-like	GO:0004484 MF: mRNA guanylyltransferase activity;GO:0004651 MF: polynucleotide 5'-phosphatase activity;GO:0004725 MF: protein tyrosine phosphatase activity;GO:0005634 CC: nucleus;GO:0006370 BP: 7-methylguanosine mRNA capping;GO:0006397 BP: mRNA processing;GO:0006470 BP: protein dephosphorylation;GO:0008138 MF: protein tyrosine/serine/threonine phosphatase activity;GO:0016311 BP: dephosphorylation…	G	PF00782; PF01331	IPR000340; IPR000387; IPR001339; IPR016130; IPR017074; IPR020422; IPR029021	GO:0004484; GO:0004651; GO:0004725; GO:0005634; GO:0006370; GO:0006397; GO:0006470; GO:0008138; GO:0016311; GO:0016791
Chr2A	34097434	34110368	QTL_RI_attM_1	ID=TraesCS2A03G0129300		TraesCS2A03G0129300	TraesCS2A03G0129300.3	3	TraesCS2A01G065100.3	0	***	tr|M8C4B0|M8C4B0_AEGTA	mRNA-capping enzyme	PF00782: Dual specificity phosphatase, catalytic domain; PF01331: mRNA capping enzyme, catalytic domain; PF03919: mRNA capping enzyme, C-terminal domain	IPR000340: Dual specificity phosphatase, catalytic domain; IPR000387: Tyrosine specific protein phosphatases domain; IPR001339: mRNA capping enzyme, catalytic domain; IPR012340: Nucleic acid-binding, OB-fold; IPR013846: mRNA capping enzyme, C-terminal; IPR016130: Protein-tyrosine phosphatase, active site; IPR017074: mRNA capping enzyme, bifunctional; IPR020422: Dual specificity protein phosphatas…	GO:0004484 MF: mRNA guanylyltransferase activity;GO:0004651 MF: polynucleotide 5'-phosphatase activity;GO:0004725 MF: protein tyrosine phosphatase activity;GO:0005634 CC: nucleus;GO:0006370 BP: 7-methylguanosine mRNA capping;GO:0006397 BP: mRNA processing;GO:0006470 BP: protein dephosphorylation;GO:0008138 MF: protein tyrosine/serine/threonine phosphatase activity;GO:0016311 BP: dephosphorylation…	G	PF00782; PF01331; PF03919	IPR000340; IPR000387; IPR001339; IPR012340; IPR013846; IPR016130; IPR017074; IPR020422; IPR029021	GO:0004484; GO:0004651; GO:0004725; GO:0005634; GO:0006370; GO:0006397; GO:0006470; GO:0008138; GO:0016311; GO:0016791
Chr2A	34097434	34110368	QTL_RI_attM_1	ID=TraesCS2A03G0129300		TraesCS2A03G0129300	TraesCS2A03G0129300.4	4	TraesCS2A01G065100.4	1	***	tr|M8C4B0|M8C4B0_AEGTA	mRNA-capping enzyme	PF00782: Dual specificity phosphatase, catalytic domain; PF01331: mRNA capping enzyme, catalytic domain; PF03919: mRNA capping enzyme, C-terminal domain	IPR000340: Dual specificity phosphatase, catalytic domain; IPR000387: Tyrosine specific protein phosphatases domain; IPR001339: mRNA capping enzyme, catalytic domain; IPR012340: Nucleic acid-binding, OB-fold; IPR013846: mRNA capping enzyme, C-terminal; IPR016130: Protein-tyrosine phosphatase, active site; IPR017074: mRNA capping enzyme, bifunctional; IPR020422: Dual specificity protein phosphatas…	GO:0004484 MF: mRNA guanylyltransferase activity;GO:0004651 MF: polynucleotide 5'-phosphatase activity;GO:0004725 MF: protein tyrosine phosphatase activity;GO:0005634 CC: nucleus;GO:0006370 BP: 7-methylguanosine mRNA capping;GO:0006397 BP: mRNA processing;GO:0006470 BP: protein dephosphorylation;GO:0008138 MF: protein tyrosine/serine/threonine phosphatase activity;GO:0016311 BP: dephosphorylation…	G	PF00782; PF01331; PF03919	IPR000340; IPR000387; IPR001339; IPR012340; IPR013846; IPR016130; IPR017074; IPR020422; IPR029021	GO:0004484; GO:0004651; GO:0004725; GO:0005634; GO:0006370; GO:0006397; GO:0006470; GO:0008138; GO:0016311; GO:0016791
Chr2A	34111538	34111873	QTL_RI_attM_1	ID=TraesCS2A03G0129500		TraesCS2A03G0129500	TraesCS2A03G0129500.1	1	TraesCS2A01G065200.1	1	***	tr|A0A199UNM4|A0A199UNM4_ANACO	E3 ubiquitin-protein ligase	PF13639: Ring finger domain	IPR001841: Zinc finger, RING-type; IPR013083: Zinc finger, RING/FYVE/PHD-type	GO:0005515 MF: protein binding;GO:0008270 MF: zinc ion binding	G	PF13639	IPR001841; IPR013083	GO:0005515; GO:0008270
Chr2A	34118307	34121170	QTL_RI_attM_1	ID=TraesCS2A03G0129600		TraesCS2A03G0129600	TraesCS2A03G0129600.1	1	TraesCS2A01G065300.1	1	***	AT1G78550.1	2-oxoglutarate (2OG) and Fe(II)-dependent oxygenase superfamily protein	PF14226: non-haem dioxygenase in morphine synthesis N-terminal; PF03171: 2OG-Fe(II) oxygenase superfamily	IPR005123: Oxoglutarate/iron-dependent dioxygenase; IPR026992: Non-haem dioxygenase N-terminal domain; IPR027443: Isopenicillin N synthase-like	GO:0016491 MF: oxidoreductase activity;GO:0055114 BP: oxidation-reduction process	G	PF14226; PF03171	IPR005123; IPR026992; IPR027443	GO:0016491; GO:0055114
Chr2A	34134391	34136766	QTL_RI_attM_1	ID=TraesCS2A03G0129700		TraesCS2A03G0129700	TraesCS2A03G0129700.1	1	TraesCS2A01G065400.1	1	***	AT1G78550.1	2-oxoglutarate (2OG) and Fe(II)-dependent oxygenase superfamily protein	PF14226: non-haem dioxygenase in morphine synthesis N-terminal; PF03171: 2OG-Fe(II) oxygenase superfamily	IPR005123: Oxoglutarate/iron-dependent dioxygenase; IPR026992: Non-haem dioxygenase N-terminal domain; IPR027443: Isopenicillin N synthase-like	GO:0016491 MF: oxidoreductase activity;GO:0055114 BP: oxidation-reduction process	G	PF14226; PF03171	IPR005123; IPR026992; IPR027443	GO:0016491; GO:0055114
Chr2A	34161490	34165246	QTL_RI_attM_1	ID=TraesCS2A03G0129800		TraesCS2A03G0129800	TraesCS2A03G0129800.1	1	TraesCS2A01G065500.1	1	***	AT1G78550.1	2-oxoglutarate (2OG) and Fe(II)-dependent oxygenase superfamily protein	PF14226: non-haem dioxygenase in morphine synthesis N-terminal; PF03171: 2OG-Fe(II) oxygenase superfamily	IPR005123: Oxoglutarate/iron-dependent dioxygenase; IPR026992: Non-haem dioxygenase N-terminal domain; IPR027443: Isopenicillin N synthase-like	GO:0016491 MF: oxidoreductase activity;GO:0055114 BP: oxidation-reduction process	G	PF14226; PF03171	IPR005123; IPR026992; IPR027443	GO:0016491; GO:0055114
Chr2A	34169676	34173251	QTL_RI_attM_1	ID=TraesCS2A03G0129900		TraesCS2A03G0129900	TraesCS2A03G0129900.1	1	TraesCS2A01G065600.1	1	***	AT1G78550.1	2-oxoglutarate (2OG) and Fe(II)-dependent oxygenase superfamily protein	PF14226: non-haem dioxygenase in morphine synthesis N-terminal; PF03171: 2OG-Fe(II) oxygenase superfamily	IPR005123: Oxoglutarate/iron-dependent dioxygenase; IPR026992: Non-haem dioxygenase N-terminal domain; IPR027443: Isopenicillin N synthase-like	GO:0016491 MF: oxidoreductase activity;GO:0055114 BP: oxidation-reduction process	G	PF14226; PF03171	IPR005123; IPR026992; IPR027443	GO:0016491; GO:0055114
Chr2A	34236262	34238810	QTL_RI_attM_1	ID=TraesCS2A03G0130000		TraesCS2A03G0130000	TraesCS2A03G0130000.1	1	TraesCS2A01G065700.1	1	***	tr|B2M0U5|B2M0U5_MANES	Aquaporin	PF00230: Major intrinsic protein	IPR000425: Major intrinsic protein; IPR022357: Major intrinsic protein, conserved site; IPR023271: Aquaporin-like	GO:0005215 MF: transporter activity;GO:0006810 BP: transport;GO:0016020 CC: membrane	G	PF00230	IPR000425; IPR022357; IPR023271	GO:0005215; GO:0006810; GO:0016020
Chr2A	34249130	34254200	QTL_RI_attM_1	ID=TraesCS2A03G0130200		TraesCS2A03G0130200	TraesCS2A03G0130200.1	1	TraesCS2A01G065800.1	1	***	tr|Q9SB33|Q9SB33_ARATH	2-oxoglutarate (2OG) and Fe(II)-dependent oxygenase superfamily protein	PF14226: non-haem dioxygenase in morphine synthesis N-terminal; PF03171: 2OG-Fe(II) oxygenase superfamily	IPR005123: Oxoglutarate/iron-dependent dioxygenase; IPR026992: Non-haem dioxygenase N-terminal domain; IPR027443: Isopenicillin N synthase-like	GO:0016491 MF: oxidoreductase activity;GO:0055114 BP: oxidation-reduction process	G	PF14226; PF03171	IPR005123; IPR026992; IPR027443	GO:0016491; GO:0055114
Chr2A	34329552	34330239	QTL_RI_attM_1	ID=TraesCS2A03G0130500		TraesCS2A03G0130500	TraesCS2A03G0130500.1	1	TraesCS2A01G065900.1	1	*-*	tr|A0A0B2RJJ7|A0A0B2RJJ7_GLYSO	Sigma factor sigB regulation protein rsbQ	0	IPR029058: Alpha/Beta hydrolase fold	0	G	0	IPR029058	0
Chr2A	34331253	34334274	QTL_RI_attM_1	ID=TraesCS2A03G0130700		TraesCS2A03G0130700	TraesCS2A03G0130700.1	1	TraesCS2A01G066000.1	1	--*	AT3G16210.1	F-box family protein	0	IPR001810: F-box domain	GO:0005515 MF: protein binding	TE?	0	IPR001810	GO:0005515
Chr2A	34386632	34388953	QTL_RI_attM_1	ID=TraesCS2A03G0130900		TraesCS2A03G0130900	TraesCS2A03G0130900.1	1	TraesCS2A01G066100.1	1	***	tr|M8C7A0|M8C7A0_AEGTA	40S ribosomal protein S6	PF01092: Ribosomal protein S6e	IPR001377: Ribosomal protein S6e; IPR014401: Ribosomal protein S6, eukaryotic; IPR018282: Ribosomal protein S6e, conserved site	GO:0003735 MF: structural constituent of ribosome;GO:0005622 CC: intracellular;GO:0005840 CC: ribosome;GO:0006412 BP: translation	G	PF01092	IPR001377; IPR014401; IPR018282	GO:0003735; GO:0005622; GO:0005840; GO:0006412
Chr2A	34388842	34396035	QTL_RI_attM_1	ID=TraesCS2A03G0131000		TraesCS2A03G0131000	TraesCS2A03G0131000.1	1	TraesCS2A01G066200.1	1	***	tr|M8C7A0|M8C7A0_AEGTA	40S ribosomal protein S6	PF01092: Ribosomal protein S6e	IPR001377: Ribosomal protein S6e; IPR014401: Ribosomal protein S6, eukaryotic; IPR018282: Ribosomal protein S6e, conserved site	GO:0003735 MF: structural constituent of ribosome;GO:0005622 CC: intracellular;GO:0005840 CC: ribosome;GO:0006412 BP: translation	G	PF01092	IPR001377; IPR014401; IPR018282	GO:0003735; GO:0005622; GO:0005840; GO:0006412
Chr2A	34399815	34402447	QTL_RI_attM_1	ID=TraesCS2A03G0131100		TraesCS2A03G0131100	TraesCS2A03G0131100.1	1	TraesCS2A01G066300.1	1	***	tr|A0A0K9PZI3|A0A0K9PZI3_ZOSMR	Rho GTPase-activating protein	PF00786: P21-Rho-binding domain; PF00620: RhoGAP domain	IPR000095: CRIB domain; IPR000198: Rho GTPase-activating protein domain; IPR008936: Rho GTPase activation protein	GO:0007165 BP: signal transduction	G	PF00786; PF00620	IPR000095; IPR000198; IPR008936	GO:0007165
Chr2A	34450307	34451760	QTL_RI_attM_1	ID=TraesCS2A03G0131200		TraesCS2A03G0131200	TraesCS2A03G0131200.1	1	TraesCS2A01G066400.1	1	***	tr|B9R8D9|B9R8D9_RICCO	Alcohol dehydrogenase, putative	PF08240: Alcohol dehydrogenase GroES-like domain; PF00107: Zinc-binding dehydrogenase	IPR002328: Alcohol dehydrogenase, zinc-type, conserved site; IPR011032: GroES-like; IPR013149: Alcohol dehydrogenase, C-terminal; IPR013154: Alcohol dehydrogenase, N-terminal; IPR016040: NAD(P)-binding domain; IPR020843: Polyketide synthase, enoylreductase domain	GO:0008270 MF: zinc ion binding;GO:0016491 MF: oxidoreductase activity;GO:0055114 BP: oxidation-reduction process	G	PF08240; PF00107	IPR002328; IPR011032; IPR013149; IPR013154; IPR016040; IPR020843	GO:0008270; GO:0016491; GO:0055114
Chr2A	34471637	34473153	QTL_RI_attM_1	ID=TraesCS2A03G0131300		TraesCS2A03G0131300	TraesCS2A03G0131300.1	1	TraesCS2A01G066500.1	1	***	tr|B9R8D9|B9R8D9_RICCO	Alcohol dehydrogenase, putative	PF08240: Alcohol dehydrogenase GroES-like domain; PF00107: Zinc-binding dehydrogenase	IPR002328: Alcohol dehydrogenase, zinc-type, conserved site; IPR011032: GroES-like; IPR013149: Alcohol dehydrogenase, C-terminal; IPR013154: Alcohol dehydrogenase, N-terminal; IPR016040: NAD(P)-binding domain; IPR020843: Polyketide synthase, enoylreductase domain	GO:0008270 MF: zinc ion binding;GO:0016491 MF: oxidoreductase activity;GO:0055114 BP: oxidation-reduction process	G	PF08240; PF00107	IPR002328; IPR011032; IPR013149; IPR013154; IPR016040; IPR020843	GO:0008270; GO:0016491; GO:0055114
Chr2A	34506076	34507037	QTL_RI_attM_1	ID=TraesCS2A03G0131400		TraesCS2A03G0131400	TraesCS2A03G0131400.1	1	TraesCS2A01G066600.1	1	***	tr|Q4LET2|Q4LET2_9LILI	Expansin	PF03330: Lytic transglycolase; PF01357: Pollen allergen	IPR002963: Expansin; IPR007112: Expansin/pollen allergen, DPBB domain; IPR007117: Expansin, cellulose-binding-like domain; IPR007118: Expansin/Lol pI; IPR009009: RlpA-like protein, double-psi beta-barrel domain	GO:0005576 CC: extracellular region;GO:0009664 BP: plant-type cell wall organization	G	PF03330; PF01357	IPR002963; IPR007112; IPR007117; IPR007118; IPR009009	GO:0005576; GO:0009664
Chr2A	34537207	34538074	QTL_RI_attM_1	ID=TraesCS2A03G0131600		TraesCS2A03G0131600	TraesCS2A03G0131600.1	1	TraesCS2A01G066700.1	1	***	tr|A0A1D5TMY6|A0A1D5TMY6_WHEAT	Ribulose bisphosphate carboxylase small chain	PF12338: Ribulose-1,5-bisphosphate carboxylase small subunit; PF00101: Ribulose bisphosphate carboxylase, small chain	IPR000894: Ribulose bisphosphate carboxylase small chain, domain; IPR024680: Ribulose-1,5-bisphosphate carboxylase small subunit, N-terminal; IPR024681: Ribulose bisphosphate carboxylase, small chain	0	G	PF12338; PF00101	IPR000894; IPR024680; IPR024681	0
Chr2A	34564476	34565698	QTL_RI_attM_1	ID=TraesCS2A03G0131700		TraesCS2A03G0131700	TraesCS2A03G0131700.1	1	TraesCS2A01G066800.1	1	***	tr|A0A0U2V4D5|A0A0U2V4D5_WHEAT	Ribulose bisphosphate carboxylase small chain	PF12338: Ribulose-1,5-bisphosphate carboxylase small subunit; PF00101: Ribulose bisphosphate carboxylase, small chain	IPR000894: Ribulose bisphosphate carboxylase small chain, domain; IPR024680: Ribulose-1,5-bisphosphate carboxylase small subunit, N-terminal; IPR024681: Ribulose bisphosphate carboxylase, small chain	0	G	PF12338; PF00101	IPR000894; IPR024680; IPR024681	0
Chr2A	34588132	34589350	QTL_RI_attM_1	ID=TraesCS2A03G0131800		TraesCS2A03G0131800	TraesCS2A03G0131800.1	1	TraesCS2A01G066900.1	1	***	tr|A0A1D5TMY6|A0A1D5TMY6_WHEAT	Ribulose bisphosphate carboxylase small chain	PF12338: Ribulose-1,5-bisphosphate carboxylase small subunit; PF00101: Ribulose bisphosphate carboxylase, small chain	IPR000894: Ribulose bisphosphate carboxylase small chain, domain; IPR024680: Ribulose-1,5-bisphosphate carboxylase small subunit, N-terminal; IPR024681: Ribulose bisphosphate carboxylase, small chain	0	G	PF12338; PF00101	IPR000894; IPR024680; IPR024681	0
Chr2A	34595690	34597264	QTL_RI_attM_1	ID=TraesCS2A03G0131900		TraesCS2A03G0131900	TraesCS2A03G0131900.1	1	TraesCS2A01G067000.1	1	***	tr|A0A1D5TMY7|A0A1D5TMY7_WHEAT	Ribulose bisphosphate carboxylase small chain	PF00101: Ribulose bisphosphate carboxylase, small chain	IPR000894: Ribulose bisphosphate carboxylase small chain, domain; IPR024681: Ribulose bisphosphate carboxylase, small chain	0	G	PF00101	IPR000894; IPR024681	0
Chr2A	34601979	34603441	QTL_RI_attM_1	ID=TraesCS2A03G0132000		TraesCS2A03G0132000	TraesCS2A03G0132000.1	1	TraesCS2A01G067100.1	1	***	tr|A0A1D5TMY8|A0A1D5TMY8_WHEAT	Ribulose bisphosphate carboxylase small chain	PF12338: Ribulose-1,5-bisphosphate carboxylase small subunit; PF00101: Ribulose bisphosphate carboxylase, small chain	IPR000894: Ribulose bisphosphate carboxylase small chain, domain; IPR024680: Ribulose-1,5-bisphosphate carboxylase small subunit, N-terminal; IPR024681: Ribulose bisphosphate carboxylase, small chain	0	G	PF12338; PF00101	IPR000894; IPR024680; IPR024681	0
Chr2A	34606880	34608333	QTL_RI_attM_1	ID=TraesCS2A03G0132100		TraesCS2A03G0132100	TraesCS2A03G0132100.1	1	TraesCS2A01G067200.1	1	***	tr|M8BJD8|M8BJD8_AEGTA	Ribulose bisphosphate carboxylase small chain	PF12338: Ribulose-1,5-bisphosphate carboxylase small subunit; PF00101: Ribulose bisphosphate carboxylase, small chain	IPR000894: Ribulose bisphosphate carboxylase small chain, domain; IPR024680: Ribulose-1,5-bisphosphate carboxylase small subunit, N-terminal; IPR024681: Ribulose bisphosphate carboxylase, small chain	0	G	PF12338; PF00101	IPR000894; IPR024680; IPR024681	0
Chr2A	34642464	34643912	QTL_RI_attM_1	ID=TraesCS2A03G0132200		TraesCS2A03G0132200	TraesCS2A03G0132200.1	1	TraesCS2A01G067300.1	1	***	tr|M8CFA7|M8CFA7_AEGTA	Ribulose bisphosphate carboxylase small chain	PF12338: Ribulose-1,5-bisphosphate carboxylase small subunit; PF00101: Ribulose bisphosphate carboxylase, small chain	IPR000894: Ribulose bisphosphate carboxylase small chain, domain; IPR024680: Ribulose-1,5-bisphosphate carboxylase small subunit, N-terminal; IPR024681: Ribulose bisphosphate carboxylase, small chain	0	G	PF12338; PF00101	IPR000894; IPR024680; IPR024681	0
Chr2A	34647460	34649280	QTL_RI_attM_1	ID=TraesCS2A03G0132400		TraesCS2A03G0132400	TraesCS2A03G0132400.1	1	TraesCS2A01G067400.1	1	--*	sp|D3YZP9|CCDC6_MOUSE	Coiled-coil domain-containing protein 6	0	0	0	G	0	0	0
Chr2A	34649410	34653697	QTL_RI_attM_1	ID=TraesCS2A03G0132500		TraesCS2A03G0132500	TraesCS2A03G0132500.1	1	TraesCS2A01G067500.1	1	***	AT4G35880.1	Eukaryotic aspartyl protease family protein	PF14543: Xylanase inhibitor N-terminal; PF14541: Xylanase inhibitor C-terminal	IPR001461: Aspartic peptidase A1 family; IPR001969: Aspartic peptidase, active site; IPR021109: Aspartic peptidase domain; IPR032799: Xylanase inhibitor, C-terminal; IPR032861: Xylanase inhibitor, N-terminal; IPR033121: Peptidase family A1 domain	GO:0004190 MF: aspartic-type endopeptidase activity;GO:0006508 BP: proteolysis	G	PF14543; PF14541	IPR001461; IPR001969; IPR021109; IPR032799; IPR032861; IPR033121	GO:0004190; GO:0006508
Chr2A	34655200	34658751	QTL_RI_attM_1	ID=TraesCS2A03G0132600		TraesCS2A03G0132600	TraesCS2A03G0132600.1	1	TraesCS2A01G067600.1	1	***	tr|A0A072TFE0|A0A072TFE0_MEDTR	Thioredoxin protein	0	IPR012336: Thioredoxin-like fold	0	G	0	IPR012336	0
Chr2A	34660662	34663821	QTL_RI_attM_1	ID=TraesCS2A03G0132700		TraesCS2A03G0132700	TraesCS2A03G0132700.1	1	TraesCS2A01G067700.1	1	***	tr|A0A0K9NNS3|A0A0K9NNS3_ZOSMR	Thioredoxin superfamily protein	0	IPR012336: Thioredoxin-like fold	0	G	0	IPR012336	0
Chr2A	34664253	34670275	QTL_RI_attM_1	ID=TraesCS2A03G0132800		TraesCS2A03G0132800	TraesCS2A03G0132800.1	1	TraesCS2A01G067800.1	1	***	tr|M7YBV4|M7YBV4_TRIUA	Glucose-6-phosphate 1-dehydrogenase	PF00479: Glucose-6-phosphate dehydrogenase, NAD binding domain; PF02781: Glucose-6-phosphate dehydrogenase, C-terminal domain	IPR001282: Glucose-6-phosphate dehydrogenase; IPR016040: NAD(P)-binding domain; IPR019796: Glucose-6-phosphate dehydrogenase, active site; IPR022674: Glucose-6-phosphate dehydrogenase, NAD-binding; IPR022675: Glucose-6-phosphate dehydrogenase, C-terminal	GO:0004345 MF: glucose-6-phosphate dehydrogenase activity;GO:0006006 BP: glucose metabolic process;GO:0050661 MF: NADP binding;GO:0055114 BP: oxidation-reduction process	G	PF00479; PF02781	IPR001282; IPR016040; IPR019796; IPR022674; IPR022675	GO:0004345; GO:0006006; GO:0050661; GO:0055114
Chr2A	34664253	34670275	QTL_RI_attM_1	ID=TraesCS2A03G0132800		TraesCS2A03G0132800	TraesCS2A03G0132800.2	2	TraesCS2A01G067800.2	0	***	tr|F2DC98|F2DC98_HORVV	Glucose-6-phosphate 1-dehydrogenase	PF00479: Glucose-6-phosphate dehydrogenase, NAD binding domain; PF02781: Glucose-6-phosphate dehydrogenase, C-terminal domain	IPR001282: Glucose-6-phosphate dehydrogenase; IPR016040: NAD(P)-binding domain; IPR019796: Glucose-6-phosphate dehydrogenase, active site; IPR022674: Glucose-6-phosphate dehydrogenase, NAD-binding; IPR022675: Glucose-6-phosphate dehydrogenase, C-terminal	GO:0004345 MF: glucose-6-phosphate dehydrogenase activity;GO:0006006 BP: glucose metabolic process;GO:0050661 MF: NADP binding;GO:0055114 BP: oxidation-reduction process	G	PF00479; PF02781	IPR001282; IPR016040; IPR019796; IPR022674; IPR022675	GO:0004345; GO:0006006; GO:0050661; GO:0055114
Chr2A	34664253	34670275	QTL_RI_attM_1	ID=TraesCS2A03G0132800		TraesCS2A03G0132800	TraesCS2A03G0132800.3	3	TraesCS2A01G067800.3	0	***	tr|M7YBV4|M7YBV4_TRIUA	Glucose-6-phosphate 1-dehydrogenase	PF00479: Glucose-6-phosphate dehydrogenase, NAD binding domain; PF02781: Glucose-6-phosphate dehydrogenase, C-terminal domain	IPR001282: Glucose-6-phosphate dehydrogenase; IPR016040: NAD(P)-binding domain; IPR019796: Glucose-6-phosphate dehydrogenase, active site; IPR022674: Glucose-6-phosphate dehydrogenase, NAD-binding; IPR022675: Glucose-6-phosphate dehydrogenase, C-terminal	GO:0004345 MF: glucose-6-phosphate dehydrogenase activity;GO:0006006 BP: glucose metabolic process;GO:0050661 MF: NADP binding;GO:0055114 BP: oxidation-reduction process	G	PF00479; PF02781	IPR001282; IPR016040; IPR019796; IPR022674; IPR022675	GO:0004345; GO:0006006; GO:0050661; GO:0055114
Chr2A	34671201	34675308	QTL_RI_attM_1	ID=TraesCS2A03G0132900		TraesCS2A03G0132900	TraesCS2A03G0132900.1	1	TraesCS2A01G067900.1	0	*-*	AT3G25490.1	Protein kinase family protein	PF00069: Protein kinase domain	IPR000719: Protein kinase domain; IPR008271: Serine/threonine-protein kinase, active site; IPR011009: Protein kinase-like domain	GO:0004672 MF: protein kinase activity;GO:0005524 MF: ATP binding;GO:0006468 BP: protein phosphorylation	G	PF00069	IPR000719; IPR008271; IPR011009	GO:0004672; GO:0005524; GO:0006468
Chr2A	34671201	34675308	QTL_RI_attM_1	ID=TraesCS2A03G0132900		TraesCS2A03G0132900	TraesCS2A03G0132900.2	2	TraesCS2A01G067900.2	1	***	AT4G08850.2	Leucine-rich repeat receptor-like protein kinase family protein	PF08263: Leucine rich repeat N-terminal domain; PF13855: Leucine rich repeat; PF07714: Protein tyrosine kinase	IPR000719: Protein kinase domain; IPR001245: Serine-threonine/tyrosine-protein kinase, catalytic domain; IPR001611: Leucine-rich repeat; IPR003591: Leucine-rich repeat, typical subtype; IPR011009: Protein kinase-like domain; IPR013210: Leucine-rich repeat-containing N-terminal, plant-type; IPR032675: Leucine-rich repeat domain, L domain-like	GO:0004672 MF: protein kinase activity;GO:0005515 MF: protein binding;GO:0005524 MF: ATP binding;GO:0006468 BP: protein phosphorylation	G	PF08263; PF13855; PF07714	IPR000719; IPR001245; IPR001611; IPR003591; IPR011009; IPR013210; IPR032675	GO:0004672; GO:0005515; GO:0005524; GO:0006468
Chr2A	34679088	34681457	QTL_RI_attM_1	ID=TraesCS2A03G0133100		TraesCS2A03G0133100	TraesCS2A03G0133100.1	1	TraesCS2A01G068000.1	1	***	AT2G33170.2	Leucine-rich repeat receptor-like protein kinase family protein	PF08263: Leucine rich repeat N-terminal domain; PF13855: Leucine rich repeat	IPR001611: Leucine-rich repeat; IPR003591: Leucine-rich repeat, typical subtype; IPR013210: Leucine-rich repeat-containing N-terminal, plant-type; IPR032675: Leucine-rich repeat domain, L domain-like	GO:0005515 MF: protein binding	G	PF08263; PF13855	IPR001611; IPR003591; IPR013210; IPR032675	GO:0005515
Chr2A	34683900	34688736	QTL_RI_attM_1	ID=TraesCS2A03G0133200		TraesCS2A03G0133200	TraesCS2A03G0133200.1	1	TraesCS2A01G068100.1	1	***	tr|B9SUC9|B9SUC9_RICCO	Receptor-kinase, putative	PF08263: Leucine rich repeat N-terminal domain; PF13855: Leucine rich repeat; PF00560: Leucine Rich Repeat; PF00069: Protein kinase domain	IPR000719: Protein kinase domain; IPR001611: Leucine-rich repeat; IPR003591: Leucine-rich repeat, typical subtype; IPR008271: Serine/threonine-protein kinase, active site; IPR011009: Protein kinase-like domain; IPR013210: Leucine-rich repeat-containing N-terminal, plant-type; IPR032675: Leucine-rich repeat domain, L domain-like	GO:0004672 MF: protein kinase activity;GO:0005515 MF: protein binding;GO:0005524 MF: ATP binding;GO:0006468 BP: protein phosphorylation	G	PF08263; PF13855; PF00560; PF00069	IPR000719; IPR001611; IPR003591; IPR008271; IPR011009; IPR013210; IPR032675	GO:0004672; GO:0005515; GO:0005524; GO:0006468
Chr2A	34692169	34697004	QTL_RI_attM_1	ID=TraesCS2A03G0133300		TraesCS2A03G0133300	TraesCS2A03G0133300.1	1	TraesCS2A01G068200.1	1	***	tr|B9SUC9|B9SUC9_RICCO	Receptor-kinase, putative	PF08263: Leucine rich repeat N-terminal domain; PF13855: Leucine rich repeat; PF00069: Protein kinase domain	IPR000719: Protein kinase domain; IPR001611: Leucine-rich repeat; IPR003591: Leucine-rich repeat, typical subtype; IPR008271: Serine/threonine-protein kinase, active site; IPR011009: Protein kinase-like domain; IPR013210: Leucine-rich repeat-containing N-terminal, plant-type; IPR032675: Leucine-rich repeat domain, L domain-like	GO:0004672 MF: protein kinase activity;GO:0005515 MF: protein binding;GO:0005524 MF: ATP binding;GO:0006468 BP: protein phosphorylation	G	PF08263; PF13855; PF00069	IPR000719; IPR001611; IPR003591; IPR008271; IPR011009; IPR013210; IPR032675	GO:0004672; GO:0005515; GO:0005524; GO:0006468
Chr2A	34700995	34705682	QTL_RI_attM_1	ID=TraesCS2A03G0133500		TraesCS2A03G0133500	TraesCS2A03G0133500.1	1	TraesCS2A01G068300.1	1	***	tr|B9SZK5|B9SZK5_RICCO	Receptor-kinase, putative	PF08263: Leucine rich repeat N-terminal domain; PF13855: Leucine rich repeat; PF00069: Protein kinase domain	IPR000719: Protein kinase domain; IPR001611: Leucine-rich repeat; IPR003591: Leucine-rich repeat, typical subtype; IPR008271: Serine/threonine-protein kinase, active site; IPR011009: Protein kinase-like domain; IPR013210: Leucine-rich repeat-containing N-terminal, plant-type; IPR032675: Leucine-rich repeat domain, L domain-like	GO:0004672 MF: protein kinase activity;GO:0005515 MF: protein binding;GO:0005524 MF: ATP binding;GO:0006468 BP: protein phosphorylation	G	PF08263; PF13855; PF00069	IPR000719; IPR001611; IPR003591; IPR008271; IPR011009; IPR013210; IPR032675	GO:0004672; GO:0005515; GO:0005524; GO:0006468
Chr2A	34713619	34715717	QTL_RI_attM_1	ID=TraesCS2A03G0133600		TraesCS2A03G0133600	TraesCS2A03G0133600.1	1	TraesCS2A01G068400.1	1	*-*	AT3G24240.1	Leucine-rich repeat receptor-like protein kinase family protein	PF08263: Leucine rich repeat N-terminal domain; PF00560: Leucine Rich Repeat	IPR001611: Leucine-rich repeat; IPR003591: Leucine-rich repeat, typical subtype; IPR013210: Leucine-rich repeat-containing N-terminal, plant-type; IPR032675: Leucine-rich repeat domain, L domain-like	GO:0005515 MF: protein binding	G	PF08263; PF00560	IPR001611; IPR003591; IPR013210; IPR032675	GO:0005515
Chr2A	34739440	34741180	QTL_RI_attM_1	ID=TraesCS2A03G0133800		TraesCS2A03G0133800	TraesCS2A03G0133800.1	1	TraesCS2A01G068500.1	1	***	tr|A0A1D5TL02|A0A1D5TL02_WHEAT	Glycosyltransferase	PF00201: UDP-glucoronosyl and UDP-glucosyl transferase	IPR002213: UDP-glucuronosyl/UDP-glucosyltransferase	GO:0008152 BP: metabolic process;GO:0016758 MF: transferase activity, transferring hexosyl groups	G	PF00201	IPR002213	GO:0008152; GO:0016758
Chr2A	34760176	34761310	QTL_RI_attM_1	ID=TraesCS2A03G0133900		TraesCS2A03G0133900	TraesCS2A03G0133900.1	1	TraesCS2A01G068600.1	1	***	AT3G25490.1	Protein kinase family protein	PF00069: Protein kinase domain	IPR000719: Protein kinase domain; IPR008271: Serine/threonine-protein kinase, active site; IPR011009: Protein kinase-like domain	GO:0004672 MF: protein kinase activity;GO:0005524 MF: ATP binding;GO:0006468 BP: protein phosphorylation	G	PF00069	IPR000719; IPR008271; IPR011009	GO:0004672; GO:0005524; GO:0006468
Chr2A	34769778	34770579	QTL_RI_attM_1	ID=TraesCS2A03G0134000		TraesCS2A03G0134000	TraesCS2A03G0134000.1	1	TraesCS2A01G068700.1	1	***	AT3G25490.1	Protein kinase family protein	PF00069: Protein kinase domain	IPR000719: Protein kinase domain; IPR008271: Serine/threonine-protein kinase, active site; IPR011009: Protein kinase-like domain	GO:0004672 MF: protein kinase activity;GO:0005524 MF: ATP binding;GO:0006468 BP: protein phosphorylation	G	PF00069	IPR000719; IPR008271; IPR011009	GO:0004672; GO:0005524; GO:0006468
Chr2A	34785217	34789502	QTL_RI_attM_1	ID=TraesCS2A03G0134100		TraesCS2A03G0134100	TraesCS2A03G0134100.1	1	TraesCS2A01G068800.1	1	***	tr|B9SUC9|B9SUC9_RICCO	Receptor-kinase, putative	PF08263: Leucine rich repeat N-terminal domain; PF13855: Leucine rich repeat; PF00069: Protein kinase domain	IPR000719: Protein kinase domain; IPR001611: Leucine-rich repeat; IPR003591: Leucine-rich repeat, typical subtype; IPR008271: Serine/threonine-protein kinase, active site; IPR011009: Protein kinase-like domain; IPR013210: Leucine-rich repeat-containing N-terminal, plant-type; IPR032675: Leucine-rich repeat domain, L domain-like	GO:0004672 MF: protein kinase activity;GO:0005515 MF: protein binding;GO:0005524 MF: ATP binding;GO:0006468 BP: protein phosphorylation	G	PF08263; PF13855; PF00069	IPR000719; IPR001611; IPR003591; IPR008271; IPR011009; IPR013210; IPR032675	GO:0004672; GO:0005515; GO:0005524; GO:0006468
Chr2A	34790239	34794476	QTL_RI_attM_1	ID=TraesCS2A03G0134200		TraesCS2A03G0134200	TraesCS2A03G0134200.1	1	TraesCS2A01G068900.1	1	***	tr|B9SZK5|B9SZK5_RICCO	Receptor-kinase, putative	PF08263: Leucine rich repeat N-terminal domain; PF00560: Leucine Rich Repeat; PF13855: Leucine rich repeat; PF00069: Protein kinase domain	IPR000719: Protein kinase domain; IPR001611: Leucine-rich repeat; IPR003591: Leucine-rich repeat, typical subtype; IPR008271: Serine/threonine-protein kinase, active site; IPR011009: Protein kinase-like domain; IPR013210: Leucine-rich repeat-containing N-terminal, plant-type; IPR032675: Leucine-rich repeat domain, L domain-like	GO:0004672 MF: protein kinase activity;GO:0005515 MF: protein binding;GO:0005524 MF: ATP binding;GO:0006468 BP: protein phosphorylation	G	PF08263; PF00560; PF13855; PF00069	IPR000719; IPR001611; IPR003591; IPR008271; IPR011009; IPR013210; IPR032675	GO:0004672; GO:0005515; GO:0005524; GO:0006468
Chr2A	34817575	34821027	QTL_RI_attM_1	ID=TraesCS2A03G0134300		TraesCS2A03G0134300	TraesCS2A03G0134300.1	1	TraesCS2A01G069000.1	1	***	tr|B9SUC9|B9SUC9_RICCO	Receptor-kinase, putative	PF08263: Leucine rich repeat N-terminal domain; PF13855: Leucine rich repeat; PF00069: Protein kinase domain	IPR000719: Protein kinase domain; IPR001611: Leucine-rich repeat; IPR003591: Leucine-rich repeat, typical subtype; IPR008271: Serine/threonine-protein kinase, active site; IPR011009: Protein kinase-like domain; IPR013210: Leucine-rich repeat-containing N-terminal, plant-type; IPR032675: Leucine-rich repeat domain, L domain-like	GO:0004672 MF: protein kinase activity;GO:0005515 MF: protein binding;GO:0005524 MF: ATP binding;GO:0006468 BP: protein phosphorylation	G	PF08263; PF13855; PF00069	IPR000719; IPR001611; IPR003591; IPR008271; IPR011009; IPR013210; IPR032675	GO:0004672; GO:0005515; GO:0005524; GO:0006468
Chr2A	34821828	34825177	QTL_RI_attM_1	ID=TraesCS2A03G0134400		TraesCS2A03G0134400	TraesCS2A03G0134400.1	1	TraesCS2A01G069100.1	0	***	AT3G25490.1	Protein kinase family protein	PF00069: Protein kinase domain	IPR000719: Protein kinase domain; IPR008271: Serine/threonine-protein kinase, active site; IPR011009: Protein kinase-like domain	GO:0004672 MF: protein kinase activity;GO:0005524 MF: ATP binding;GO:0006468 BP: protein phosphorylation	G	PF00069	IPR000719; IPR008271; IPR011009	GO:0004672; GO:0005524; GO:0006468
Chr2A	34821828	34825177	QTL_RI_attM_1	ID=TraesCS2A03G0134400		TraesCS2A03G0134400	TraesCS2A03G0134400.2	2	TraesCS2A01G069100.2	1	***	AT4G08850.1	Leucine-rich repeat receptor-like protein kinase family protein	PF08263: Leucine rich repeat N-terminal domain; PF00560: Leucine Rich Repeat; PF13855: Leucine rich repeat	IPR001611: Leucine-rich repeat; IPR003591: Leucine-rich repeat, typical subtype; IPR013210: Leucine-rich repeat-containing N-terminal, plant-type; IPR032675: Leucine-rich repeat domain, L domain-like	GO:0005515 MF: protein binding	G	PF08263; PF00560; PF13855	IPR001611; IPR003591; IPR013210; IPR032675	GO:0005515
Chr2A	34829063	34829913	QTL_RI_attM_1	ID=TraesCS2A03G0134500		TraesCS2A03G0134500	TraesCS2A03G0134500.1	1	TraesCS2A01G069200.1	1	***	tr|M7YF50|M7YF50_TRIUA	50S ribosomal protein L30	PF00327: Ribosomal protein L30p/L7e	IPR005996: Ribosomal protein L30, bacterial-type; IPR016082: Ribosomal protein L30, ferredoxin-like fold domain	GO:0003735 MF: structural constituent of ribosome;GO:0006412 BP: translation;GO:0015934 CC: large ribosomal subunit	G	PF00327	IPR005996; IPR016082	GO:0003735; GO:0006412; GO:0015934
Chr2A	34845657	34848814	QTL_RI_attM_1	ID=TraesCS2A03G0134600		TraesCS2A03G0134600	TraesCS2A03G0134600.1	1	TraesCS2A01G069300.1	1	***	tr|A0A059PRX1|A0A059PRX1_SALMI	MYB-related transcription factor	PF00249: Myb-like DNA-binding domain	IPR001005: SANT/Myb domain; IPR009057: Homeobox domain-like; IPR017930: Myb domain	GO:0003677 MF: DNA binding	G	PF00249	IPR001005; IPR009057; IPR017930	GO:0003677
Chr2A	34966811	34980620	QTL_RI_attM_1	ID=TraesCS2A03G0134700		TraesCS2A03G0134700	TraesCS2A03G0134700.1	1	TraesCS2A01G069400.1	1	***	tr|B2ZGK6|B2ZGK6_TRIUA	Acetyl-CoA carboxylase	PF00289: Biotin carboxylase, N-terminal domain; PF02786: Carbamoyl-phosphate synthase L chain, ATP binding domain; PF02785: Biotin carboxylase C-terminal domain; PF00364: Biotin-requiring enzyme; PF08326: Acetyl-CoA carboxylase, central region; PF01039: Carboxyl transferase domain	IPR000089: Biotin/lipoyl attachment; IPR005479: Carbamoyl-phosphate synthetase large subunit-like, ATP-binding domain; IPR005481: Biotin carboxylase-like, N-terminal domain; IPR005482: Biotin carboxylase, C-terminal; IPR011053: Single hybrid motif; IPR011054: Rudiment single hybrid motif; IPR011761: ATP-grasp fold; IPR011762: Acetyl-coenzyme A carboxyltransferase, N-terminal; IPR011763: Acetyl-co…	GO:0003824 MF: catalytic activity;GO:0003989 MF: acetyl-CoA carboxylase activity;GO:0004075 MF: biotin carboxylase activity;GO:0005524 MF: ATP binding;GO:0006633 BP: fatty acid biosynthetic process;GO:0016874 MF: ligase activity;GO:0046872 MF: metal ion binding	G	PF00289; PF02786; PF02785; PF00364; PF08326; PF01039	IPR000089; IPR005479; IPR005481; IPR005482; IPR011053; IPR011054; IPR011761; IPR011762; IPR011763; IPR011764; IPR013537; IPR013815; IPR016185; IPR029045; IPR034733	GO:0003824; GO:0003989; GO:0004075; GO:0005524; GO:0006633; GO:0016874; GO:0046872
[truncated: 874 more rows]

## Sheet: Table S7
Table S7. Information of GO term for identified genes in QTL regions.
Treatment	Trait	QTL	SNP	Chromosome	Position	Annotation	GO term
attM	RI	QTL_RI_attM_1	RAC875_c11652_544	2A	34649538	Eukaryotic aspartyl protease family protein	GO:0004190; GO:0006508
	RI		BobWhite_c2022_245	2A	34661266	Glucose-6-phosphate 1-dehydrogenase	GO:0004345; GO:0006006; GO:0050661; GO:0055114
[truncated: 22 more rows]
